# Supplementary material for: Targeting PIKfyve-driven lipid metabolism in pancreatic cancer
Source: Nature. 2025 Apr 23;642(8068):776–84. doi: 10.1038/s41586-025-08917-z (PMC12176661; doi:10.1038/s41586-025-08917-z)
Supplement: Supplementary file 3 — sgRNA counts from CRISPR screens. [file 41586_2025_8917_MOESM3_ESM.xlsx]

## Sheet: Sheet1
sgRNA	Gene	Initial	DMSO-14d	apilimod-100nM (low)-14d	apilimod-2000nM (high) -17d
INTERGENIC1000768	INTERGENIC1000768	70	26	593	99
INTERGENIC1003667	INTERGENIC1003667	1555	2712	3113	2910
INTERGENIC1006532	INTERGENIC1006532	1477	1806	1959	1267
INTERGENIC1009501	INTERGENIC1009501	1397	1384	1620	836
INTERGENIC101098	INTERGENIC101098	1564	2165	1484	418
INTERGENIC1012289	INTERGENIC1012289	565	675	1377	560
INTERGENIC1015251	INTERGENIC1015251	79	70	1001	147
INTERGENIC1018308	INTERGENIC1018308	1300	2014	1993	603
INTERGENIC1021074	INTERGENIC1021074	2097	2855	2420	1180
INTERGENIC1023866	INTERGENIC1023866	2158	3555	2579	1150
INTERGENIC1032060	INTERGENIC1032060	870	1319	892	143
INTERGENIC1035503	INTERGENIC1035503	66	126	56	0
INTERGENIC103755	INTERGENIC103755	2658	2613	2203	2412
INTERGENIC1043422	INTERGENIC1043422	767	997	589	460
INTERGENIC1045965	INTERGENIC1045965	556	713	680	812
INTERGENIC1048537	INTERGENIC1048537	1343	2153	1576	1923
INTERGENIC1051220	INTERGENIC1051220	278	495	807	584
INTERGENIC1053989	INTERGENIC1053989	1026	1310	1509	313
INTERGENIC1056786	INTERGENIC1056786	4036	5096	4158	3216
INTERGENIC1059661	INTERGENIC1059661	1426	1789	2792	3350
INTERGENIC1062534	INTERGENIC1062534	203	240	375	88
INTERGENIC1065137	INTERGENIC1065137	619	1156	944	1261
INTERGENIC106846	INTERGENIC106846	2637	2896	2349	1977
INTERGENIC1068753	INTERGENIC1068753	270	207	175	799
INTERGENIC1072450	INTERGENIC1072450	1497	2475	1812	2670
INTERGENIC1075389	INTERGENIC1075389	1192	1046	937	974
INTERGENIC1078121	INTERGENIC1078121	405	718	602	205
INTERGENIC1080851	INTERGENIC1080851	1443	1727	2165	2542
INTERGENIC1083475	INTERGENIC1083475	867	823	1082	2602
INTERGENIC1086066	INTERGENIC1086066	973	1409	1342	1015
INTERGENIC1088872	INTERGENIC1088872	2126	2935	3366	1251
INTERGENIC1091631	INTERGENIC1091631	958	946	667	571
INTERGENIC1094192	INTERGENIC1094192	1981	2399	2676	11609
INTERGENIC109494	INTERGENIC109494	861	1178	1454	1106
INTERGENIC1096826	INTERGENIC1096826	1313	1872	1751	554
INTERGENIC1099543	INTERGENIC1099543	3094	3947	3532	3504
INTERGENIC1102261	INTERGENIC1102261	887	868	1317	413
INTERGENIC1104832	INTERGENIC1104832	600	412	344	141
INTERGENIC1107566	INTERGENIC1107566	1523	1644	1330	779
INTERGENIC1110182	INTERGENIC1110182	1215	1204	985	435
INTERGENIC1112809	INTERGENIC1112809	1560	2269	2189	1804
INTERGENIC1115261	INTERGENIC1115261	995	485	210	324
INTERGENIC1118374	INTERGENIC1118374	5047	5677	5224	4962
INTERGENIC1121290	INTERGENIC1121290	1633	1214	1204	712
INTERGENIC112223	INTERGENIC112223	744	756	714	209
INTERGENIC1124205	INTERGENIC1124205	492	638	523	271
INTERGENIC1127117	INTERGENIC1127117	617	993	1071	569
INTERGENIC1129994	INTERGENIC1129994	913	699	482	58
INTERGENIC1132780	INTERGENIC1132780	2186	2387	1923	1700
INTERGENIC1135488	INTERGENIC1135488	1224	1294	846	626
INTERGENIC1138038	INTERGENIC1138038	2163	2067	1896	1265
INTERGENIC1140720	INTERGENIC1140720	357	407	468	117
INTERGENIC1144056	INTERGENIC1144056	1248	1249	1818	2880
INTERGENIC1146950	INTERGENIC1146950	1527	1916	2008	1419
INTERGENIC114836	INTERGENIC114836	2362	3711	3090	2798
INTERGENIC1149849	INTERGENIC1149849	378	687	590	300
INTERGENIC1152750	INTERGENIC1152750	1383	2052	1371	1664
INTERGENIC1155544	INTERGENIC1155544	886	1053	1397	560
INTERGENIC1158459	INTERGENIC1158459	1508	2175	1863	1572
INTERGENIC1161247	INTERGENIC1161247	310	192	608	581
INTERGENIC1164079	INTERGENIC1164079	1428	1777	1243	898
INTERGENIC1166946	INTERGENIC1166946	858	527	1373	605
INTERGENIC1169697	INTERGENIC1169697	236	384	379	101
INTERGENIC1172291	INTERGENIC1172291	2064	2460	2419	1549
INTERGENIC117469	INTERGENIC117469	178	187	154	420
INTERGENIC1174881	INTERGENIC1174881	2951	3571	3289	3084
INTERGENIC1177551	INTERGENIC1177551	2587	3786	3420	1498
INTERGENIC1180376	INTERGENIC1180376	2446	2839	2386	2658
INTERGENIC1182944	INTERGENIC1182944	677	1336	959	1580
INTERGENIC1185892	INTERGENIC1185892	4383	3984	2658	5200
INTERGENIC1188672	INTERGENIC1188672	2616	2713	5556	2539
INTERGENIC1191434	INTERGENIC1191434	1123	1305	1740	1189
INTERGENIC1194309	INTERGENIC1194309	1252	1925	1581	1157
INTERGENIC1196910	INTERGENIC1196910	482	662	759	140
INTERGENIC1200080	INTERGENIC1200080	942	890	1517	952
INTERGENIC1202801	INTERGENIC1202801	1883	2752	2566	604
INTERGENIC120340	INTERGENIC120340	2421	2994	2833	1811
INTERGENIC1205574	INTERGENIC1205574	776	1127	899	225
INTERGENIC1208303	INTERGENIC1208303	124	88	241	47
INTERGENIC1211020	INTERGENIC1211020	463	778	466	338
INTERGENIC1213807	INTERGENIC1213807	418	698	676	162
INTERGENIC1216445	INTERGENIC1216445	253	331	1281	1425
INTERGENIC12191	INTERGENIC12191	1412	1631	1912	911
INTERGENIC1219112	INTERGENIC1219112	1787	1560	2692	2018
INTERGENIC1221947	INTERGENIC1221947	1884	2398	1504	713
INTERGENIC1224825	INTERGENIC1224825	1196	1310	1304	866
INTERGENIC1227718	INTERGENIC1227718	1063	984	810	614
INTERGENIC122891	INTERGENIC122891	1205	1044	1653	252
INTERGENIC1230500	INTERGENIC1230500	3311	4315	3492	1301
INTERGENIC1233189	INTERGENIC1233189	1030	1487	1304	189
INTERGENIC1236092	INTERGENIC1236092	2999	3513	5844	2824
INTERGENIC1238814	INTERGENIC1238814	1695	1462	1402	692
INTERGENIC1241543	INTERGENIC1241543	2212	2319	1789	1148
INTERGENIC1244230	INTERGENIC1244230	2439	2439	2936	2326
INTERGENIC1246724	INTERGENIC1246724	255	345	213	7
INTERGENIC1249272	INTERGENIC1249272	1450	2610	2002	1341
INTERGENIC1251869	INTERGENIC1251869	1172	1126	1532	430
INTERGENIC1255052	INTERGENIC1255052	1005	659	3787	2698
INTERGENIC125602	INTERGENIC125602	457	823	1012	194
INTERGENIC1257781	INTERGENIC1257781	1491	1639	1642	591
INTERGENIC1260311	INTERGENIC1260311	2488	2920	3152	2377
INTERGENIC1262933	INTERGENIC1262933	1249	1612	1535	830
INTERGENIC1265658	INTERGENIC1265658	924	1170	1237	601
INTERGENIC1268457	INTERGENIC1268457	5996	6080	4911	3942
INTERGENIC1271262	INTERGENIC1271262	1892	2059	2237	2404
INTERGENIC1274042	INTERGENIC1274042	639	352	2305	653
INTERGENIC1276999	INTERGENIC1276999	478	413	251	169
INTERGENIC1279867	INTERGENIC1279867	1756	2180	3232	1602
INTERGENIC1282767	INTERGENIC1282767	2411	2854	3040	3470
INTERGENIC128310	INTERGENIC128310	1646	2286	1351	1117
INTERGENIC1285646	INTERGENIC1285646	3377	3161	3740	2585
INTERGENIC1288508	INTERGENIC1288508	806	1216	724	336
INTERGENIC1291287	INTERGENIC1291287	1370	1895	1691	1136
INTERGENIC1293990	INTERGENIC1293990	708	1037	1240	650
INTERGENIC1296758	INTERGENIC1296758	632	582	597	436
INTERGENIC1299618	INTERGENIC1299618	638	985	622	180
INTERGENIC1302531	INTERGENIC1302531	977	872	564	508
INTERGENIC1305340	INTERGENIC1305340	2612	3133	2798	2467
INTERGENIC1308164	INTERGENIC1308164	109	226	237	0
INTERGENIC130905	INTERGENIC130905	2071	2089	2990	1384
INTERGENIC1310913	INTERGENIC1310913	817	1506	809	499
INTERGENIC1313553	INTERGENIC1313553	297	480	856	345
INTERGENIC1316219	INTERGENIC1316219	565	980	690	792
INTERGENIC1318641	INTERGENIC1318641	1236	1268	684	753
INTERGENIC1321882	INTERGENIC1321882	1641	2249	1753	867
INTERGENIC1324574	INTERGENIC1324574	1121	1336	1488	1168
INTERGENIC1327380	INTERGENIC1327380	106	383	534	133
INTERGENIC1329955	INTERGENIC1329955	771	686	2413	778
INTERGENIC1332978	INTERGENIC1332978	470	492	538	137
INTERGENIC1335711	INTERGENIC1335711	872	988	977	514
INTERGENIC133621	INTERGENIC133621	1744	2042	1653	1499
INTERGENIC1338347	INTERGENIC1338347	1699	1816	1426	762
INTERGENIC1341138	INTERGENIC1341138	1048	1675	776	1588
INTERGENIC1343854	INTERGENIC1343854	1715	1800	1781	464
INTERGENIC1346454	INTERGENIC1346454	2197	3063	2877	1852
INTERGENIC1349209	INTERGENIC1349209	788	871	1462	1467
INTERGENIC1352072	INTERGENIC1352072	709	1006	2210	686
INTERGENIC1354866	INTERGENIC1354866	177	168	1163	825
INTERGENIC1357717	INTERGENIC1357717	124	129	88	1
INTERGENIC1360419	INTERGENIC1360419	504	904	740	429
INTERGENIC136172	INTERGENIC136172	900	1101	922	347
INTERGENIC1363023	INTERGENIC1363023	1518	2257	2030	1318
INTERGENIC1365731	INTERGENIC1365731	1001	1246	1234	544
INTERGENIC1368145	INTERGENIC1368145	2481	2709	2585	904
INTERGENIC1372539	INTERGENIC1372539	468	652	608	620
INTERGENIC1375391	INTERGENIC1375391	101	72	718	113
INTERGENIC1378362	INTERGENIC1378362	666	718	1331	228
INTERGENIC1381187	INTERGENIC1381187	1309	1695	1642	1051
INTERGENIC1383866	INTERGENIC1383866	237	221	83	4
INTERGENIC1386452	INTERGENIC1386452	766	723	684	517
INTERGENIC138877	INTERGENIC138877	1269	1567	2030	1608
INTERGENIC1389006	INTERGENIC1389006	601	624	734	104
INTERGENIC1391558	INTERGENIC1391558	1501	1632	2311	1914
INTERGENIC1394332	INTERGENIC1394332	656	722	760	339
INTERGENIC1396938	INTERGENIC1396938	586	543	1423	732
INTERGENIC1399732	INTERGENIC1399732	384	277	242	313
INTERGENIC1402445	INTERGENIC1402445	2024	3235	1924	1449
INTERGENIC1405125	INTERGENIC1405125	475	956	790	256
INTERGENIC1407891	INTERGENIC1407891	236	173	1231	528
INTERGENIC141512	INTERGENIC141512	1235	698	788	584
INTERGENIC144300	INTERGENIC144300	3969	5031	3969	1705
INTERGENIC14666	INTERGENIC14666	1684	2108	1876	862
INTERGENIC147195	INTERGENIC147195	405	399	405	125
INTERGENIC149916	INTERGENIC149916	925	1181	787	437
INTERGENIC152579	INTERGENIC152579	1030	1533	1347	549
INTERGENIC155269	INTERGENIC155269	2203	2625	1820	327
INTERGENIC157908	INTERGENIC157908	289	405	327	40
INTERGENIC160615	INTERGENIC160615	123	118	1298	408
INTERGENIC163074	INTERGENIC163074	1269	1911	1433	795
INTERGENIC165756	INTERGENIC165756	1552	2032	1716	2833
INTERGENIC169496	INTERGENIC169496	1842	2367	2431	753
INTERGENIC172234	INTERGENIC172234	1513	1444	1638	713
INTERGENIC17236	INTERGENIC17236	4615	5817	4967	4021
INTERGENIC175169	INTERGENIC175169	1086	1261	1481	711
INTERGENIC178247	INTERGENIC178247	1094	1257	1256	758
INTERGENIC180819	INTERGENIC180819	83	184	32	0
INTERGENIC183360	INTERGENIC183360	709	673	880	233
INTERGENIC186175	INTERGENIC186175	381	602	520	305
INTERGENIC188669	INTERGENIC188669	1633	2249	2646	669
INTERGENIC191581	INTERGENIC191581	2336	3214	3295	2618
INTERGENIC194398	INTERGENIC194398	285	295	173	6
INTERGENIC197188	INTERGENIC197188	824	943	1036	691
INTERGENIC19822	INTERGENIC19822	1513	2145	1636	798
INTERGENIC199813	INTERGENIC199813	1275	1192	1448	275
INTERGENIC202493	INTERGENIC202493	1243	1584	1847	1779
INTERGENIC205297	INTERGENIC205297	1071	1643	1610	1037
INTERGENIC207908	INTERGENIC207908	1426	1502	1577	687
INTERGENIC210678	INTERGENIC210678	134	122	1274	197
INTERGENIC213484	INTERGENIC213484	1074	1201	1047	609
INTERGENIC216151	INTERGENIC216151	2578	3230	2895	3663
INTERGENIC219036	INTERGENIC219036	1706	3075	3176	2374
INTERGENIC221911	INTERGENIC221911	2428	2490	2317	1240
INTERGENIC224926	INTERGENIC224926	1966	1678	1749	735
INTERGENIC22544	INTERGENIC22544	1110	1748	1284	825
INTERGENIC2261	INTERGENIC2261	463	911	658	341
INTERGENIC227549	INTERGENIC227549	183	233	1135	362
INTERGENIC230392	INTERGENIC230392	2058	2158	2673	1249
INTERGENIC232949	INTERGENIC232949	962	701	1247	223
INTERGENIC235713	INTERGENIC235713	600	1075	704	427
INTERGENIC238526	INTERGENIC238526	3021	3389	3732	2165
INTERGENIC241199	INTERGENIC241199	5194	5651	5308	5945
INTERGENIC243799	INTERGENIC243799	643	720	972	444
INTERGENIC246954	INTERGENIC246954	1082	1295	938	506
INTERGENIC249650	INTERGENIC249650	1110	1653	1096	769
INTERGENIC25153	INTERGENIC25153	3136	3327	3066	2452
INTERGENIC252200	INTERGENIC252200	1533	1621	1736	915
INTERGENIC254893	INTERGENIC254893	2589	3348	2685	2361
INTERGENIC257515	INTERGENIC257515	3182	2954	3195	2125
INTERGENIC260077	INTERGENIC260077	974	1301	1555	968
INTERGENIC262779	INTERGENIC262779	1322	1608	1039	300
INTERGENIC265770	INTERGENIC265770	3705	4170	3855	2739
INTERGENIC268350	INTERGENIC268350	2019	2340	3206	2126
INTERGENIC271112	INTERGENIC271112	4086	3869	3446	2435
INTERGENIC273913	INTERGENIC273913	1744	2354	1754	1154
INTERGENIC276535	INTERGENIC276535	294	284	790	405
INTERGENIC27867	INTERGENIC27867	2102	2308	1575	699
INTERGENIC279238	INTERGENIC279238	1080	1241	1949	796
INTERGENIC281754	INTERGENIC281754	1089	1395	1180	2675
INTERGENIC284436	INTERGENIC284436	159	282	240	410
INTERGENIC287271	INTERGENIC287271	1010	1443	1215	1581
INTERGENIC289842	INTERGENIC289842	364	199	2041	1398
INTERGENIC292736	INTERGENIC292736	748	570	1534	3887
INTERGENIC295865	INTERGENIC295865	613	1099	1043	1722
INTERGENIC298700	INTERGENIC298700	351	499	894	947
INTERGENIC301437	INTERGENIC301437	790	1006	1292	770
INTERGENIC304209	INTERGENIC304209	1866	2078	1676	1782
INTERGENIC30558	INTERGENIC30558	993	1031	1250	798
INTERGENIC307099	INTERGENIC307099	535	959	854	335
INTERGENIC309846	INTERGENIC309846	1998	2824	2568	1476
INTERGENIC312744	INTERGENIC312744	2341	3518	2975	1663
INTERGENIC315444	INTERGENIC315444	2275	2596	2557	1349
INTERGENIC318120	INTERGENIC318120	798	492	305	278
INTERGENIC320869	INTERGENIC320869	72	30	753	171
INTERGENIC323526	INTERGENIC323526	1527	1103	570	891
INTERGENIC326255	INTERGENIC326255	531	615	1237	611
INTERGENIC328959	INTERGENIC328959	792	835	1711	670
INTERGENIC331740	INTERGENIC331740	443	553	696	490
INTERGENIC33423	INTERGENIC33423	2079	2209	1355	1050
INTERGENIC334333	INTERGENIC334333	82	20	63	51
INTERGENIC337107	INTERGENIC337107	1315	1993	1899	515
INTERGENIC339956	INTERGENIC339956	1255	1806	1999	1355
INTERGENIC342748	INTERGENIC342748	1088	1229	1300	719
INTERGENIC345439	INTERGENIC345439	1547	1717	1475	1500
INTERGENIC348194	INTERGENIC348194	631	1037	1314	502
INTERGENIC350912	INTERGENIC350912	811	1191	1278	1146
INTERGENIC353579	INTERGENIC353579	608	1199	972	464
INTERGENIC356403	INTERGENIC356403	759	724	553	504
INTERGENIC359168	INTERGENIC359168	466	273	295	165
INTERGENIC36225	INTERGENIC36225	783	946	729	530
INTERGENIC362337	INTERGENIC362337	2875	2746	3175	1500
INTERGENIC364979	INTERGENIC364979	731	1296	1010	873
INTERGENIC367610	INTERGENIC367610	152	224	719	430
INTERGENIC370446	INTERGENIC370446	1515	1575	1521	1107
INTERGENIC373393	INTERGENIC373393	170	143	553	309
INTERGENIC376086	INTERGENIC376086	2192	2544	2181	1088
INTERGENIC378917	INTERGENIC378917	529	668	634	1881
INTERGENIC381765	INTERGENIC381765	2048	3125	2232	1495
INTERGENIC384788	INTERGENIC384788	1324	1474	1280	865
INTERGENIC387694	INTERGENIC387694	309	547	676	249
INTERGENIC390616	INTERGENIC390616	253	192	1318	548
INTERGENIC39333	INTERGENIC39333	2287	2452	2549	1230
INTERGENIC393453	INTERGENIC393453	844	761	1048	661
INTERGENIC396405	INTERGENIC396405	325	643	342	879
INTERGENIC399161	INTERGENIC399161	906	861	1998	1365
INTERGENIC402091	INTERGENIC402091	1685	1751	1572	1011
INTERGENIC404864	INTERGENIC404864	3057	3316	2869	678
INTERGENIC407788	INTERGENIC407788	2110	2257	2930	936
INTERGENIC410744	INTERGENIC410744	344	346	1505	447
INTERGENIC413497	INTERGENIC413497	328	440	139	161
INTERGENIC416195	INTERGENIC416195	3253	2578	3466	2254
INTERGENIC418931	INTERGENIC418931	130	158	1306	331
INTERGENIC42167	INTERGENIC42167	1981	2125	2099	1849
INTERGENIC421760	INTERGENIC421760	1311	1169	1294	326
INTERGENIC424505	INTERGENIC424505	1317	1504	1562	3194
INTERGENIC427243	INTERGENIC427243	1135	1357	1357	568
INTERGENIC429971	INTERGENIC429971	889	903	1398	388
INTERGENIC432928	INTERGENIC432928	1151	1587	2444	895
INTERGENIC435730	INTERGENIC435730	644	738	1427	644
INTERGENIC438457	INTERGENIC438457	407	290	1085	600
INTERGENIC441164	INTERGENIC441164	3202	3713	3068	2472
INTERGENIC444129	INTERGENIC444129	1030	952	682	390
INTERGENIC446801	INTERGENIC446801	379	461	562	128
INTERGENIC44800	INTERGENIC44800	2506	2567	2310	3416
INTERGENIC449486	INTERGENIC449486	1012	976	755	1262
INTERGENIC452481	INTERGENIC452481	2759	2657	2642	3786
INTERGENIC455212	INTERGENIC455212	895	1497	992	993
INTERGENIC457886	INTERGENIC457886	600	501	1207	585
INTERGENIC460739	INTERGENIC460739	3320	3906	3674	3830
INTERGENIC463327	INTERGENIC463327	721	1215	1202	662
INTERGENIC4649	INTERGENIC4649	3179	4299	3575	3249
INTERGENIC466127	INTERGENIC466127	3817	4250	4616	4534
INTERGENIC469000	INTERGENIC469000	2069	1859	2197	1803
INTERGENIC471511	INTERGENIC471511	27	28	547	102
INTERGENIC474409	INTERGENIC474409	772	642	1094	410
INTERGENIC47459	INTERGENIC47459	1373	1401	854	1654
INTERGENIC477062	INTERGENIC477062	1199	2255	1481	2460
INTERGENIC479732	INTERGENIC479732	1814	2292	2180	503
INTERGENIC482440	INTERGENIC482440	1060	798	872	182
INTERGENIC484896	INTERGENIC484896	1415	2406	2049	1241
INTERGENIC487488	INTERGENIC487488	150	167	1250	157
INTERGENIC489959	INTERGENIC489959	2248	3676	2911	980
INTERGENIC492514	INTERGENIC492514	1773	2142	1621	695
INTERGENIC495099	INTERGENIC495099	1979	1845	1810	1099
INTERGENIC497896	INTERGENIC497896	254	280	1404	1072
INTERGENIC500841	INTERGENIC500841	472	539	1152	164
INTERGENIC503501	INTERGENIC503501	6397	6803	5416	4875
INTERGENIC50500	INTERGENIC50500	1652	1793	1662	3202
INTERGENIC506388	INTERGENIC506388	96	76	1090	524
INTERGENIC509111	INTERGENIC509111	775	725	1168	646
INTERGENIC512170	INTERGENIC512170	489	485	436	586
INTERGENIC514964	INTERGENIC514964	2985	3551	3691	1652
INTERGENIC517901	INTERGENIC517901	452	507	531	65
INTERGENIC520657	INTERGENIC520657	1561	2130	1628	385
INTERGENIC523363	INTERGENIC523363	1802	2400	2151	2041
INTERGENIC526001	INTERGENIC526001	1083	1551	1200	677
INTERGENIC528748	INTERGENIC528748	1216	2322	1718	1161
INTERGENIC531391	INTERGENIC531391	598	657	604	462
INTERGENIC534144	INTERGENIC534144	820	1120	1020	305
INTERGENIC53513	INTERGENIC53513	863	502	327	342
INTERGENIC536988	INTERGENIC536988	6310	8222	7982	6042
INTERGENIC539892	INTERGENIC539892	281	591	1141	913
INTERGENIC542818	INTERGENIC542818	3716	4640	4395	3653
INTERGENIC545689	INTERGENIC545689	1271	1219	1269	2428
INTERGENIC548458	INTERGENIC548458	261	170	2128	582
INTERGENIC551602	INTERGENIC551602	1863	2864	2518	1106
INTERGENIC554470	INTERGENIC554470	506	597	2851	547
INTERGENIC557183	INTERGENIC557183	783	1176	1039	294
INTERGENIC560024	INTERGENIC560024	306	587	372	50
INTERGENIC56092	INTERGENIC56092	496	615	662	255
INTERGENIC562703	INTERGENIC562703	1930	1687	2224	1020
INTERGENIC565557	INTERGENIC565557	1619	1541	3610	1645
INTERGENIC568274	INTERGENIC568274	1247	1130	815	491
INTERGENIC571043	INTERGENIC571043	1671	1911	1848	1900
INTERGENIC573962	INTERGENIC573962	2477	2209	2278	1667
INTERGENIC576573	INTERGENIC576573	1133	1539	1562	578
INTERGENIC579496	INTERGENIC579496	1600	2644	2305	1035
INTERGENIC582200	INTERGENIC582200	679	643	1058	897
INTERGENIC584987	INTERGENIC584987	521	1077	660	457
INTERGENIC58772	INTERGENIC58772	1428	1660	2076	1501
INTERGENIC587802	INTERGENIC587802	2467	2240	2004	1319
INTERGENIC590606	INTERGENIC590606	1154	1593	1687	769
INTERGENIC593173	INTERGENIC593173	825	1233	1049	336
INTERGENIC596069	INTERGENIC596069	723	823	633	240
INTERGENIC598660	INTERGENIC598660	1457	807	509	198
INTERGENIC601209	INTERGENIC601209	1590	1263	2417	1374
INTERGENIC604046	INTERGENIC604046	3496	3683	3152	2640
INTERGENIC606744	INTERGENIC606744	1648	1798	1700	872
INTERGENIC609487	INTERGENIC609487	2907	3410	3367	3588
INTERGENIC612193	INTERGENIC612193	1919	2924	2058	1573
INTERGENIC614893	INTERGENIC614893	431	378	301	238
INTERGENIC617607	INTERGENIC617607	1419	2366	1889	1752
INTERGENIC620544	INTERGENIC620544	569	1078	758	1602
INTERGENIC623006	INTERGENIC623006	1625	1548	1118	827
INTERGENIC62489	INTERGENIC62489	1787	2021	2044	2316
INTERGENIC625816	INTERGENIC625816	2728	3255	3821	1647
INTERGENIC628528	INTERGENIC628528	1460	2635	1875	1213
INTERGENIC632124	INTERGENIC632124	97	113	1757	222
INTERGENIC634889	INTERGENIC634889	282	322	1369	764
INTERGENIC637724	INTERGENIC637724	3237	4183	4130	1765
INTERGENIC640569	INTERGENIC640569	55	15	473	24
INTERGENIC643420	INTERGENIC643420	2652	3394	3585	2663
INTERGENIC646263	INTERGENIC646263	1859	1608	2231	2367
INTERGENIC648892	INTERGENIC648892	982	809	483	292
INTERGENIC651647	INTERGENIC651647	855	1272	900	1132
INTERGENIC65279	INTERGENIC65279	2249	2296	2373	1612
INTERGENIC654395	INTERGENIC654395	877	809	959	601
INTERGENIC657217	INTERGENIC657217	1011	1206	1064	247
INTERGENIC660023	INTERGENIC660023	456	389	716	116
INTERGENIC662891	INTERGENIC662891	918	1163	993	1090
INTERGENIC665744	INTERGENIC665744	2127	3636	3864	2584
INTERGENIC668472	INTERGENIC668472	209	312	1146	625
INTERGENIC671467	INTERGENIC671467	419	728	721	487
INTERGENIC674230	INTERGENIC674230	4145	5227	6080	3223
INTERGENIC677014	INTERGENIC677014	2698	2244	3125	1815
INTERGENIC67893	INTERGENIC67893	1425	2556	2025	2125
INTERGENIC679642	INTERGENIC679642	2306	3192	3529	2656
INTERGENIC682339	INTERGENIC682339	2794	3654	3295	4354
INTERGENIC684997	INTERGENIC684997	971	1503	1354	1190
INTERGENIC687643	INTERGENIC687643	793	774	766	879
INTERGENIC690318	INTERGENIC690318	1867	1409	1726	1794
INTERGENIC692932	INTERGENIC692932	1471	2015	1850	1130
INTERGENIC695632	INTERGENIC695632	617	1033	534	357
INTERGENIC698310	INTERGENIC698310	809	912	1278	441
INTERGENIC701069	INTERGENIC701069	2321	2246	2138	932
INTERGENIC703820	INTERGENIC703820	935	996	1412	563
INTERGENIC70589	INTERGENIC70589	457	533	591	313
INTERGENIC706485	INTERGENIC706485	2197	2667	2782	1709
INTERGENIC709243	INTERGENIC709243	1406	1557	1391	1593
INTERGENIC711910	INTERGENIC711910	156	200	1178	369
INTERGENIC714558	INTERGENIC714558	931	1159	1654	1590
INTERGENIC717298	INTERGENIC717298	1844	2319	2836	902
INTERGENIC720058	INTERGENIC720058	867	847	2731	1787
INTERGENIC722544	INTERGENIC722544	1278	1582	1657	1830
INTERGENIC725409	INTERGENIC725409	3156	4996	4412	3227
INTERGENIC730614	INTERGENIC730614	1577	1204	4730	1889
INTERGENIC7310	INTERGENIC7310	938	1015	1332	535
INTERGENIC733241	INTERGENIC733241	2787	3264	3011	1454
INTERGENIC73420	INTERGENIC73420	2019	2000	1976	2013
INTERGENIC735988	INTERGENIC735988	1714	1544	1589	1897
INTERGENIC739116	INTERGENIC739116	2816	4018	3798	2465
INTERGENIC741938	INTERGENIC741938	1636	1812	1852	1953
INTERGENIC744875	INTERGENIC744875	787	1196	1116	183
INTERGENIC747644	INTERGENIC747644	4253	4565	3872	1637
INTERGENIC750576	INTERGENIC750576	3964	3846	4236	2322
INTERGENIC753474	INTERGENIC753474	2283	3513	4010	4360
INTERGENIC756260	INTERGENIC756260	260	409	251	227
INTERGENIC759018	INTERGENIC759018	2357	3366	3209	3173
INTERGENIC76054	INTERGENIC76054	1856	1600	1944	1349
INTERGENIC762017	INTERGENIC762017	2756	3341	3560	2647
INTERGENIC764623	INTERGENIC764623	462	504	720	364
INTERGENIC767383	INTERGENIC767383	1702	2272	2233	1320
INTERGENIC770378	INTERGENIC770378	604	1222	951	466
INTERGENIC772906	INTERGENIC772906	5960	7488	6630	4404
INTERGENIC775746	INTERGENIC775746	757	571	650	641
INTERGENIC778871	INTERGENIC778871	386	596	639	63
INTERGENIC781729	INTERGENIC781729	1791	2605	1606	2843
INTERGENIC784326	INTERGENIC784326	1355	1291	1673	641
INTERGENIC786900	INTERGENIC786900	1286	1683	1338	525
INTERGENIC789586	INTERGENIC789586	545	685	435	220
INTERGENIC79123	INTERGENIC79123	487	556	408	103
INTERGENIC792427	INTERGENIC792427	4721	4362	4505	2564
INTERGENIC795079	INTERGENIC795079	1571	2287	2306	1841
INTERGENIC797573	INTERGENIC797573	2071	1994	1936	1133
INTERGENIC800357	INTERGENIC800357	798	710	1669	674
INTERGENIC803073	INTERGENIC803073	1066	971	2295	2287
INTERGENIC805779	INTERGENIC805779	1816	1742	1740	726
INTERGENIC808598	INTERGENIC808598	208	348	1008	272
INTERGENIC811226	INTERGENIC811226	251	286	347	101
INTERGENIC814127	INTERGENIC814127	759	791	784	350
INTERGENIC816872	INTERGENIC816872	2634	3842	3249	1111
INTERGENIC81774	INTERGENIC81774	1207	1109	1400	1291
INTERGENIC819734	INTERGENIC819734	1101	1434	2257	1611
INTERGENIC822515	INTERGENIC822515	1367	1387	2030	2248
INTERGENIC825190	INTERGENIC825190	237	72	46	18
INTERGENIC827901	INTERGENIC827901	692	458	1531	809
INTERGENIC830772	INTERGENIC830772	1050	936	2323	1129
INTERGENIC833377	INTERGENIC833377	1364	1579	1856	1268
INTERGENIC836061	INTERGENIC836061	3260	5342	3161	2757
INTERGENIC838826	INTERGENIC838826	484	514	551	329
INTERGENIC841613	INTERGENIC841613	4362	5674	5675	3720
INTERGENIC844439	INTERGENIC844439	242	197	1642	244
INTERGENIC84633	INTERGENIC84633	584	337	1159	186
INTERGENIC847195	INTERGENIC847195	1212	1702	924	916
INTERGENIC849939	INTERGENIC849939	89	69	957	717
INTERGENIC852473	INTERGENIC852473	2390	3501	3892	3615
INTERGENIC855278	INTERGENIC855278	3669	3792	2882	2962
INTERGENIC857763	INTERGENIC857763	833	776	1577	640
INTERGENIC860303	INTERGENIC860303	1188	1557	1301	1383
INTERGENIC862930	INTERGENIC862930	3203	3952	3174	1530
INTERGENIC865527	INTERGENIC865527	328	173	196	367
INTERGENIC868046	INTERGENIC868046	2985	2979	2970	2529
INTERGENIC870683	INTERGENIC870683	112	96	236	33
INTERGENIC873397	INTERGENIC873397	600	618	1273	724
INTERGENIC87504	INTERGENIC87504	1277	1746	1511	1505
INTERGENIC876192	INTERGENIC876192	2002	2103	2638	1942
INTERGENIC879080	INTERGENIC879080	2201	3280	2458	1288
INTERGENIC881834	INTERGENIC881834	2042	2782	2525	814
INTERGENIC884559	INTERGENIC884559	560	727	576	589
INTERGENIC887378	INTERGENIC887378	1591	1783	1840	1542
INTERGENIC890077	INTERGENIC890077	814	753	606	440
INTERGENIC90010	INTERGENIC90010	636	723	1225	596
INTERGENIC902268	INTERGENIC902268	208	238	235	199
INTERGENIC905093	INTERGENIC905093	2089	2607	4043	2686
INTERGENIC907730	INTERGENIC907730	824	923	751	259
INTERGENIC910479	INTERGENIC910479	2303	3152	2675	2489
INTERGENIC913125	INTERGENIC913125	1241	1897	1667	949
INTERGENIC915690	INTERGENIC915690	1945	2216	1911	1633
INTERGENIC918346	INTERGENIC918346	293	574	293	9
INTERGENIC921023	INTERGENIC921023	836	1022	1492	2346
INTERGENIC923843	INTERGENIC923843	1108	1954	1289	1029
INTERGENIC926670	INTERGENIC926670	1428	1755	1455	738
INTERGENIC92923	INTERGENIC92923	1480	1430	1152	757
INTERGENIC929487	INTERGENIC929487	947	1240	1625	624
INTERGENIC932267	INTERGENIC932267	877	1512	1211	489
INTERGENIC934916	INTERGENIC934916	177	177	334	546
INTERGENIC937586	INTERGENIC937586	489	866	486	495
INTERGENIC940105	INTERGENIC940105	3048	4358	3026	3033
INTERGENIC945106	INTERGENIC945106	1682	2033	2642	2828
INTERGENIC948047	INTERGENIC948047	2482	2694	2284	1599
INTERGENIC950775	INTERGENIC950775	1409	1855	1561	1057
INTERGENIC953662	INTERGENIC953662	849	943	755	1202
INTERGENIC956369	INTERGENIC956369	763	975	1136	452
INTERGENIC95689	INTERGENIC95689	5185	5051	5723	5010
INTERGENIC959406	INTERGENIC959406	1817	2152	2934	2466
INTERGENIC962245	INTERGENIC962245	1365	1375	1479	970
INTERGENIC965122	INTERGENIC965122	1123	1259	1147	1611
INTERGENIC967666	INTERGENIC967666	384	375	452	759
INTERGENIC970305	INTERGENIC970305	7006	8603	7794	5999
INTERGENIC973170	INTERGENIC973170	656	849	1294	1582
INTERGENIC976630	INTERGENIC976630	26	77	601	182
INTERGENIC979338	INTERGENIC979338	472	652	1121	442
INTERGENIC982189	INTERGENIC982189	395	878	827	947
INTERGENIC985150	INTERGENIC985150	2025	2387	1642	2376
INTERGENIC98529	INTERGENIC98529	168	138	177	0
INTERGENIC9892	INTERGENIC9892	708	648	503	1393
INTERGENIC989266	INTERGENIC989266	192	94	195	37
INTERGENIC992142	INTERGENIC992142	2445	2955	3663	2660
INTERGENIC994927	INTERGENIC994927	2128	2714	2404	693
INTERGENIC997787	INTERGENIC997787	750	668	1684	903
sgA1CF_1	A1CF	934	686	1062	1293
sgA1CF_10	A1CF	840	580	591	252
sgA1CF_2	A1CF	471	280	406	66
sgA1CF_3	A1CF	1067	940	797	807
sgA1CF_4	A1CF	130	144	583	151
sgA1CF_5	A1CF	1714	2133	2211	3411
sgA1CF_6	A1CF	53	47	46	56
sgA1CF_7	A1CF	437	362	854	413
sgA1CF_8	A1CF	1603	2326	2604	1615
sgA1CF_9	A1CF	38	34	242	22
sgA4GALT_1	A4GALT	1065	327	449	620
sgA4GALT_10	A4GALT	319	232	203	64
sgA4GALT_2	A4GALT	268	241	140	87
sgA4GALT_3	A4GALT	1207	1692	1168	605
sgA4GALT_4	A4GALT	214	313	272	159
sgA4GALT_5	A4GALT	0	0	0	0
sgA4GALT_6	A4GALT	701	312	434	66
sgA4GALT_7	A4GALT	644	596	776	685
sgA4GALT_8	A4GALT	1333	1543	1423	717
sgA4GALT_9	A4GALT	887	685	749	920
sgA4GNT_1	A4GNT	237	297	261	151
sgA4GNT_10	A4GNT	863	1237	751	665
sgA4GNT_2	A4GNT	657	491	583	340
sgA4GNT_3	A4GNT	401	394	1359	1254
sgA4GNT_4	A4GNT	563	476	243	81
sgA4GNT_5	A4GNT	573	1000	535	171
sgA4GNT_6	A4GNT	1218	1908	1185	835
sgA4GNT_7	A4GNT	970	1100	861	679
sgA4GNT_8	A4GNT	366	509	405	264
sgA4GNT_9	A4GNT	1462	2369	1532	1370
sgAACS_1	AACS	354	634	362	167
sgAACS_10	AACS	1680	2001	1862	1137
sgAACS_2	AACS	1080	1216	998	818
sgAACS_3	AACS	1088	1127	1155	665
sgAACS_4	AACS	2891	2589	2787	2076
sgAACS_5	AACS	439	355	145	120
sgAACS_6	AACS	412	424	378	51
sgAACS_7	AACS	1200	1001	665	550
sgAACS_8	AACS	426	392	360	67
sgAACS_9	AACS	412	551	1033	1111
sgAADAC_1	AADAC	1461	1808	1420	1314
sgAADAC_10	AADAC	274	227	233	115
sgAADAC_2	AADAC	692	1010	691	714
sgAADAC_3	AADAC	1952	2005	2046	3335
sgAADAC_4	AADAC	872	1753	1415	1460
sgAADAC_5	AADAC	540	845	1332	324
sgAADAC_6	AADAC	1417	1928	2251	3061
sgAADAC_7	AADAC	1368	1541	1454	871
sgAADAC_8	AADAC	1732	2657	2328	1182
sgAADAC_9	AADAC	1636	1898	1725	2083
sgAADACL2_1	AADACL2	104	83	474	564
sgAADACL2_10	AADACL2	1219	1201	1198	414
sgAADACL2_2	AADACL2	835	1356	1043	633
sgAADACL2_3	AADACL2	1760	1720	1780	1401
sgAADACL2_4	AADACL2	305	382	406	273
sgAADACL2_5	AADACL2	175	144	346	244
sgAADACL2_6	AADACL2	807	1140	1888	1778
sgAADACL2_7	AADACL2	786	1227	774	1246
sgAADACL2_8	AADACL2	1932	2017	2303	690
sgAADACL2_9	AADACL2	531	685	448	424
sgAADACL3_1	AADACL3	1591	1743	1666	443
sgAADACL3_10	AADACL3	418	315	821	217
sgAADACL3_2	AADACL3	614	618	339	105
sgAADACL3_3	AADACL3	392	522	598	197
sgAADACL3_4	AADACL3	521	653	230	580
sgAADACL3_5	AADACL3	64	29	90	133
sgAADACL3_6	AADACL3	464	366	428	149
sgAADACL3_7	AADACL3	295	298	365	6
sgAADACL3_8	AADACL3	310	266	215	1225
sgAADACL3_9	AADACL3	1653	2063	803	808
sgAADACL4_1	AADACL4	243	332	442	390
sgAADACL4_10	AADACL4	1137	1116	1659	817
sgAADACL4_2	AADACL4	234	605	409	610
sgAADACL4_3	AADACL4	714	854	910	688
sgAADACL4_4	AADACL4	1351	2143	1604	640
sgAADACL4_5	AADACL4	110	53	545	100
sgAADACL4_6	AADACL4	1019	1411	970	1701
sgAADACL4_7	AADACL4	1029	1156	852	524
sgAADACL4_8	AADACL4	475	334	689	217
sgAADACL4_9	AADACL4	122	106	387	91
sgAADAT_1	AADAT	855	1090	1240	190
sgAADAT_10	AADAT	1076	907	2305	586
sgAADAT_2	AADAT	160	215	675	203
sgAADAT_3	AADAT	365	476	659	294
sgAADAT_4	AADAT	191	159	311	196
sgAADAT_5	AADAT	1696	1511	1447	1962
sgAADAT_6	AADAT	85	86	941	362
sgAADAT_7	AADAT	184	164	1266	268
sgAADAT_8	AADAT	582	767	1365	441
sgAADAT_9	AADAT	832	750	633	66
sgAANAT_1	AANAT	754	956	1036	842
sgAANAT_10	AANAT	1456	1578	1399	609
sgAANAT_2	AANAT	236	199	201	394
sgAANAT_3	AANAT	748	693	992	1817
sgAANAT_4	AANAT	719	681	318	684
sgAANAT_5	AANAT	569	732	552	164
sgAANAT_6	AANAT	748	775	593	607
sgAANAT_7	AANAT	908	930	692	1016
sgAANAT_8	AANAT	154	153	241	26
sgAANAT_9	AANAT	1442	1576	1433	1487
sgAASDH_1	AASDH	526	314	402	113
sgAASDH_10	AASDH	643	707	245	468
sgAASDH_2	AASDH	509	742	384	164
sgAASDH_3	AASDH	787	1193	740	722
sgAASDH_4	AASDH	217	208	398	1189
sgAASDH_5	AASDH	278	268	511	227
sgAASDH_6	AASDH	634	557	391	93
sgAASDH_7	AASDH	549	542	678	1320
sgAASDH_8	AASDH	1941	2145	2124	1975
sgAASDH_9	AASDH	856	1073	948	618
sgAASDHPPT_1	AASDHPPT	626	300	415	709
sgAASDHPPT_10	AASDHPPT	798	363	171	361
sgAASDHPPT_2	AASDHPPT	637	440	583	296
sgAASDHPPT_3	AASDHPPT	1009	123	317	109
sgAASDHPPT_4	AASDHPPT	266	230	405	145
sgAASDHPPT_5	AASDHPPT	108	179	76	41
sgAASDHPPT_6	AASDHPPT	471	65	76	11
sgAASDHPPT_7	AASDHPPT	908	240	521	1207
sgAASDHPPT_8	AASDHPPT	500	310	359	169
sgAASDHPPT_9	AASDHPPT	1234	432	308	177
sgAASS_1	AASS	166	245	262	405
sgAASS_10	AASS	1071	1924	1205	673
sgAASS_2	AASS	186	291	174	82
sgAASS_3	AASS	534	876	529	221
sgAASS_4	AASS	503	190	141	109
sgAASS_5	AASS	1010	1563	1106	438
sgAASS_6	AASS	581	973	724	492
sgAASS_7	AASS	31	39	675	682
sgAASS_8	AASS	340	574	473	252
sgAASS_9	AASS	639	424	258	114
sgABAT_1	ABAT	132	192	214	41
sgABAT_10	ABAT	933	1518	1468	864
sgABAT_2	ABAT	117	104	159	72
sgABAT_3	ABAT	911	1330	1164	772
sgABAT_4	ABAT	654	292	198	225
sgABAT_5	ABAT	978	1167	1339	834
sgABAT_6	ABAT	544	1025	760	173
sgABAT_7	ABAT	1285	1772	1265	1346
sgABAT_8	ABAT	690	726	935	448
sgABAT_9	ABAT	274	285	217	118
sgABCA1_1	ABCA1	805	806	704	128
sgABCA1_10	ABCA1	435	321	330	284
sgABCA1_2	ABCA1	621	1259	700	985
sgABCA1_3	ABCA1	916	995	804	362
sgABCA1_4	ABCA1	697	564	414	262
sgABCA1_5	ABCA1	557	609	528	152
sgABCA1_6	ABCA1	625	591	963	380
sgABCA1_7	ABCA1	2131	1910	2246	666
sgABCA1_8	ABCA1	682	856	717	233
sgABCA1_9	ABCA1	903	735	734	211
sgABCA10_1	ABCA10	501	916	615	606
sgABCA10_10	ABCA10	1334	1349	2536	3063
sgABCA10_2	ABCA10	759	934	989	1179
sgABCA10_3	ABCA10	787	1339	1127	975
sgABCA10_4	ABCA10	978	1205	1041	1615
sgABCA10_5	ABCA10	1147	1346	1293	570
sgABCA10_6	ABCA10	818	804	490	196
sgABCA10_7	ABCA10	30	14	170	69
sgABCA10_8	ABCA10	716	1515	1223	839
sgABCA10_9	ABCA10	247	783	402	727
sgABCA12_1	ABCA12	712	1072	685	861
sgABCA12_10	ABCA12	588	876	750	390
sgABCA12_2	ABCA12	457	274	398	97
sgABCA12_3	ABCA12	2705	2819	2347	2178
sgABCA12_4	ABCA12	573	623	460	1415
sgABCA12_5	ABCA12	1216	1393	1577	1676
sgABCA12_6	ABCA12	371	267	599	144
sgABCA12_7	ABCA12	1666	1633	1529	642
sgABCA12_8	ABCA12	587	786	719	445
sgABCA12_9	ABCA12	1478	1898	1786	1094
sgABCA13_1	ABCA13	559	475	434	1024
sgABCA13_10	ABCA13	722	1048	629	275
sgABCA13_2	ABCA13	1932	2682	2177	1314
sgABCA13_3	ABCA13	189	180	188	177
sgABCA13_4	ABCA13	602	662	672	452
sgABCA13_5	ABCA13	1799	1712	2374	3166
sgABCA13_6	ABCA13	197	81	308	85
sgABCA13_7	ABCA13	244	362	464	417
sgABCA13_8	ABCA13	955	1440	1132	162
sgABCA13_9	ABCA13	435	270	717	343
sgABCA2_1	ABCA2	235	284	280	409
sgABCA2_10	ABCA2	1130	1243	1312	685
sgABCA2_2	ABCA2	440	707	399	467
sgABCA2_3	ABCA2	45	164	70	57
sgABCA2_4	ABCA2	2459	2091	2305	1555
sgABCA2_5	ABCA2	1940	1559	1687	639
sgABCA2_6	ABCA2	1167	1167	897	1456
sgABCA2_7	ABCA2	622	430	590	725
sgABCA2_8	ABCA2	553	459	532	253
sgABCA2_9	ABCA2	766	710	416	165
sgABCA3_1	ABCA3	453	528	327	264
sgABCA3_10	ABCA3	509	456	330	477
sgABCA3_2	ABCA3	739	833	660	232
sgABCA3_3	ABCA3	15	3	0	12
sgABCA3_4	ABCA3	1268	1254	717	742
sgABCA3_5	ABCA3	441	311	527	187
sgABCA3_6	ABCA3	598	551	868	298
sgABCA3_7	ABCA3	563	276	263	262
sgABCA3_8	ABCA3	1208	1361	1567	1175
sgABCA3_9	ABCA3	890	289	584	76
sgABCA4_1	ABCA4	675	600	582	275
sgABCA4_10	ABCA4	157	111	137	174
sgABCA4_2	ABCA4	570	694	428	181
sgABCA4_3	ABCA4	825	919	701	233
sgABCA4_4	ABCA4	274	267	234	310
sgABCA4_5	ABCA4	271	307	336	150
sgABCA4_6	ABCA4	1808	2082	2652	886
sgABCA4_7	ABCA4	451	514	405	409
sgABCA4_8	ABCA4	1237	1699	1141	537
sgABCA4_9	ABCA4	411	591	399	146
sgABCA5_1	ABCA5	277	286	589	125
sgABCA5_10	ABCA5	609	1143	1269	654
sgABCA5_2	ABCA5	103	124	708	383
sgABCA5_3	ABCA5	3387	3761	4804	2548
sgABCA5_4	ABCA5	224	405	284	340
sgABCA5_5	ABCA5	1101	946	938	548
sgABCA5_6	ABCA5	4	1	15	1
sgABCA5_7	ABCA5	518	498	460	255
sgABCA5_8	ABCA5	620	1032	1013	358
sgABCA5_9	ABCA5	108	169	185	159
sgABCA6_1	ABCA6	162	230	314	133
sgABCA6_10	ABCA6	829	992	1157	1047
sgABCA6_2	ABCA6	817	1101	866	672
sgABCA6_3	ABCA6	1873	1785	947	1263
sgABCA6_4	ABCA6	51	30	377	51
sgABCA6_5	ABCA6	1042	793	1326	786
sgABCA6_6	ABCA6	274	277	947	991
sgABCA6_7	ABCA6	1725	2051	2085	866
sgABCA6_8	ABCA6	2060	3467	2889	1815
sgABCA6_9	ABCA6	1418	1901	1571	1836
sgABCA7_1	ABCA7	101	26	39	0
sgABCA7_10	ABCA7	868	904	656	515
sgABCA7_2	ABCA7	252	435	215	251
sgABCA7_3	ABCA7	1832	1573	1273	1610
sgABCA7_4	ABCA7	90	342	171	0
sgABCA7_5	ABCA7	469	586	604	213
sgABCA7_6	ABCA7	217	176	182	161
sgABCA7_7	ABCA7	260	360	249	115
sgABCA7_8	ABCA7	2888	2407	2731	1740
sgABCA7_9	ABCA7	1076	1071	927	477
sgABCA8_1	ABCA8	461	499	455	198
sgABCA8_10	ABCA8	543	1100	746	474
sgABCA8_2	ABCA8	1092	1329	901	418
sgABCA8_3	ABCA8	1413	2320	3141	2921
sgABCA8_4	ABCA8	576	335	386	591
sgABCA8_5	ABCA8	1125	950	1094	742
sgABCA8_6	ABCA8	697	575	524	643
sgABCA8_7	ABCA8	921	958	1108	395
sgABCA8_8	ABCA8	742	583	886	707
sgABCA8_9	ABCA8	563	448	770	1889
sgABCA9_1	ABCA9	161	338	259	182
sgABCA9_10	ABCA9	2644	3325	3006	2821
sgABCA9_2	ABCA9	543	644	661	1189
sgABCA9_3	ABCA9	736	879	998	238
sgABCA9_4	ABCA9	133	66	30	15
sgABCA9_5	ABCA9	435	649	659	578
sgABCA9_6	ABCA9	0	0	0	0
sgABCA9_7	ABCA9	263	301	328	275
sgABCA9_8	ABCA9	991	1786	1158	1035
sgABCA9_9	ABCA9	1029	1271	1617	760
sgABCB1_1	ABCB1	766	1096	974	325
sgABCB1_10	ABCB1	2420	3185	2762	1966
sgABCB1_2	ABCB1	2025	2392	1872	590
sgABCB1_3	ABCB1	498	643	556	1290
sgABCB1_4	ABCB1	412	494	559	75
sgABCB1_5	ABCB1	867	864	903	224
sgABCB1_6	ABCB1	1204	1255	1198	1353
sgABCB1_7	ABCB1	365	470	341	99
sgABCB1_8	ABCB1	1198	1459	1511	360
sgABCB1_9	ABCB1	747	1742	1243	522
sgABCB10_1	ABCB10	196	240	180	48
sgABCB10_10	ABCB10	2312	2806	3269	2822
sgABCB10_2	ABCB10	769	856	903	352
sgABCB10_3	ABCB10	1753	1351	1418	833
sgABCB10_4	ABCB10	1507	885	561	630
sgABCB10_5	ABCB10	2016	1321	1300	1096
sgABCB10_6	ABCB10	1259	1321	1112	555
sgABCB10_7	ABCB10	595	414	385	140
sgABCB10_8	ABCB10	363	562	687	239
sgABCB10_9	ABCB10	668	599	1486	502
sgABCB11_1	ABCB11	261	297	216	89
sgABCB11_10	ABCB11	887	890	1458	664
sgABCB11_2	ABCB11	790	860	804	405
sgABCB11_3	ABCB11	759	1128	1566	713
sgABCB11_4	ABCB11	585	1077	635	273
sgABCB11_5	ABCB11	966	1474	1250	218
sgABCB11_6	ABCB11	2664	3764	3732	2578
sgABCB11_7	ABCB11	1520	2504	1793	1080
sgABCB11_8	ABCB11	1460	1238	1234	2986
sgABCB11_9	ABCB11	324	355	817	143
sgABCB4_1	ABCB4	680	624	500	119
sgABCB4_10	ABCB4	1680	1923	2183	1190
sgABCB4_2	ABCB4	338	420	245	146
sgABCB4_3	ABCB4	89	11	0	12
sgABCB4_4	ABCB4	977	1082	480	761
sgABCB4_5	ABCB4	720	1493	1538	673
sgABCB4_6	ABCB4	665	689	589	312
sgABCB4_7	ABCB4	2141	3057	2760	2383
sgABCB4_8	ABCB4	847	866	918	659
sgABCB4_9	ABCB4	2106	3706	3029	1755
sgABCB5_1	ABCB5	1083	1453	1564	1119
sgABCB5_10	ABCB5	3844	5412	3478	2369
sgABCB5_2	ABCB5	811	634	2466	968
sgABCB5_3	ABCB5	461	323	1037	519
sgABCB5_4	ABCB5	1592	1525	2115	1059
sgABCB5_5	ABCB5	918	1133	739	1035
sgABCB5_6	ABCB5	1436	2416	1643	849
sgABCB5_7	ABCB5	461	533	468	634
sgABCB5_8	ABCB5	2564	3519	3015	1366
sgABCB5_9	ABCB5	1738	2466	1910	491
sgABCB6_1	ABCB6	155	116	393	244
sgABCB6_10	ABCB6	1836	1687	1255	1434
sgABCB6_2	ABCB6	831	981	1027	795
sgABCB6_3	ABCB6	731	776	948	315
sgABCB6_4	ABCB6	155	176	88	48
sgABCB6_5	ABCB6	750	959	893	706
sgABCB6_6	ABCB6	446	280	348	116
sgABCB6_7	ABCB6	1319	1983	2137	1370
sgABCB6_8	ABCB6	3394	4765	4233	3859
sgABCB6_9	ABCB6	296	214	575	78
sgABCB7_1	ABCB7	693	583	378	198
sgABCB7_10	ABCB7	827	517	723	343
sgABCB7_2	ABCB7	107	0	0	11
sgABCB7_3	ABCB7	828	859	728	759
sgABCB7_4	ABCB7	448	193	353	3
sgABCB7_5	ABCB7	142	130	290	95
sgABCB7_6	ABCB7	1332	260	326	134
sgABCB7_7	ABCB7	1143	228	308	77
sgABCB7_8	ABCB7	425	7	14	118
sgABCB7_9	ABCB7	17	84	70	0
sgABCB8_1	ABCB8	1184	1613	1124	791
sgABCB8_10	ABCB8	685	714	490	354
sgABCB8_2	ABCB8	226	315	381	148
sgABCB8_3	ABCB8	235	200	179	98
sgABCB8_4	ABCB8	77	49	409	134
sgABCB8_5	ABCB8	797	1248	1146	530
sgABCB8_6	ABCB8	108	123	32	64
sgABCB8_7	ABCB8	213	315	437	73
sgABCB8_8	ABCB8	393	268	270	127
sgABCB8_9	ABCB8	1204	1723	1870	956
sgABCB9_1	ABCB9	973	633	458	561
sgABCB9_10	ABCB9	377	446	350	149
sgABCB9_2	ABCB9	722	694	610	347
sgABCB9_3	ABCB9	759	1125	912	383
sgABCB9_4	ABCB9	1161	1250	1085	895
sgABCB9_5	ABCB9	5	10	92	29
sgABCB9_6	ABCB9	857	598	433	695
sgABCB9_7	ABCB9	376	162	136	111
sgABCB9_8	ABCB9	502	596	594	263
sgABCB9_9	ABCB9	767	558	548	509
sgABCC1_1	ABCC1	673	669	322	658
sgABCC1_10	ABCC1	119	170	263	102
sgABCC1_2	ABCC1	205	255	125	36
sgABCC1_3	ABCC1	1185	1637	1056	956
sgABCC1_4	ABCC1	1343	1223	2134	761
sgABCC1_5	ABCC1	1601	1525	1864	1262
sgABCC1_6	ABCC1	537	557	779	107
sgABCC1_7	ABCC1	827	651	853	1524
sgABCC1_8	ABCC1	1471	1647	1119	705
sgABCC1_9	ABCC1	247	115	139	86
sgABCC10_1	ABCC10	374	330	185	68
sgABCC10_10	ABCC10	1883	2150	2146	2401
sgABCC10_2	ABCC10	351	303	294	228
sgABCC10_3	ABCC10	1269	941	897	866
sgABCC10_4	ABCC10	1503	2357	1586	2232
sgABCC10_5	ABCC10	988	716	774	111
sgABCC10_6	ABCC10	696	719	862	431
sgABCC10_7	ABCC10	119	220	247	114
sgABCC10_8	ABCC10	379	459	382	564
sgABCC10_9	ABCC10	1428	1705	1554	1861
sgABCC11_1	ABCC11	389	332	241	72
sgABCC11_10	ABCC11	449	399	195	304
sgABCC11_2	ABCC11	588	354	283	218
sgABCC11_3	ABCC11	1390	1444	1654	959
sgABCC11_4	ABCC11	2017	2349	2016	1725
sgABCC11_5	ABCC11	62	100	449	163
sgABCC11_6	ABCC11	255	203	549	273
sgABCC11_7	ABCC11	324	259	468	110
sgABCC11_8	ABCC11	1279	1052	983	858
sgABCC11_9	ABCC11	821	503	466	542
sgABCC12_1	ABCC12	344	194	261	36
sgABCC12_10	ABCC12	847	547	489	131
sgABCC12_2	ABCC12	277	257	306	437
sgABCC12_3	ABCC12	1961	1866	1334	2166
sgABCC12_4	ABCC12	458	562	641	507
sgABCC12_5	ABCC12	2159	1882	2323	2031
sgABCC12_6	ABCC12	103	385	321	198
sgABCC12_7	ABCC12	80	18	115	0
sgABCC12_8	ABCC12	117	205	368	72
sgABCC12_9	ABCC12	317	345	460	252
sgABCC2_1	ABCC2	407	278	265	147
sgABCC2_10	ABCC2	1422	1458	1645	939
sgABCC2_2	ABCC2	226	415	394	74
sgABCC2_3	ABCC2	1398	902	844	247
sgABCC2_4	ABCC2	503	336	365	73
sgABCC2_5	ABCC2	1268	1474	1110	1160
sgABCC2_6	ABCC2	1128	1214	1040	758
sgABCC2_7	ABCC2	1251	1025	779	151
sgABCC2_8	ABCC2	58	123	95	155
sgABCC2_9	ABCC2	609	472	314	341
sgABCC3_1	ABCC3	662	980	454	3240
sgABCC3_10	ABCC3	974	883	888	392
sgABCC3_2	ABCC3	1061	1710	1344	495
sgABCC3_3	ABCC3	302	490	316	99
sgABCC3_4	ABCC3	553	395	424	588
sgABCC3_5	ABCC3	232	218	333	710
sgABCC3_6	ABCC3	1153	924	585	672
sgABCC3_7	ABCC3	425	655	319	253
sgABCC3_8	ABCC3	537	563	626	415
sgABCC3_9	ABCC3	853	1287	1446	1281
sgABCC4_1	ABCC4	611	973	812	1099
sgABCC4_10	ABCC4	149	75	6	22
sgABCC4_2	ABCC4	204	233	238	30
sgABCC4_3	ABCC4	728	785	2622	1768
sgABCC4_4	ABCC4	948	2126	2115	1141
sgABCC4_5	ABCC4	2584	2761	3547	1295
sgABCC4_6	ABCC4	1866	3048	2664	675
sgABCC4_7	ABCC4	1097	865	918	951
sgABCC4_8	ABCC4	980	1435	925	1604
sgABCC4_9	ABCC4	389	563	572	238
sgABCC5_1	ABCC5	119	199	351	1151
sgABCC5_10	ABCC5	772	1239	571	596
sgABCC5_2	ABCC5	2114	2587	2143	2154
sgABCC5_3	ABCC5	1674	1353	1982	1618
sgABCC5_4	ABCC5	2281	2659	3407	4165
sgABCC5_5	ABCC5	915	1475	834	849
sgABCC5_6	ABCC5	307	771	552	88
sgABCC5_7	ABCC5	1199	1251	1630	2745
sgABCC5_8	ABCC5	376	443	499	133
sgABCC5_9	ABCC5	470	483	955	871
sgABCC6_1	ABCC6	773	672	673	413
sgABCC6_10	ABCC6	1187	1301	1555	808
sgABCC6_2	ABCC6	1101	540	724	535
sgABCC6_3	ABCC6	55	126	19	178
sgABCC6_4	ABCC6	130	169	242	89
sgABCC6_5	ABCC6	1357	1801	1485	889
sgABCC6_6	ABCC6	1895	1722	1784	1423
sgABCC6_7	ABCC6	703	553	688	460
sgABCC6_8	ABCC6	841	1106	618	201
sgABCC6_9	ABCC6	1466	1371	1136	759
sgABCC8_1	ABCC8	817	980	762	308
sgABCC8_10	ABCC8	484	414	507	418
sgABCC8_2	ABCC8	206	423	206	289
sgABCC8_3	ABCC8	427	407	567	336
sgABCC8_4	ABCC8	226	180	280	184
sgABCC8_5	ABCC8	3667	2791	2460	1007
sgABCC8_6	ABCC8	523	682	840	811
sgABCC8_7	ABCC8	470	543	917	329
sgABCC8_8	ABCC8	350	476	508	419
sgABCC8_9	ABCC8	112	125	191	618
sgABCC9_1	ABCC9	926	745	1021	598
sgABCC9_10	ABCC9	1533	2440	2885	5375
sgABCC9_2	ABCC9	2288	2545	2152	3272
sgABCC9_3	ABCC9	711	1187	1333	669
sgABCC9_4	ABCC9	171	84	365	336
sgABCC9_5	ABCC9	949	1201	1315	1228
sgABCC9_6	ABCC9	326	436	687	714
sgABCC9_7	ABCC9	1206	1065	2160	1273
sgABCC9_8	ABCC9	433	521	1023	675
sgABCC9_9	ABCC9	1171	1026	1222	1260
sgABCD1_1	ABCD1	703	495	795	247
sgABCD1_10	ABCD1	632	385	457	81
sgABCD1_2	ABCD1	766	229	555	500
sgABCD1_3	ABCD1	693	893	604	310
sgABCD1_4	ABCD1	251	248	212	57
sgABCD1_5	ABCD1	1897	938	1435	1996
sgABCD1_6	ABCD1	2105	1575	1450	1095
sgABCD1_7	ABCD1	656	491	369	11
sgABCD1_8	ABCD1	250	97	56	25
sgABCD1_9	ABCD1	685	442	525	129
sgABCD2_1	ABCD2	339	551	594	572
sgABCD2_10	ABCD2	670	1028	1427	331
sgABCD2_2	ABCD2	458	569	496	531
sgABCD2_3	ABCD2	140	150	68	144
sgABCD2_4	ABCD2	787	795	892	141
sgABCD2_5	ABCD2	530	543	522	249
sgABCD2_6	ABCD2	342	379	323	75
sgABCD2_7	ABCD2	761	1121	873	465
sgABCD2_8	ABCD2	1120	1215	1017	466
sgABCD2_9	ABCD2	512	391	326	452
sgABCD3_1	ABCD3	555	561	562	477
sgABCD3_10	ABCD3	348	585	472	123
sgABCD3_2	ABCD3	2921	2883	2118	709
sgABCD3_3	ABCD3	473	467	433	388
sgABCD3_4	ABCD3	163	84	121	53
sgABCD3_5	ABCD3	426	424	388	368
sgABCD3_6	ABCD3	356	412	374	273
sgABCD3_7	ABCD3	1131	770	798	551
sgABCD3_8	ABCD3	943	924	1091	814
sgABCD3_9	ABCD3	232	356	184	6
sgABCD4_1	ABCD4	558	123	155	54
sgABCD4_10	ABCD4	471	377	300	215
sgABCD4_2	ABCD4	1396	931	702	1012
sgABCD4_3	ABCD4	461	234	101	188
sgABCD4_4	ABCD4	1631	1692	1397	711
sgABCD4_5	ABCD4	1180	1241	765	337
sgABCD4_6	ABCD4	131	55	111	97
sgABCD4_7	ABCD4	2156	1686	1812	1326
sgABCD4_8	ABCD4	1484	1668	1327	1137
sgABCD4_9	ABCD4	775	719	444	182
sgABCE1_1	ABCE1	460	171	74	80
sgABCE1_10	ABCE1	398	125	158	478
sgABCE1_2	ABCE1	804	235	240	95
sgABCE1_3	ABCE1	936	366	357	78
sgABCE1_4	ABCE1	145	81	591	189
sgABCE1_5	ABCE1	633	104	102	62
sgABCE1_6	ABCE1	475	85	219	42
sgABCE1_7	ABCE1	977	610	833	521
sgABCE1_8	ABCE1	521	116	72	86
sgABCE1_9	ABCE1	383	682	437	137
sgABCF1_1	ABCF1	291	159	171	369
sgABCF1_10	ABCF1	258	32	60	27
sgABCF1_2	ABCF1	447	270	199	261
sgABCF1_3	ABCF1	468	0	0	0
sgABCF1_4	ABCF1	926	435	473	165
sgABCF1_5	ABCF1	558	72	27	155
sgABCF1_6	ABCF1	281	249	357	230
sgABCF1_7	ABCF1	782	666	959	222
sgABCF1_8	ABCF1	479	66	139	11
sgABCF1_9	ABCF1	907	164	217	130
sgABCF2_1	ABCF2	195	114	393	166
sgABCF2_10	ABCF2	909	1276	1702	1596
sgABCF2_2	ABCF2	1430	1320	488	592
sgABCF2_3	ABCF2	884	718	375	407
sgABCF2_4	ABCF2	45	147	68	17
sgABCF2_5	ABCF2	864	1275	1085	453
sgABCF2_6	ABCF2	1692	2210	1900	616
sgABCF2_7	ABCF2	672	699	1089	485
sgABCF2_8	ABCF2	505	535	410	93
sgABCF2_9	ABCF2	526	457	213	438
sgABCF3_1	ABCF3	765	818	701	716
sgABCF3_10	ABCF3	893	1147	927	140
sgABCF3_2	ABCF3	631	937	955	689
sgABCF3_3	ABCF3	288	240	601	203
sgABCF3_4	ABCF3	555	418	603	1042
sgABCF3_5	ABCF3	1263	1138	1213	1622
sgABCF3_6	ABCF3	230	234	316	216
sgABCF3_7	ABCF3	927	1359	1341	1083
sgABCF3_8	ABCF3	1080	727	1127	1548
sgABCF3_9	ABCF3	1379	1596	905	535
sgABCG1_1	ABCG1	384	428	298	422
sgABCG1_10	ABCG1	415	497	384	324
sgABCG1_2	ABCG1	908	815	726	1487
sgABCG1_3	ABCG1	1337	1109	1398	715
sgABCG1_4	ABCG1	244	434	588	668
sgABCG1_5	ABCG1	310	338	368	299
sgABCG1_6	ABCG1	519	442	486	26
sgABCG1_7	ABCG1	270	371	490	52
sgABCG1_8	ABCG1	1507	1707	1162	1356
sgABCG1_9	ABCG1	753	718	887	1529
sgABCG2_1	ABCG2	1546	1182	863	708
sgABCG2_10	ABCG2	1752	1951	2170	3214
sgABCG2_2	ABCG2	363	47	36	24
sgABCG2_3	ABCG2	505	676	374	247
sgABCG2_4	ABCG2	729	657	516	350
sgABCG2_5	ABCG2	1484	1974	1665	885
sgABCG2_6	ABCG2	1250	1225	1704	1088
sgABCG2_7	ABCG2	521	699	440	205
sgABCG2_8	ABCG2	320	336	492	177
sgABCG2_9	ABCG2	1199	1728	1109	548
sgABCG4_1	ABCG4	118	50	60	21
sgABCG4_10	ABCG4	2182	1528	1094	989
sgABCG4_2	ABCG4	383	601	596	84
sgABCG4_3	ABCG4	790	790	631	203
sgABCG4_4	ABCG4	280	228	387	138
sgABCG4_5	ABCG4	1405	1843	1444	898
sgABCG4_6	ABCG4	1035	821	925	363
sgABCG4_7	ABCG4	3102	3280	3105	2396
sgABCG4_8	ABCG4	2301	1902	1827	1026
sgABCG4_9	ABCG4	1566	1944	2072	1502
sgABCG5_1	ABCG5	881	1405	1085	1063
sgABCG5_10	ABCG5	239	280	323	213
sgABCG5_2	ABCG5	367	474	759	289
sgABCG5_3	ABCG5	228	524	377	288
sgABCG5_4	ABCG5	333	201	241	194
sgABCG5_5	ABCG5	665	1024	388	576
sgABCG5_6	ABCG5	128	245	231	150
sgABCG5_7	ABCG5	628	799	682	499
sgABCG5_8	ABCG5	772	795	775	323
sgABCG5_9	ABCG5	112	280	124	20
sgABCG8_1	ABCG8	1415	1263	1490	370
sgABCG8_10	ABCG8	1386	958	1486	789
sgABCG8_2	ABCG8	514	588	575	253
sgABCG8_3	ABCG8	319	151	191	181
sgABCG8_4	ABCG8	877	654	924	683
sgABCG8_5	ABCG8	1879	2116	1966	669
sgABCG8_6	ABCG8	2725	2430	2706	1657
sgABCG8_7	ABCG8	209	259	591	130
sgABCG8_8	ABCG8	1059	1048	782	475
sgABCG8_9	ABCG8	80	205	82	23
sgABHD1_1	ABHD1	1560	1345	1287	451
sgABHD1_10	ABHD1	43	0	53	0
sgABHD1_2	ABHD1	1773	2640	1883	1026
sgABHD1_3	ABHD1	1499	2334	1963	1252
sgABHD1_4	ABHD1	2130	2352	1673	1554
sgABHD1_5	ABHD1	353	303	871	913
sgABHD1_6	ABHD1	321	154	91	30
sgABHD1_7	ABHD1	2604	3629	3221	2481
sgABHD1_8	ABHD1	453	661	632	475
sgABHD1_9	ABHD1	1219	1329	842	621
sgABHD10_1	ABHD10	527	294	361	245
sgABHD10_10	ABHD10	1418	1481	1797	1412
sgABHD10_2	ABHD10	177	271	154	129
sgABHD10_3	ABHD10	1162	1447	1341	471
sgABHD10_4	ABHD10	1242	1973	1671	1119
sgABHD10_5	ABHD10	394	834	607	171
sgABHD10_6	ABHD10	615	928	889	688
sgABHD10_7	ABHD10	874	1076	731	288
sgABHD10_8	ABHD10	2169	2123	2400	865
sgABHD10_9	ABHD10	1081	2237	1749	819
sgABHD11_1	ABHD11	177	69	21	0
sgABHD11_10	ABHD11	349	169	193	128
sgABHD11_2	ABHD11	1636	782	659	263
sgABHD11_3	ABHD11	950	676	511	607
sgABHD11_4	ABHD11	597	318	353	535
sgABHD11_5	ABHD11	313	88	453	270
sgABHD11_6	ABHD11	569	290	191	290
sgABHD11_7	ABHD11	388	186	333	91
sgABHD11_8	ABHD11	1254	392	598	755
sgABHD11_9	ABHD11	1644	1072	946	619
sgABHD12_1	ABHD12	1322	1739	1325	783
sgABHD12_10	ABHD12	801	1544	1327	319
sgABHD12_2	ABHD12	627	1184	1361	373
sgABHD12_3	ABHD12	1135	1819	1950	709
sgABHD12_4	ABHD12	2341	3543	2449	1980
sgABHD12_5	ABHD12	75	114	83	0
sgABHD12_6	ABHD12	651	546	530	378
sgABHD12_7	ABHD12	964	843	829	869
sgABHD12_8	ABHD12	1548	2816	2125	3363
sgABHD12_9	ABHD12	1324	1848	1738	862
sgABHD12B_1	ABHD12B	708	997	1051	838
sgABHD12B_10	ABHD12B	1695	1936	2077	1460
sgABHD12B_2	ABHD12B	1335	1037	1193	213
sgABHD12B_3	ABHD12B	2163	2142	1673	706
sgABHD12B_4	ABHD12B	1417	1098	1381	1574
sgABHD12B_5	ABHD12B	1980	2362	1896	1191
sgABHD12B_6	ABHD12B	1361	1479	1178	720
sgABHD12B_7	ABHD12B	1078	930	875	953
sgABHD12B_8	ABHD12B	282	309	626	48
sgABHD12B_9	ABHD12B	97	101	148	75
sgABHD13_1	ABHD13	1243	1499	2604	1976
sgABHD13_10	ABHD13	3248	2819	3368	1730
sgABHD13_2	ABHD13	660	721	971	116
sgABHD13_3	ABHD13	1040	1308	1299	495
sgABHD13_4	ABHD13	676	1501	814	149
sgABHD13_5	ABHD13	378	317	475	156
sgABHD13_6	ABHD13	9	7	0	0
sgABHD13_7	ABHD13	1227	1502	3054	1542
sgABHD13_8	ABHD13	287	234	1075	1147
sgABHD13_9	ABHD13	878	1153	845	356
sgABHD14A_1	ABHD14A	741	934	728	540
sgABHD14A_10	ABHD14A	658	548	696	547
sgABHD14A_2	ABHD14A	805	1167	1869	1254
sgABHD14A_3	ABHD14A	594	741	465	645
sgABHD14A_4	ABHD14A	1884	1901	1942	1715
sgABHD14A_5	ABHD14A	1193	815	550	608
sgABHD14A_6	ABHD14A	1735	1590	1685	1168
sgABHD14A_7	ABHD14A	252	731	248	62
sgABHD14A_8	ABHD14A	415	564	370	90
sgABHD14A_9	ABHD14A	1082	1063	875	686
sgABHD14B_1	ABHD14B	949	889	1117	880
sgABHD14B_10	ABHD14B	653	1375	1318	841
sgABHD14B_2	ABHD14B	844	688	1135	1214
sgABHD14B_3	ABHD14B	1178	1241	1034	817
sgABHD14B_4	ABHD14B	1134	1019	877	318
sgABHD14B_5	ABHD14B	262	242	164	257
sgABHD14B_6	ABHD14B	450	363	691	130
sgABHD14B_7	ABHD14B	658	871	893	577
sgABHD14B_8	ABHD14B	274	562	399	16
sgABHD14B_9	ABHD14B	585	455	293	182
sgABHD2_1	ABHD2	1417	1688	1038	1102
sgABHD2_10	ABHD2	2197	1066	623	538
sgABHD2_2	ABHD2	1924	2395	1712	1762
sgABHD2_3	ABHD2	727	927	1194	521
sgABHD2_4	ABHD2	1763	2640	2044	1868
sgABHD2_5	ABHD2	894	574	939	961
sgABHD2_6	ABHD2	1937	1789	900	824
sgABHD2_7	ABHD2	960	770	1065	283
sgABHD2_8	ABHD2	109	94	755	399
sgABHD2_9	ABHD2	883	1501	1191	873
sgABHD3_1	ABHD3	655	200	151	228
sgABHD3_10	ABHD3	379	431	584	89
sgABHD3_2	ABHD3	958	1089	1027	945
sgABHD3_3	ABHD3	536	586	1338	517
sgABHD3_4	ABHD3	252	382	687	246
sgABHD3_5	ABHD3	945	901	1022	987
sgABHD3_6	ABHD3	316	350	412	175
sgABHD3_7	ABHD3	1833	2700	3260	1876
sgABHD3_8	ABHD3	2128	2228	2193	1593
sgABHD3_9	ABHD3	722	1068	730	682
sgABHD4_1	ABHD4	877	1388	1082	793
sgABHD4_10	ABHD4	2532	2901	2770	2071
sgABHD4_2	ABHD4	1541	2186	1981	1107
sgABHD4_3	ABHD4	1464	1470	1410	1546
sgABHD4_4	ABHD4	2215	2797	2944	916
sgABHD4_5	ABHD4	601	819	528	1280
sgABHD4_6	ABHD4	1531	1678	1158	961
sgABHD4_7	ABHD4	1118	991	934	464
sgABHD4_8	ABHD4	2732	4360	4716	2477
sgABHD4_9	ABHD4	1284	1473	1193	650
sgABHD5_1	ABHD5	151	150	180	0
sgABHD5_10	ABHD5	722	828	1025	338
sgABHD5_2	ABHD5	944	1286	2286	644
sgABHD5_3	ABHD5	910	1454	1290	998
sgABHD5_4	ABHD5	319	442	302	61
sgABHD5_5	ABHD5	1732	3612	2209	879
sgABHD5_6	ABHD5	4960	7962	5876	4218
sgABHD5_7	ABHD5	1159	2201	2128	424
sgABHD5_8	ABHD5	227	368	457	334
sgABHD5_9	ABHD5	1736	2387	2146	3083
sgABHD6_1	ABHD6	188	278	159	314
sgABHD6_10	ABHD6	176	305	329	145
sgABHD6_2	ABHD6	662	725	469	147
sgABHD6_3	ABHD6	609	482	722	532
sgABHD6_4	ABHD6	1124	1549	1243	1472
sgABHD6_5	ABHD6	2450	2896	2014	2161
sgABHD6_6	ABHD6	2731	2890	3246	2545
sgABHD6_7	ABHD6	778	974	1056	795
sgABHD6_8	ABHD6	2006	2957	2584	3388
sgABHD6_9	ABHD6	960	1167	1087	1185
sgABHD8_1	ABHD8	1314	1067	947	331
sgABHD8_10	ABHD8	180	196	84	68
sgABHD8_2	ABHD8	1430	795	355	273
sgABHD8_3	ABHD8	1842	2526	1617	556
sgABHD8_4	ABHD8	742	813	1034	396
sgABHD8_5	ABHD8	623	619	888	646
sgABHD8_6	ABHD8	1202	1036	837	456
sgABHD8_7	ABHD8	2119	2002	2058	1772
sgABHD8_8	ABHD8	2046	2470	2066	1575
sgABHD8_9	ABHD8	638	848	541	201
sgABO_1	ABO	303	369	540	381
sgABO_10	ABO	596	791	368	49
sgABO_2	ABO	1122	1700	1176	600
sgABO_3	ABO	1391	1362	1284	1127
sgABO_4	ABO	1305	1932	2136	616
sgABO_5	ABO	864	669	498	220
sgABO_6	ABO	606	667	989	577
sgABO_7	ABO	1522	2752	2383	2297
sgABO_8	ABO	636	626	434	13
sgABO_9	ABO	926	638	931	813
sgACAA1_1	ACAA1	1001	1115	811	466
sgACAA1_10	ACAA1	745	722	634	637
sgACAA1_2	ACAA1	322	464	1014	488
sgACAA1_3	ACAA1	179	95	117	102
sgACAA1_4	ACAA1	200	346	104	332
sgACAA1_5	ACAA1	130	247	207	42
sgACAA1_6	ACAA1	1471	1341	1937	774
sgACAA1_7	ACAA1	329	331	154	34
sgACAA1_8	ACAA1	560	863	354	479
sgACAA1_9	ACAA1	1697	3072	2235	2149
sgACAA2_1	ACAA2	119	221	88	29
sgACAA2_10	ACAA2	560	1349	653	1718
sgACAA2_2	ACAA2	231	141	519	338
sgACAA2_3	ACAA2	860	1296	1406	547
sgACAA2_4	ACAA2	145	101	713	77
sgACAA2_5	ACAA2	492	615	672	195
sgACAA2_6	ACAA2	163	149	102	35
sgACAA2_7	ACAA2	312	180	116	0
sgACAA2_8	ACAA2	855	893	948	884
sgACAA2_9	ACAA2	782	1002	1457	571
sgACACA_1	ACACA	96	94	92	23
sgACACA_10	ACACA	395	465	95	27
sgACACA_2	ACACA	1381	1929	855	338
sgACACA_3	ACACA	73	81	52	0
sgACACA_4	ACACA	553	778	169	109
sgACACA_5	ACACA	48	54	121	0
sgACACA_6	ACACA	754	709	274	100
sgACACA_7	ACACA	610	313	362	63
sgACACA_8	ACACA	1888	2025	416	23
sgACACA_9	ACACA	735	256	151	106
sgACACB_1	ACACB	284	456	228	4
sgACACB_10	ACACB	449	527	572	377
sgACACB_2	ACACB	493	677	689	352
sgACACB_3	ACACB	1038	1477	1284	1110
sgACACB_4	ACACB	407	279	311	175
sgACACB_5	ACACB	6	3	0	0
sgACACB_6	ACACB	1046	1360	1277	797
sgACACB_7	ACACB	497	578	434	1921
sgACACB_8	ACACB	720	664	630	686
sgACACB_9	ACACB	285	417	333	96
sgACAD10_1	ACAD10	295	243	339	106
sgACAD10_10	ACAD10	918	608	606	510
sgACAD10_2	ACAD10	397	359	351	373
sgACAD10_3	ACAD10	296	346	462	149
sgACAD10_4	ACAD10	490	445	437	827
sgACAD10_5	ACAD10	372	249	507	187
sgACAD10_6	ACAD10	797	822	561	275
sgACAD10_7	ACAD10	538	500	220	249
sgACAD10_8	ACAD10	532	546	217	132
sgACAD10_9	ACAD10	836	1140	999	99
sgACAD11_1	ACAD11	824	783	1105	1137
sgACAD11_10	ACAD11	1023	1093	1251	772
sgACAD11_2	ACAD11	628	704	436	219
sgACAD11_3	ACAD11	411	460	517	263
sgACAD11_4	ACAD11	823	1244	1722	985
sgACAD11_5	ACAD11	150	143	350	370
sgACAD11_6	ACAD11	329	594	520	438
sgACAD11_7	ACAD11	2079	2269	2348	1730
sgACAD11_8	ACAD11	1482	1097	1094	979
sgACAD11_9	ACAD11	806	1038	1011	211
sgACAD8_1	ACAD8	734	910	528	184
sgACAD8_10	ACAD8	450	494	695	296
sgACAD8_2	ACAD8	522	713	678	236
sgACAD8_3	ACAD8	1115	1336	1257	746
sgACAD8_4	ACAD8	34	6	12	157
sgACAD8_5	ACAD8	915	459	633	141
sgACAD8_6	ACAD8	2206	2863	2377	2482
sgACAD8_7	ACAD8	1393	1634	1542	1175
sgACAD8_8	ACAD8	365	47	38	31
sgACAD8_9	ACAD8	147	216	332	212
sgACAD9_1	ACAD9	463	90	45	26
sgACAD9_10	ACAD9	973	579	805	1224
sgACAD9_2	ACAD9	611	399	250	108
sgACAD9_3	ACAD9	614	472	379	485
sgACAD9_4	ACAD9	435	135	23	5
sgACAD9_5	ACAD9	1180	1110	875	150
sgACAD9_6	ACAD9	41	0	0	0
sgACAD9_7	ACAD9	855	750	425	146
sgACAD9_8	ACAD9	683	380	272	153
sgACAD9_9	ACAD9	258	94	122	22
sgACADL_1	ACADL	395	200	458	266
sgACADL_10	ACADL	329	373	248	515
sgACADL_2	ACADL	613	523	588	1178
sgACADL_3	ACADL	291	103	9	101
sgACADL_4	ACADL	556	580	649	407
sgACADL_5	ACADL	285	458	546	114
sgACADL_6	ACADL	67	178	773	218
sgACADL_7	ACADL	76	122	195	45
sgACADL_8	ACADL	178	291	183	513
sgACADL_9	ACADL	47	0	15	1113
sgACADM_1	ACADM	370	592	603	354
sgACADM_10	ACADM	706	1048	1095	438
sgACADM_2	ACADM	160	133	261	760
sgACADM_3	ACADM	310	167	62	98
sgACADM_4	ACADM	587	730	535	584
sgACADM_5	ACADM	638	419	737	146
sgACADM_6	ACADM	960	938	1025	1471
sgACADM_7	ACADM	800	1116	1145	317
sgACADM_8	ACADM	104	153	211	76
sgACADM_9	ACADM	371	576	587	652
sgACADS_1	ACADS	138	298	121	59
sgACADS_10	ACADS	1071	926	725	505
sgACADS_2	ACADS	849	684	727	361
sgACADS_3	ACADS	445	544	453	697
sgACADS_4	ACADS	503	692	682	204
sgACADS_5	ACADS	186	263	250	0
sgACADS_6	ACADS	91	54	32	0
sgACADS_7	ACADS	1016	1428	1047	975
sgACADS_8	ACADS	665	847	1016	1321
sgACADS_9	ACADS	783	850	1099	179
sgACADSB_1	ACADSB	362	426	404	101
sgACADSB_10	ACADSB	525	691	610	167
sgACADSB_2	ACADSB	75	21	306	44
sgACADSB_3	ACADSB	164	142	7	7
sgACADSB_4	ACADSB	302	571	546	68
sgACADSB_5	ACADSB	311	382	642	1296
sgACADSB_6	ACADSB	276	324	563	401
sgACADSB_7	ACADSB	67	44	35	0
sgACADSB_8	ACADSB	387	398	490	188
sgACADSB_9	ACADSB	1182	1414	1099	828
sgACADVL_1	ACADVL	42	10	0	17
sgACADVL_10	ACADVL	284	461	381	170
sgACADVL_2	ACADVL	240	114	46	42
sgACADVL_3	ACADVL	385	380	726	373
sgACADVL_4	ACADVL	898	1067	974	1532
sgACADVL_5	ACADVL	64	8	80	12
sgACADVL_6	ACADVL	859	1104	661	1076
sgACADVL_7	ACADVL	742	907	654	379
sgACADVL_8	ACADVL	520	548	311	750
sgACADVL_9	ACADVL	3051	2886	3211	2008
sgACAT1_1	ACAT1	381	507	405	127
sgACAT1_10	ACAT1	516	655	488	325
sgACAT1_2	ACAT1	631	573	700	322
sgACAT1_3	ACAT1	2555	2302	2198	1439
sgACAT1_4	ACAT1	736	536	889	761
sgACAT1_5	ACAT1	79	344	68	7
sgACAT1_6	ACAT1	1171	1013	1414	1414
sgACAT1_7	ACAT1	243	234	305	219
sgACAT1_8	ACAT1	804	702	788	465
sgACAT1_9	ACAT1	1836	1805	1799	755
sgACAT2_1	ACAT2	1839	1780	1766	1176
sgACAT2_10	ACAT2	784	1085	1306	977
sgACAT2_2	ACAT2	759	1208	1945	1521
sgACAT2_3	ACAT2	589	608	802	540
sgACAT2_4	ACAT2	505	318	497	340
sgACAT2_5	ACAT2	194	364	228	328
sgACAT2_6	ACAT2	735	492	243	1090
sgACAT2_7	ACAT2	581	833	624	546
sgACAT2_8	ACAT2	775	991	1101	1393
sgACAT2_9	ACAT2	772	1234	1301	605
sgACBD3_1	ACBD3	130	138	242	262
sgACBD3_10	ACBD3	1311	936	491	368
sgACBD3_2	ACBD3	889	293	346	208
sgACBD3_3	ACBD3	676	281	243	213
sgACBD3_4	ACBD3	635	832	507	315
sgACBD3_5	ACBD3	127	167	456	60
sgACBD3_6	ACBD3	535	822	650	94
sgACBD3_7	ACBD3	287	389	147	171
sgACBD3_8	ACBD3	522	655	466	96
sgACBD3_9	ACBD3	289	706	420	291
sgACBD4_1	ACBD4	992	1404	1366	471
sgACBD4_10	ACBD4	384	168	84	127
sgACBD4_2	ACBD4	711	231	198	102
sgACBD4_3	ACBD4	152	97	174	96
sgACBD4_4	ACBD4	252	260	359	323
sgACBD4_5	ACBD4	285	70	29	114
sgACBD4_6	ACBD4	374	201	55	26
sgACBD4_7	ACBD4	575	639	380	174
sgACBD4_8	ACBD4	27	25	178	16
sgACBD4_9	ACBD4	96	137	55	0
sgACBD5_1	ACBD5	1129	793	605	1160
sgACBD5_10	ACBD5	1357	1063	1229	797
sgACBD5_2	ACBD5	245	95	223	52
sgACBD5_3	ACBD5	150	320	225	215
sgACBD5_4	ACBD5	444	409	595	419
sgACBD5_5	ACBD5	1229	952	1272	922
sgACBD5_6	ACBD5	640	313	570	373
sgACBD5_7	ACBD5	825	886	748	570
sgACBD5_8	ACBD5	131	139	862	203
sgACBD5_9	ACBD5	245	184	306	73
sgACBD6_1	ACBD6	225	419	262	287
sgACBD6_10	ACBD6	76	86	56	0
sgACBD6_2	ACBD6	498	260	488	258
sgACBD6_3	ACBD6	72	41	363	76
sgACBD6_4	ACBD6	338	472	561	414
sgACBD6_5	ACBD6	609	636	707	509
sgACBD6_6	ACBD6	334	346	252	323
sgACBD6_7	ACBD6	570	340	513	27
sgACBD6_8	ACBD6	497	806	230	284
sgACBD6_9	ACBD6	901	854	652	297
sgACBD7_1	ACBD7	351	751	781	889
sgACBD7_2	ACBD7	1265	2275	2306	848
sgACBD7_3	ACBD7	895	1021	1160	2329
sgACBD7_4	ACBD7	66	323	145	40
sgACBD7_5	ACBD7	75	90	306	86
sgACBD7_6	ACBD7	14	20	297	149
sgACBD7_7	ACBD7	1371	2120	2229	709
sgACBD7_8	ACBD7	1994	2626	2169	1498
sgACBD7_9	ACBD7	460	975	791	456
sgACE_1	ACE	78	277	87	22
sgACE_10	ACE	1313	1614	1043	1556
sgACE_2	ACE	823	928	889	1278
sgACE_3	ACE	1766	2310	1924	1760
sgACE_4	ACE	618	683	401	567
sgACE_5	ACE	466	711	374	130
sgACE_6	ACE	786	814	791	1469
sgACE_7	ACE	1185	1196	1085	1676
sgACE_8	ACE	1048	819	768	1033
sgACE_9	ACE	1668	1933	2472	1448
sgACE2_1	ACE2	387	764	622	1334
sgACE2_10	ACE2	764	787	685	1266
sgACE2_2	ACE2	384	648	660	512
sgACE2_3	ACE2	1662	2100	2394	2144
sgACE2_4	ACE2	967	1103	1573	987
sgACE2_5	ACE2	1064	976	1045	496
sgACE2_6	ACE2	137	69	132	0
sgACE2_7	ACE2	112	75	48	168
sgACE2_8	ACE2	182	134	730	295
sgACE2_9	ACE2	1150	1702	1707	661
sgACER1_1	ACER1	145	19	76	16
sgACER1_10	ACER1	1407	1443	1034	477
sgACER1_2	ACER1	976	1361	1386	672
sgACER1_3	ACER1	608	420	647	256
sgACER1_4	ACER1	279	355	80	22
sgACER1_5	ACER1	552	487	372	169
sgACER1_6	ACER1	509	433	571	819
sgACER1_7	ACER1	18	6	113	14
sgACER1_8	ACER1	431	303	299	196
sgACER1_9	ACER1	699	889	1157	2165
sgACER2_1	ACER2	1262	1662	761	650
sgACER2_10	ACER2	1442	1533	1269	640
sgACER2_2	ACER2	472	587	628	20
sgACER2_3	ACER2	1851	2288	2928	1924
sgACER2_4	ACER2	561	462	723	157
sgACER2_5	ACER2	1042	1327	1265	660
sgACER2_6	ACER2	1056	1117	1745	614
sgACER2_7	ACER2	2016	1881	2262	1173
sgACER2_8	ACER2	257	451	434	355
sgACER2_9	ACER2	1199	1862	1319	1037
sgACER3_1	ACER3	1391	1601	1800	787
sgACER3_10	ACER3	911	889	819	2427
sgACER3_2	ACER3	374	251	148	98
sgACER3_3	ACER3	255	209	731	271
sgACER3_4	ACER3	274	323	448	351
sgACER3_5	ACER3	311	499	612	164
sgACER3_6	ACER3	204	86	191	499
sgACER3_7	ACER3	846	1043	1877	897
sgACER3_8	ACER3	740	887	757	713
sgACER3_9	ACER3	1407	1780	3437	2449
sgACHE_1	ACHE	555	848	616	903
sgACHE_10	ACHE	776	707	860	525
sgACHE_2	ACHE	1344	1754	1186	614
sgACHE_3	ACHE	353	320	220	136
sgACHE_4	ACHE	1529	1274	1746	1097
sgACHE_5	ACHE	462	590	785	52
sgACHE_6	ACHE	1017	527	574	400
sgACHE_7	ACHE	882	1051	1006	1512
sgACHE_8	ACHE	781	543	429	493
sgACHE_9	ACHE	1515	2196	1750	2169
sgACLY_1	ACLY	735	518	251	286
sgACLY_10	ACLY	924	513	932	296
sgACLY_2	ACLY	412	189	338	97
sgACLY_3	ACLY	2663	1443	1378	678
sgACLY_4	ACLY	612	159	176	106
sgACLY_5	ACLY	527	201	104	52
sgACLY_6	ACLY	720	270	414	228
sgACLY_7	ACLY	471	328	328	60
sgACLY_8	ACLY	288	133	242	196
sgACLY_9	ACLY	233	46	143	192
sgACMSD_1	ACMSD	487	523	540	266
sgACMSD_10	ACMSD	346	599	554	930
sgACMSD_2	ACMSD	963	1756	1243	460
sgACMSD_3	ACMSD	297	409	508	1059
sgACMSD_4	ACMSD	1050	1246	1099	448
sgACMSD_5	ACMSD	533	575	352	798
sgACMSD_6	ACMSD	703	981	881	448
sgACMSD_7	ACMSD	1615	1959	2038	1092
sgACMSD_8	ACMSD	303	89	219	133
sgACMSD_9	ACMSD	504	224	200	68
sgACN9_1	ACN9	56	29	208	19
sgACN9_10	ACN9	3162	4518	3280	2481
sgACN9_2	ACN9	567	351	1176	314
sgACN9_3	ACN9	195	229	206	174
sgACN9_4	ACN9	482	721	627	116
sgACN9_5	ACN9	640	907	1059	461
sgACN9_6	ACN9	228	611	427	577
sgACN9_7	ACN9	805	1150	929	242
sgACN9_8	ACN9	493	662	773	294
sgACN9_9	ACN9	129	163	220	50
sgACO1_1	ACO1	931	763	960	1042
sgACO1_10	ACO1	631	726	537	183
sgACO1_2	ACO1	176	494	285	398
sgACO1_3	ACO1	688	764	816	979
sgACO1_4	ACO1	2085	2789	2345	1195
sgACO1_5	ACO1	341	266	239	172
sgACO1_6	ACO1	500	499	879	305
sgACO1_7	ACO1	219	171	107	48
sgACO1_8	ACO1	89	15	146	165
sgACO1_9	ACO1	558	635	341	122
sgACO2_1	ACO2	407	71	135	0
sgACO2_10	ACO2	1088	579	536	2130
sgACO2_2	ACO2	16	18	0	0
sgACO2_3	ACO2	269	109	74	284
sgACO2_4	ACO2	627	59	128	181
sgACO2_5	ACO2	592	676	659	569
sgACO2_6	ACO2	236	105	293	2096
sgACO2_7	ACO2	315	93	57	163
sgACO2_8	ACO2	1120	388	303	325
sgACO2_9	ACO2	650	362	174	186
sgACOT1_1	ACOT1	1277	2181	2222	2086
sgACOT1_10	ACOT1	673	830	499	319
sgACOT1_2	ACOT1	25	17	337	18
sgACOT1_3	ACOT1	192	245	229	165
sgACOT1_4	ACOT1	2017	3085	3547	2873
sgACOT1_5	ACOT1	284	181	349	35
sgACOT1_6	ACOT1	1982	2890	2337	2371
sgACOT1_7	ACOT1	2992	2241	2058	1166
sgACOT1_8	ACOT1	717	1010	747	246
sgACOT1_9	ACOT1	1430	1572	865	242
sgACOT11_1	ACOT11	438	595	459	733
sgACOT11_10	ACOT11	495	425	388	202
sgACOT11_2	ACOT11	1487	1470	2154	1603
sgACOT11_3	ACOT11	1530	1697	824	702
sgACOT11_4	ACOT11	886	819	812	826
sgACOT11_5	ACOT11	2907	1908	1764	1018
sgACOT11_6	ACOT11	703	899	752	393
sgACOT11_7	ACOT11	1021	1074	1150	236
sgACOT11_8	ACOT11	2404	2236	2188	1573
sgACOT11_9	ACOT11	1331	1224	1178	892
sgACOT12_1	ACOT12	1141	410	1461	1444
sgACOT12_10	ACOT12	429	447	1110	1133
sgACOT12_2	ACOT12	1622	1143	3109	2048
sgACOT12_3	ACOT12	380	242	348	318
sgACOT12_4	ACOT12	934	1099	1297	1412
sgACOT12_5	ACOT12	88	132	309	64
sgACOT12_6	ACOT12	2343	2097	3311	2759
sgACOT12_7	ACOT12	1324	835	855	146
sgACOT12_8	ACOT12	2648	3751	5879	3370
sgACOT12_9	ACOT12	1355	1652	1527	969
sgACOT13_1	ACOT13	322	710	535	452
sgACOT13_10	ACOT13	157	174	648	382
sgACOT13_2	ACOT13	444	497	334	283
sgACOT13_3	ACOT13	3534	3888	4381	1709
sgACOT13_4	ACOT13	3176	3263	3202	2657
sgACOT13_5	ACOT13	186	328	677	1112
sgACOT13_6	ACOT13	1029	1408	1321	459
sgACOT13_7	ACOT13	713	721	430	174
sgACOT13_8	ACOT13	736	693	681	629
sgACOT13_9	ACOT13	495	618	351	317
sgACOT2_1	ACOT2	595	1454	889	1935
sgACOT2_10	ACOT2	1715	1944	1647	2050
sgACOT2_2	ACOT2	167	270	252	505
sgACOT2_3	ACOT2	1711	1868	1276	281
sgACOT2_4	ACOT2	1502	1695	1664	1077
sgACOT2_5	ACOT2	418	951	871	96
sgACOT2_6	ACOT2	1576	1547	1395	1146
sgACOT2_7	ACOT2	987	1562	1369	821
sgACOT2_8	ACOT2	584	374	410	280
sgACOT2_9	ACOT2	2014	2376	2198	1496
sgACOT4_1	ACOT4	711	1223	1176	325
sgACOT4_10	ACOT4	386	600	640	404
sgACOT4_2	ACOT4	1656	1679	1445	883
sgACOT4_3	ACOT4	4971	3898	2827	2829
sgACOT4_4	ACOT4	580	1054	743	462
sgACOT4_5	ACOT4	1543	1432	1426	330
sgACOT4_6	ACOT4	5129	5019	4821	5006
sgACOT4_7	ACOT4	1120	1532	958	615
sgACOT4_8	ACOT4	349	603	373	344
sgACOT4_9	ACOT4	706	943	1713	312
sgACOT6_1	ACOT6	2659	2292	1969	1182
sgACOT6_10	ACOT6	869	626	1210	1849
sgACOT6_2	ACOT6	951	1437	1022	443
sgACOT6_3	ACOT6	1057	1125	1490	1109
sgACOT6_4	ACOT6	246	140	931	220
sgACOT6_5	ACOT6	104	26	122	61
sgACOT6_6	ACOT6	1803	2171	4153	2175
sgACOT6_7	ACOT6	525	1176	562	975
sgACOT6_8	ACOT6	1190	1722	1052	489
sgACOT6_9	ACOT6	719	816	861	518
sgACOT7_1	ACOT7	173	282	305	153
sgACOT7_10	ACOT7	1402	1709	2026	715
sgACOT7_2	ACOT7	547	806	679	1087
sgACOT7_3	ACOT7	2020	2188	2596	864
sgACOT7_4	ACOT7	1884	2738	2280	1714
sgACOT7_5	ACOT7	1425	1859	1479	256
sgACOT7_6	ACOT7	1808	910	1161	788
sgACOT7_7	ACOT7	1322	678	231	402
sgACOT7_8	ACOT7	443	690	292	326
sgACOT7_9	ACOT7	763	924	724	1465
sgACOT8_1	ACOT8	552	653	653	2131
sgACOT8_10	ACOT8	389	343	339	368
sgACOT8_2	ACOT8	1186	1641	1397	851
sgACOT8_3	ACOT8	46	151	77	39
sgACOT8_4	ACOT8	406	190	81	0
sgACOT8_5	ACOT8	1577	2171	2737	1395
sgACOT8_6	ACOT8	868	742	889	410
sgACOT8_7	ACOT8	1061	1158	886	518
sgACOT8_8	ACOT8	914	858	713	517
sgACOT8_9	ACOT8	2718	3088	2938	1223
sgACOT9_1	ACOT9	454	437	561	811
sgACOT9_10	ACOT9	1511	1323	1554	1636
sgACOT9_2	ACOT9	1718	2034	2293	2552
sgACOT9_3	ACOT9	1420	2148	1969	1426
sgACOT9_4	ACOT9	958	852	1196	764
sgACOT9_5	ACOT9	327	285	284	437
sgACOT9_6	ACOT9	1833	2183	2450	4361
sgACOT9_7	ACOT9	1724	2134	2060	1277
sgACOT9_8	ACOT9	2173	1957	2759	2883
sgACOT9_9	ACOT9	2233	2337	1754	1347
sgACOX1_1	ACOX1	534	260	269	443
sgACOX1_10	ACOX1	843	463	423	507
sgACOX1_2	ACOX1	279	36	45	90
sgACOX1_3	ACOX1	843	725	822	460
sgACOX1_4	ACOX1	416	124	151	1215
sgACOX1_5	ACOX1	885	314	347	287
sgACOX1_6	ACOX1	221	18	180	91
sgACOX1_7	ACOX1	790	454	701	575
sgACOX1_8	ACOX1	125	63	78	186
sgACOX1_9	ACOX1	259	113	778	1278
sgACOX2_1	ACOX2	1017	933	1100	1135
sgACOX2_10	ACOX2	209	580	343	319
sgACOX2_2	ACOX2	561	536	341	452
sgACOX2_3	ACOX2	1026	825	881	482
sgACOX2_4	ACOX2	913	1143	806	650
sgACOX2_5	ACOX2	257	405	157	0
sgACOX2_6	ACOX2	516	668	738	395
sgACOX2_7	ACOX2	848	836	1101	342
sgACOX2_8	ACOX2	505	667	381	168
sgACOX2_9	ACOX2	120	56	51	1
sgACOX3_1	ACOX3	151	82	142	0
sgACOX3_10	ACOX3	447	697	781	193
sgACOX3_2	ACOX3	180	69	71	3
sgACOX3_3	ACOX3	240	438	305	249
sgACOX3_4	ACOX3	235	361	300	59
sgACOX3_5	ACOX3	953	929	819	547
sgACOX3_6	ACOX3	48	123	35	106
sgACOX3_7	ACOX3	613	644	530	893
sgACOX3_8	ACOX3	391	133	131	43
sgACOX3_9	ACOX3	640	896	1177	353
sgACOXL_1	ACOXL	615	333	543	298
sgACOXL_10	ACOXL	488	561	198	64
sgACOXL_2	ACOXL	36	25	312	90
sgACOXL_3	ACOXL	948	1302	1145	364
sgACOXL_4	ACOXL	964	1081	958	384
sgACOXL_5	ACOXL	2486	2640	2897	1510
sgACOXL_6	ACOXL	66	19	88	0
sgACOXL_7	ACOXL	483	551	380	473
sgACOXL_8	ACOXL	239	235	883	537
sgACOXL_9	ACOXL	882	569	517	284
sgACSBG1_1	ACSBG1	269	148	94	0
sgACSBG1_10	ACSBG1	478	400	370	305
sgACSBG1_2	ACSBG1	600	459	399	72
sgACSBG1_3	ACSBG1	1988	2291	1835	1441
sgACSBG1_4	ACSBG1	247	263	340	96
sgACSBG1_5	ACSBG1	85	26	98	30
sgACSBG1_6	ACSBG1	190	202	103	93
sgACSBG1_7	ACSBG1	645	879	554	371
sgACSBG1_8	ACSBG1	165	214	148	25
sgACSBG1_9	ACSBG1	236	150	75	226
sgACSBG2_1	ACSBG2	1164	1010	1211	519
sgACSBG2_10	ACSBG2	954	1499	1457	444
sgACSBG2_2	ACSBG2	296	314	221	576
sgACSBG2_3	ACSBG2	1156	1225	1421	1126
sgACSBG2_4	ACSBG2	422	546	527	179
sgACSBG2_5	ACSBG2	655	698	1224	1317
sgACSBG2_6	ACSBG2	816	827	918	135
sgACSBG2_7	ACSBG2	434	414	256	119
sgACSBG2_8	ACSBG2	337	252	339	352
sgACSBG2_9	ACSBG2	474	483	554	1301
sgACSF2_1	ACSF2	499	574	263	779
sgACSF2_10	ACSF2	1034	703	563	383
sgACSF2_2	ACSF2	39	0	0	0
sgACSF2_3	ACSF2	285	318	187	370
sgACSF2_4	ACSF2	871	1117	977	1334
sgACSF2_5	ACSF2	267	374	422	535
sgACSF2_6	ACSF2	189	286	171	85
sgACSF2_7	ACSF2	225	104	169	66
sgACSF2_8	ACSF2	1136	782	693	998
sgACSF2_9	ACSF2	875	525	317	282
sgACSF3_1	ACSF3	799	715	562	173
sgACSF3_10	ACSF3	647	910	588	356
sgACSF3_2	ACSF3	538	761	477	222
sgACSF3_3	ACSF3	541	452	292	76
sgACSF3_4	ACSF3	213	137	107	43
sgACSF3_5	ACSF3	77	62	117	766
sgACSF3_6	ACSF3	549	590	538	279
sgACSF3_7	ACSF3	1276	915	871	517
sgACSF3_8	ACSF3	172	94	286	0
sgACSF3_9	ACSF3	177	138	60	79
sgACSL1_1	ACSL1	263	216	434	326
sgACSL1_10	ACSL1	704	712	780	418
sgACSL1_2	ACSL1	358	190	293	71
sgACSL1_3	ACSL1	939	923	1306	1004
sgACSL1_4	ACSL1	290	290	337	349
sgACSL1_5	ACSL1	435	390	330	47
sgACSL1_6	ACSL1	937	688	422	861
sgACSL1_7	ACSL1	526	621	616	568
sgACSL1_8	ACSL1	699	609	658	653
sgACSL1_9	ACSL1	114	93	161	9
sgACSL3_1	ACSL3	413	282	269	139
sgACSL3_10	ACSL3	751	914	833	149
sgACSL3_2	ACSL3	340	251	252	249
sgACSL3_3	ACSL3	779	665	322	360
sgACSL3_4	ACSL3	970	716	733	432
sgACSL3_5	ACSL3	653	485	463	193
sgACSL3_6	ACSL3	1277	937	715	285
sgACSL3_7	ACSL3	905	1296	995	677
sgACSL3_8	ACSL3	135	157	58	0
sgACSL3_9	ACSL3	362	225	608	112
sgACSL4_1	ACSL4	1466	923	638	569
sgACSL4_10	ACSL4	67	80	55	0
sgACSL4_2	ACSL4	1465	814	681	1292
sgACSL4_3	ACSL4	243	184	208	46
sgACSL4_4	ACSL4	323	269	79	88
sgACSL4_5	ACSL4	866	925	1002	521
sgACSL4_6	ACSL4	666	432	761	416
sgACSL4_7	ACSL4	1606	1504	1300	591
sgACSL4_8	ACSL4	1219	870	759	572
sgACSL4_9	ACSL4	1228	518	517	1681
sgACSL5_1	ACSL5	249	203	187	73
sgACSL5_10	ACSL5	137	96	207	839
sgACSL5_2	ACSL5	1270	1617	1782	3160
sgACSL5_3	ACSL5	620	537	799	190
sgACSL5_4	ACSL5	256	284	913	334
sgACSL5_5	ACSL5	213	405	409	85
sgACSL5_6	ACSL5	1051	721	642	630
sgACSL5_7	ACSL5	157	69	58	73
sgACSL5_8	ACSL5	1683	2015	2059	3146
sgACSL5_9	ACSL5	486	729	612	408
sgACSL6_1	ACSL6	434	100	218	147
sgACSL6_10	ACSL6	296	461	233	0
sgACSL6_2	ACSL6	495	707	883	909
sgACSL6_3	ACSL6	710	871	613	747
sgACSL6_4	ACSL6	524	564	454	460
sgACSL6_5	ACSL6	777	1241	792	1587
sgACSL6_6	ACSL6	307	432	208	74
sgACSL6_7	ACSL6	1006	884	711	397
sgACSL6_8	ACSL6	514	643	1030	340
sgACSL6_9	ACSL6	160	99	128	10
sgACSM1_1	ACSM1	247	211	261	16
sgACSM1_10	ACSM1	703	750	1350	702
sgACSM1_2	ACSM1	287	344	408	225
sgACSM1_3	ACSM1	632	308	486	51
sgACSM1_4	ACSM1	127	145	173	15
sgACSM1_5	ACSM1	457	661	331	107
sgACSM1_6	ACSM1	658	883	1012	712
sgACSM1_7	ACSM1	178	350	283	30
sgACSM1_8	ACSM1	310	295	414	0
sgACSM1_9	ACSM1	130	189	68	46
sgACSM2A_1	ACSM2A	122	212	293	6
sgACSM2A_10	ACSM2A	723	825	666	630
sgACSM2A_2	ACSM2A	1330	1632	1834	996
sgACSM2A_3	ACSM2A	1047	1317	1104	636
sgACSM2A_4	ACSM2A	115	282	305	172
sgACSM2A_5	ACSM2A	152	112	159	54
sgACSM2A_6	ACSM2A	320	216	218	82
sgACSM2A_7	ACSM2A	65	56	529	273
sgACSM2A_8	ACSM2A	1353	1184	1287	1164
sgACSM2A_9	ACSM2A	363	536	459	335
sgACSM2B_1	ACSM2B	689	885	701	404
sgACSM2B_10	ACSM2B	1011	1348	861	705
sgACSM2B_2	ACSM2B	567	999	523	95
sgACSM2B_3	ACSM2B	1157	1889	1139	496
sgACSM2B_4	ACSM2B	2011	3682	2809	746
sgACSM2B_5	ACSM2B	576	418	509	453
sgACSM2B_6	ACSM2B	636	916	1062	408
sgACSM2B_7	ACSM2B	1567	1857	1769	1123
sgACSM2B_8	ACSM2B	402	512	289	318
sgACSM2B_9	ACSM2B	1564	2229	2064	1234
sgACSM3_1	ACSM3	810	655	934	159
sgACSM3_10	ACSM3	452	371	739	91
sgACSM3_2	ACSM3	324	196	160	54
sgACSM3_3	ACSM3	125	51	72	130
sgACSM3_4	ACSM3	378	422	686	379
sgACSM3_5	ACSM3	765	1360	1335	655
sgACSM3_6	ACSM3	242	296	359	64
sgACSM3_7	ACSM3	528	383	601	400
sgACSM3_8	ACSM3	50	26	133	7
sgACSM3_9	ACSM3	930	1595	1215	1503
sgACSM4_1	ACSM4	985	1702	1767	2114
sgACSM4_10	ACSM4	743	681	870	610
sgACSM4_2	ACSM4	176	421	297	1199
sgACSM4_3	ACSM4	207	235	252	420
sgACSM4_4	ACSM4	611	667	1044	1751
sgACSM4_5	ACSM4	401	160	139	376
sgACSM4_6	ACSM4	80	127	135	13
sgACSM4_7	ACSM4	481	543	677	1066
sgACSM4_8	ACSM4	109	115	430	257
sgACSM4_9	ACSM4	305	331	308	353
sgACSM5_1	ACSM5	326	375	895	742
sgACSM5_10	ACSM5	522	522	673	171
sgACSM5_2	ACSM5	674	745	882	335
sgACSM5_3	ACSM5	1413	1098	971	1204
sgACSM5_4	ACSM5	743	525	712	453
sgACSM5_5	ACSM5	66	276	87	30
sgACSM5_6	ACSM5	341	458	424	187
sgACSM5_7	ACSM5	1465	1262	1409	2370
sgACSM5_8	ACSM5	207	466	223	58
sgACSM5_9	ACSM5	399	281	290	71
sgACSS1_1	ACSS1	582	1190	901	148
sgACSS1_10	ACSS1	1214	1277	1313	863
sgACSS1_2	ACSS1	997	787	586	919
sgACSS1_3	ACSS1	535	387	596	196
sgACSS1_4	ACSS1	517	880	899	177
sgACSS1_5	ACSS1	372	353	643	229
sgACSS1_6	ACSS1	103	239	229	95
sgACSS1_7	ACSS1	488	608	1116	1100
sgACSS1_8	ACSS1	148	280	200	108
sgACSS1_9	ACSS1	618	694	810	44
sgACSS2_1	ACSS2	38	0	36	24
sgACSS2_10	ACSS2	1401	1703	1260	636
sgACSS2_2	ACSS2	483	724	630	237
sgACSS2_3	ACSS2	229	648	334	156
sgACSS2_4	ACSS2	798	667	1061	599
sgACSS2_5	ACSS2	352	551	457	130
sgACSS2_6	ACSS2	717	528	554	584
sgACSS2_7	ACSS2	714	758	704	369
sgACSS2_8	ACSS2	114	78	184	407
sgACSS2_9	ACSS2	621	913	665	915
sgACSS3_1	ACSS3	538	655	479	766
sgACSS3_10	ACSS3	851	1014	1047	290
sgACSS3_2	ACSS3	371	365	392	194
sgACSS3_3	ACSS3	455	918	458	449
sgACSS3_4	ACSS3	164	385	342	370
sgACSS3_5	ACSS3	697	821	924	772
sgACSS3_6	ACSS3	277	256	425	674
sgACSS3_7	ACSS3	342	628	421	811
sgACSS3_8	ACSS3	891	1257	864	338
sgACSS3_9	ACSS3	126	101	230	371
sgACVR1C_1	ACVR1C	1038	1474	987	871
sgACVR1C_10	ACVR1C	1145	1252	1232	1005
sgACVR1C_2	ACVR1C	763	1035	1026	847
sgACVR1C_3	ACVR1C	353	792	602	130
sgACVR1C_4	ACVR1C	41	28	40	14
sgACVR1C_5	ACVR1C	1292	2320	2195	837
sgACVR1C_6	ACVR1C	1388	1299	2191	615
sgACVR1C_7	ACVR1C	1380	2217	1287	901
sgACVR1C_8	ACVR1C	942	1574	1272	683
sgACVR1C_9	ACVR1C	1317	1984	1931	1588
sgACY1_1	ACY1	272	365	213	279
sgACY1_10	ACY1	807	1681	1443	1523
sgACY1_2	ACY1	636	688	517	237
sgACY1_3	ACY1	494	302	210	81
sgACY1_4	ACY1	1504	1748	1478	670
sgACY1_5	ACY1	536	477	230	478
sgACY1_6	ACY1	459	371	662	302
sgACY1_7	ACY1	460	363	379	324
sgACY1_8	ACY1	426	351	235	223
sgACY1_9	ACY1	1037	1471	1028	1140
sgACY3_1	ACY3	485	497	541	1495
sgACY3_10	ACY3	681	1386	778	402
sgACY3_2	ACY3	1307	2071	1547	842
sgACY3_3	ACY3	954	1050	1141	1196
sgACY3_4	ACY3	377	301	240	128
sgACY3_5	ACY3	727	880	750	856
sgACY3_6	ACY3	268	104	235	78
sgACY3_7	ACY3	899	1140	763	342
sgACY3_8	ACY3	1338	1468	1554	1106
sgACY3_9	ACY3	370	476	497	691
sgACYP1_1	ACYP1	283	208	999	221
sgACYP1_10	ACYP1	2469	4280	3228	1762
sgACYP1_2	ACYP1	441	669	575	197
sgACYP1_3	ACYP1	3504	3948	4839	2776
sgACYP1_4	ACYP1	926	1117	741	865
sgACYP1_5	ACYP1	1523	2556	1688	946
sgACYP1_6	ACYP1	21	7	116	10
sgACYP1_7	ACYP1	2198	2226	2257	1585
sgACYP1_8	ACYP1	1476	1985	1906	895
sgACYP1_9	ACYP1	1336	1582	1309	941
sgACYP2_1	ACYP2	1406	1581	1596	646
sgACYP2_10	ACYP2	1920	2419	2017	2249
sgACYP2_2	ACYP2	1283	777	1114	552
sgACYP2_3	ACYP2	564	790	496	544
sgACYP2_4	ACYP2	137	154	1145	612
sgACYP2_5	ACYP2	100	10	62	32
sgACYP2_6	ACYP2	552	728	793	747
sgACYP2_7	ACYP2	875	877	2792	1124
sgACYP2_8	ACYP2	1436	1900	1720	865
sgACYP2_9	ACYP2	506	1036	713	41
sgADA_1	ADA	1473	1579	1584	764
sgADA_10	ADA	600	755	1037	558
sgADA_2	ADA	447	918	702	179
sgADA_3	ADA	447	326	276	74
sgADA_4	ADA	679	664	791	253
sgADA_5	ADA	790	787	384	318
sgADA_6	ADA	958	1143	950	561
sgADA_7	ADA	285	458	219	22
sgADA_8	ADA	895	1443	1301	1074
sgADA_9	ADA	194	376	201	0
sgADAD1_1	ADAD1	235	29	149	25
sgADAD1_10	ADAD1	283	561	779	350
sgADAD1_2	ADAD1	391	446	864	499
sgADAD1_3	ADAD1	389	912	848	335
sgADAD1_4	ADAD1	1003	775	900	912
sgADAD1_5	ADAD1	1285	1727	1302	2205
sgADAD1_6	ADAD1	1893	3093	2858	1301
sgADAD1_7	ADAD1	49	91	418	79
sgADAD1_8	ADAD1	195	454	281	133
sgADAD1_9	ADAD1	2075	2534	2272	1098
sgADAD2_1	ADAD2	515	252	286	537
sgADAD2_10	ADAD2	110	87	83	112
sgADAD2_2	ADAD2	207	361	113	154
sgADAD2_3	ADAD2	420	211	153	120
sgADAD2_4	ADAD2	62	0	0	0
sgADAD2_5	ADAD2	1434	1329	1144	679
sgADAD2_6	ADAD2	443	451	467	96
sgADAD2_7	ADAD2	357	315	495	112
sgADAD2_8	ADAD2	512	546	301	225
sgADAD2_9	ADAD2	196	98	35	66
sgADAL_1	ADAL	581	326	788	491
sgADAL_10	ADAL	2622	2187	2376	1652
sgADAL_2	ADAL	226	249	228	93
sgADAL_3	ADAL	737	802	780	550
sgADAL_4	ADAL	0	0	0	0
sgADAL_5	ADAL	437	564	322	62
sgADAL_6	ADAL	89	131	34	339
sgADAL_7	ADAL	1484	1431	1755	1361
sgADAL_8	ADAL	595	1070	411	246
sgADAL_9	ADAL	961	1447	977	908
sgADC_1	ADC	974	778	1076	253
sgADC_10	ADC	37	19	22	0
sgADC_2	ADC	498	447	298	292
sgADC_3	ADC	2131	1461	1989	2590
sgADC_4	ADC	422	556	760	231
sgADC_5	ADC	560	360	670	283
sgADC_6	ADC	154	212	68	32
sgADC_7	ADC	299	132	104	248
sgADC_8	ADC	1654	1396	1448	643
sgADC_9	ADC	305	180	320	12
sgADCK3_1	ADCK3	1301	699	818	134
sgADCK3_10	ADCK3	277	225	65	72
sgADCK3_2	ADCK3	889	978	1121	521
sgADCK3_3	ADCK3	441	106	168	113
sgADCK3_4	ADCK3	678	843	552	338
sgADCK3_5	ADCK3	281	306	435	226
sgADCK3_6	ADCK3	367	376	311	710
sgADCK3_7	ADCK3	667	893	677	209
sgADCK3_8	ADCK3	264	254	459	78
sgADCK3_9	ADCK3	818	656	477	47
sgADCY1_1	ADCY1	820	569	568	330
sgADCY1_10	ADCY1	699	837	1150	478
sgADCY1_2	ADCY1	58	15	55	16
sgADCY1_3	ADCY1	257	84	308	113
sgADCY1_4	ADCY1	1113	1217	811	270
sgADCY1_5	ADCY1	53	91	285	230
sgADCY1_6	ADCY1	412	77	128	30
sgADCY1_7	ADCY1	395	414	348	101
sgADCY1_8	ADCY1	584	1487	874	336
sgADCY1_9	ADCY1	452	516	442	457
sgADCY10_1	ADCY10	533	321	387	380
sgADCY10_10	ADCY10	150	200	354	56
sgADCY10_2	ADCY10	410	475	580	342
sgADCY10_3	ADCY10	386	531	318	215
sgADCY10_4	ADCY10	380	315	466	94
sgADCY10_5	ADCY10	531	483	538	37
sgADCY10_6	ADCY10	749	810	908	1258
sgADCY10_7	ADCY10	1291	1196	1097	917
sgADCY10_8	ADCY10	519	903	561	1569
sgADCY10_9	ADCY10	71	68	53	9
sgADCY2_1	ADCY2	734	1169	780	784
[truncated: 28,199 more rows]
