# Supplementary material for: Targeting PIKfyve-driven lipid metabolism in pancreatic cancer
Source: Nature. 2025 Apr 23;642(8068):776–84. doi: 10.1038/s41586-025-08917-z (PMC12176661; doi:10.1038/s41586-025-08917-z)
Supplement: Supplementary file 4 — Resources used: antibodies, primer sequences, single guide RNA sequences, compounds and other reagents. [file 41586_2025_8917_MOESM4_ESM.xlsx]

## Sheet: antibodies
Antigen	Vendor	Catalog number	Application	Note
Human PIKfyve Antibody	R&D Systems	AF7885	Immunoblot	1:1000
SQSTM1/p62 (D5L7G) Mouse mAb	Cell Signaling Technology	88588S	Immunoblot	1:1000
Cleaved PARP (Asp214) (D64E10) XP® Rabbit mAb	Cell Signaling Technology	5625S	Immunoblot	1:1000
SQSTM1/p62 (D6M5X) Rabbit mAb	Cell Signaling Technology	23214s	Immunoblot	1:1000
LC3A/B (D3U4C) XP® Rabbit mAb	Cell Signaling Technology	12741S	Immunoblot	1:1000
Vinculin (E1E9V) XP® Rabbit mAb (HRP Conjugate)	Cell Signaling Technology	18799S	Immunoblot	1:1000
GAPDH (14C10) Rabbit mAb (HRP Conjugate)	Cell Signaling Technology	3683S	Immunoblot	1:1000
Recombinant Anti-Fatty Acid Synthase antibody [EPR7466]	Abcam	ab128856	Immunoblot	1:1000
Phospho-Acetyl-CoA Carboxylase (Ser79) (D7D11) Rabbit mAb	Cell Signaling Technology	11818S	Immunoblot	1:1000
Acetyl-CoA Carboxylase (C83B10) Rabbit mAb	Cell Signaling Technology	3676S	Immunoblot	1:1000
Anti-SREBP1 antibody	Abcam	ab28481	Immunoblot	1:1000
Histone H3 (96C10) Mouse mAb	Cell Signaling Technology	3638S	Immunoblot	1:1000
Phospho-p44/42 MAPK (Erk1/2) (Thr202/Tyr204) (D13.14.4E) XP® Rabbit mAb	Cell Signaling Technology	4370S	Immunoblot	1:1000
p44/42 MAPK (Erk1/2) (137G5)	Cell Signaling Technology	4695S	Immunoblot	1:1000
Amersham ECL Peroxidase (HRP) Anti-Mouse IgG F(ab')2 Fragment Sheep Secondary Antibody	Fisher/GE Healthcare	NA931	Immunoblot	1:2000
Sheep IgG Horseradish Peroxidase-conjugated Antibody	R&D Systems	HAF016	Immunoblot	1:1000
anti-Rabbit IgG, peroxidase-linked species-specific whole antibody (from donkey) Secondary Antibody, Cytiva	GE Healthcare UK Limited/Fisher	NA934	Immunoblot	1:4000
Anti-Cytokeratin 19 antibody [EP1580Y]	Abcam	ab52625	IHC	1:200
CONFIRM Anti-Ki67 antibody	Ventana	790-4286	IHC	1:200
Anti-Insulin (C27C9) Rabbit mAb	Cell Signaling Technology	3014S	IHC	1:200
Anti-c-Myc antibody [Y69] - ChIP Grade	Abcam	ab32072	Immunoblot and ChIP-seq	1:1000 for immunoblot, 4mg for ChIP
Anti-SPTLC1 antibody	Abcam	ab176706	Immunoblot	1:1000
SPTLC2 Polyclonal Antibody	Invitrogen	PA5-21142	Immunoblot	1:1000
AMPKα Antibody #2532	Cell Signaling Technology	2532S	Immunoblot	1:1000
Atg5 (D5F5U) Rabbit mAb #12994	Cell Signaling Technology	12994S	Immunoblot	1:1000
Atg7 (D12B11) Rabbit mAb #8558	Cell Signaling Technology	8558S	Immunoblot	1:1000
Anti-LDL Receptor antibody [EP1553Y] (ab52818)	Abcam	ab52818	Immunoblot	1:1000
XP® Anti-LAMP1 Rabbit Monoclonal Antibody [D2D11]	Cell Signaling Technology	9091S	Immunofluorescence	1:100
Goat Anti-Rabbit IgG Antibody (Alexa Fluor® 594)	Jackson ImmunoResearch	111-585-045	Immunofluorescence	1:1000

## Sheet: qPCR primers
Primer	Sequence	Application	Note
FASN_F	TTCTACGGCTCCACGCTCTTCC	qPCR	human
FASN_R	GAAGAGTCTTCGTCAGCCAGGA	qPCR	human
ACACA_F	ATGTCTGGCTTGCACCTAGTA	qPCR	human
ACACA_R	CCCCAAAGCGAGTAACAAATTCT	qPCR	human
Fasn_F	CACAGTGCTCAAAGGACATGCC	qPCR	mouse
Fasn_R	CACCAGGTGTAGTGCCTTCCTC	qPCR	mouse
Acaca_F	GTTCTGTTGGACAACGCCTTCAC	qPCR	mouse
Acaca_R	GGAGTCACAGAAGCAGCCCATT	qPCR	mouse
PIKFYVE (F)	CTGAGTGATGCTGTGTGGTCAAC	qPCR	human
PIKFYVE (R)	CAAGGACTGACACAGGCACTAG	qPCR	human
ACTB_F	AGGATGCAGAAGGAGATCACTG	qPCR	human
ACTB_R	AGTACTTGCGCTCAGGAGGAG	qPCR	human
Actb_F	CATTGCTGACAGGATGCAGAAGG	qPCR	mouse
Actb_R	TGCTGGAAGGTGGACAGTGAGG	qPCR	mouse
PRKAA1-F	AGGAAGAATCCTGTGACAAGCAC	qPCR	human
PRKAA1-R	CCGATCTCTGTGGAGTAGCAGT	qPCR	human
PRKAA2-F	CCAGAGAATGTCCTGTTGGATGC	qPCR	human
PRKAA2-R	CTGAGATGACTTCAGGTGCTGC	qPCR	human
SPTLC1-F	GCAGTGTTGAAGGAAAAGTGCGG	qPCR	human
SPTLC1-R	CAGTGCTCTCTTCCAGTTGTAGG	qPCR	human
SPTLC2-F	CCAGACTGTCAGGAGCAACCAT	qPCR	human
SPTLC2-R	TTCGTGTCCGAGGCTGACCATA	qPCR	human
IKZF1-F	GCTGCCACAACTACTTGGAAAGC	qPCR	human
IKZF1-R	AGTCTGTCCAGCACGAGAGATC	qPCR	human
SREBF1-F	ACTTCTGGAGGCATCGCAAGCA	qPCR	human
SREBF1-R	AGGTTCCAGAGGAGGCTACAAG	qPCR	human
Pikfyve-F	TCTTCTGCCCAGTCCAGCAATG	qPCR	mouse
Pikfyve-R	ACAGAACATGCTCGGACACTGG	qPCR	mouse
MYC-F	CGGAAGGACTATCCTGCTGC	qPCR	human
MYC-R	CAAGACGTTGTGTGTTCGCC	qPCR	human
Myc-F	TCGCTGCTGTCCTCCGAGTCC	qPCR	mouse
Myc-R	GGTTTGCCTCTTCTCCACAGAC	qPCR	mouse
Ldlr-F	GAATCTACTGGTCCGACCTGTC	qPCR	mouse
Ldlr-R	CTGTCCAGTAGATGTTGCGGTG	qPCR	mouse
LDLR-F	GAATCTACTGGTCTGACCTGTCC	qPCR	human
LDLR-R	GGTCCAGTAGATGTTGCTGTGG	qPCR	human
HMGCR-F	GACGTGAACCTATGCTGGTCAG	qPCR	human
HMGCR-R	GGTATCTGTTTCAGCCACTAAGG	qPCR	human
Hmgcr-F	GCTCGTCTACAGAAACTCCACG	qPCR	mouse
Hmgcr-R	GCTTCAGCAGTGCTTTCTCCGT	qPCR	mouse
FDFT1-F	TGTGACCTCTGAACAGGAGTGG	qPCR	human
FDFT1-R	GCCCATAGAGTTGGCACGTTCT	qPCR	human
Fdft1-F	GGATGTGACCTCCAAACAGGAC	qPCR	mouse
Fdft1-R	CAGACCCATTGAGTTGGCACAC	qPCR	mouse
SQLE-F	CTCCAAGTTCAGGAAAAGCCTGG	qPCR	human
SQLE-R	GAGAACTGGACTCGGGTTAGCT	qPCR	human
Sqle-F	TGTTGCGGATGGACTCTTCTCC	qPCR	mouse
Sqle-R	GTTGACCAGAACAAGCTCCGCA	qPCR	mouse

## Sheet: single guide RNA sequences
Name	sequence	Application	Note
sgPIKFYVE-1	GGCCGGTATGGGGAGCTCCA	CRISPRi	human
sgPIKFYVE-2	GGGAAGTCGGCCCCCGAGAG	CRISPRi	human
sgFASN-1	GTGAAGCGCGGCGGAGAGGG	CRISPRi	human
sgFASN-2	GGCCGAGGCCCAGCCCGAAG	CRISPRi	human
sgNC_R	GCTGCATGGGGCGCGAATCA	CRISPRi	human
sgSPTLC1	GCGCTGGGACTAGAAGCTCC	CRISPRi	human
sgSPTLC2	GGCAAGGCAGGCTCTGTAGG	CRISPRi	human
sgAMPKa1-1	TCCTGTTACAGATTGTATGC	CRISPR	human
sgAMPKa1-2	GAATGGTACTCTTTCAGGAT	CRISPR	human
sgAMPKa2-1	ACGTTATTTAAGAAGATCCG	CRISPR	human
sgAMPKa2-2	CGGATCTTCTTAAATAACGT	CRISPR	human

## Sheet: compounds
Name	Vendor	Catalog Number	Notes
apilimod	Selleck Chemicals	S6414
ESK981	Esanik Therapeutics, Inc.	N/A
Torin-1	Selleck Chemicals	S2827
chloroquine (diphosphate)	Selleck Chemicals	S4157
PIK5-33d	N/A	N/A	Synthesized by C.L., Z.W., and K.D.
MRTX1133	Nantong Hi-future Biotechnology Co., Ltd		Used for in vivo studies in U.S.
MRTX1133	MedChemExpress	HY-134813	Used for in vivo studies in U.K.
trametinib	Selleck Chemicals	S2673
Compound C (Dorsomorphin)	Selleck Chemicals	S7306
SBI-0206965	Selleck Chemicals	S7885
ND646	Selleck Chemicals	S8377
Bafilomyicn	Selleck Chemicals	S1413
Selumetinib	MedChemExpress	S1008
YM-53601	MedChemExpress	HY-100313A
NB-598	MedChemExpress	HY-16343
U18666A	MedChemExpress	HY-107433

## Sheet: Other Reagents
Name	Vendor	Catalog Number	Notes
Gibco DMEM high glucose	ThermoFisher	12430
Cytiva HyClone Characterized Fetal Bovine Serum	Fisher Scientific	SH3007103
Fetal Bovine Serum South America, Lipid Depleted	Biowest	S181L
D-(+)-Glucose	Sigma-Aldrich	G7021
D-Glucose (U-¹³C₆, 99%)	Caimbridge Isotope Laboratories, Inc.	CLM-1396-1
Gibco DMEM no glucose	ThermoFisher	11966
Filiipin Complex	Sigma-Aldrich	F9765
Cholesterol,powder, BioReagent, suitable for cell culture, ≥99%	Sigma-Aldrich	C3045
25-Hydroxycholesterol,≥98%	Sigma-Aldrich	H1015
