# Supplementary material for: Targeting PIKfyve-driven lipid metabolism in pancreatic cancer
Source: Nature. 2025 Apr 23;642(8068):776–84. doi: 10.1038/s41586-025-08917-z (PMC12176661; doi:10.1038/s41586-025-08917-z)
Supplement: Supplementary file 7 — Mass spectrometry data from lipidomics and stable isotope tracing. [file 41586_2025_8917_MOESM7_ESM.xlsx]

## Sheet: EFig 7e-h
Compound	AP_100nM	AP_100nM	AP_100nM	DMSO	DMSO	DMSO	DMSO	ESK_1000nM	ESK_1000nM	ESK_1000nM	ESK_1000nM	Lipid Class	Mass	Retention Time	Min
Sph (d18:2)	1336	113	76	3971	3982	2310	2419	67	1483	103	180	Sph	423	1.8	67
SM (37:1)	511680	383750	462294	2202573	2046868	2332850	2685663	541004	512436	490318	347067	SM	391	7.421	347067
CE (24:1)	3575	2477	2720	11569	9705	13407	13803	2477	3724	3890	3602	CE	59	12.302	2477
CE (22:1)	2748	1936	2022	7789	6585	8598	8738	1736	2482	2590	2392	CE	54	12.119	1736
CE (14:0)	5655	4283	5279	14120	11132	16933	18851	3047	4982	4589	5327	CE	34	11.393	3047
CE (20:1)	8507	6398	6825	19766	16397	20849	25144	5106	6912	6366	6609	CE	47	11.927	5106
Cer (d17:1/24:0)	8143	6549	7181	19328	16698	20625	22131	6878	6620	7019	7319	Cer	75	10.277	6549
Cer (d16:1/24:0)	8367	6590	7141	18554	16868	18916	20166	6118	6235	6568	6591	Cer	68	10.205	6118
HexCer (d16:1/24:0)	3608	3333	3044	7690	6922	6830	8103	2663	2685	2301	2554	HexCer	169	9.946	2301
CE (20:2)	5935	3849	4632	9116	8015	10896	10850	3252	4486	3933	4803	CE	48	11.694	3252
Cer (d18:2/23:0)	9454	8192	7677	16595	15776	16873	18924	8152	9210	8404	7195	Cer	90	10.151	7195
CE (20:0)	1863	1693	1844	3039	2729	4090	4293	1715	1903	1902	1966	CE	46	12.13	1693
Cer (d18:2/24:0)	250525	203648	203328	383613	353286	404421	428125	184142	211755	193442	176029	Cer	91	10.234	176029
Cer (d17:1/24:1)	6802	5819	5725	10395	9551	10515	12406	5685	6094	5841	5371	Cer	76	10.13	5371
Cer (d16:1/23:0)	1050	1021	1059	1639	1743	1791	2051	798	998	901	1132	Cer	67	10.121	798
Cer (d18:2/26:0)	2730	2525	2567	4466	3941	4305	4793	2620	2620	2635	2272	Cer	93	10.39	2272
CE (22:4)	4981	4032	4263	7109	5489	7818	8766	3311	4440	3409	3770	CE	55	11.527	3311
TG (54:6) [NL-22:6]	14302	11105	14152	18984	19214	22647	25350	14118	13809	12532	13290	TG	511	11.034	11105
LPE (20:4) [sn2]	2963	2208	2045	3501	3350	4135	4219	2351	2100	2891	2780	LPE	766	2.261	2045
Cer (d16:1/24:1)	6272	4764	6025	8520	7693	8968	9725	5320	5504	5197	4619	Cer	69	10.015	4619
DE (18:1)	780	1027	939	1360	1126	1503	1601	786	932	604	758	DE	118	11.476	604
Cer (d17:1/23:0)	1233	920	1007	1624	1484	1556	1754	1022	852	814	812	Cer	74	10.205	812
LPE (P-16:0)	4393	2833	3197	5772	5593	4619	4426	3484	3605	3703	2985	LPE	725	3.018	2833
PE (P-16:0/18:2)	34193	26581	30593	46283	39428	43028	48591	29434	31618	27896	23577	PE	316	7.288	23577
PE (P-18:0/20:3) (a)	10003	7590	8315	13025	10956	12647	13620	8285	9131	8356	7791	PE	329	8.808	7590
PE (P-16:0/20:3) (a)	29649	22177	24866	38542	32255	35535	40698	23848	26237	24271	20194	PE	317	7.62299	20194
PE (P-18:0/18:2)	11660	9464	10112	15501	13118	14542	16567	10069	10351	9939	7448	PE	327	8.448	7448
Sph (d18:1)	21270	17463	18913	26001	24902	26632	30351	14666	993	18794	15438	Sph	422	2.307	993
LPE (20:4) [sn1]	10660	8739	10616	13439	13871	14213	12702	7896	8902	9968	7624	LPE	723	2.367	7624
PE (P-20:0/18:2)	546	586	455	754	623	725	758	428	465	518	470	PE	345	9.702	428
Cer (d16:1/16:0)	13058	10452	11039	15340	14289	14223	17609	11366	12287	11944	9830	Cer	63	6.563	9830
PI (16:0_20:4)	104608	86940	93723	128207	114431	123543	138235	98486	99553	94101	84807	PI	357	5.244	84807
Cer (d16:1/22:0)	5474	5184	4817	7071	6096	6457	7448	4798	4924	4578	4930	Cer	66	10.017	4578
PE (P-17:0/20:4) (b)	12892	11100	11394	15769	13946	14617	15749	12238	12976	11997	9223	PE	618	7.759	9223
PE (P-18:0/20:3) (b)	6628	5754	5972	8579	7308	7537	7462	6155	6389	6265	5400	PE	620	8.9	5400
PE (P-18:1/20:3) (a)	12161	10417	11017	13682	12594	13768	15226	11443	12007	10979	9143	PE	337	7.789	9143
Cer (d17:1/22:0)	5501	5416	5596	6396	5918	6699	8134	4966	5092	4680	4531	Cer	73	10.111	4531
PE (P-16:0/20:3) (b)	11430	9883	9777	12961	11802	12348	13393	10633	11166	10811	8942	PE	616	7.72	8942
Cer (d18:2/24:1)	126690	113572	115584	135647	128565	135013	154619	126422	135796	116880	108799	Cer	92	10.055	108799
DE (18:2)	188	198	218	178	149	139	344	191	204	111	154	DE	119	11.259	111
SHexCer (d18:1/16:0(OH))	206	219	221	194	183	196	235	228	197	184	163	SHexCer	383	4.838	163
PE (15:0_18:1) d7 (IS)	222049	201045	213397	190271	185012	188344	201847	207365	213872	206497	193266	PE	280	6.867	185012
SM (44:1)	141625	131598	133112	105014	119795	115251	143455	157231	128998	152394	25667	SM	402	10.198	25667
TG (48:1) [NL-18:1] d7 (IS)	3242976	2997440	3154752	2683134	2562465	2807804	3017035	2980836	3085468	2943730	2830362	TG	428	11.091	2562465
DG (15:0 18:1) d7 (IS)	150220	142876	144432	127233	120902	128577	138771	141438	150945	138653	127352	DG	649	9.482	120902
AC (14:1)-OH	412	377	422	338	344	371	370	354	408	381	386	AC	8	1.116	338
Ubiquinone	44334	38721	40029	36195	33038	35198	39128	36720	41252	36828	36735		558	10.826	33038
PE (16:0_18:3) (b)	12644	11349	11637	9374	10059	10283	11530	10049	10282	9229	8307	PE	603	6.23499	8307
PE (15-MHDA_20:4)	5935	5136	5543	4792	4507	4940	4766	4907	4792	4886	3950	PE	299	7	3950
PE (P-18:1/22:4)	37410	31819	34996	30827	27524	28504	31824	40524	42261	36169	31780	PE	340	8.189	27524
PE (18:0_18:2)	368958	318189	343642	308012	274758	276641	311163	291804	312592	273475	237438	PE	606	7.78	237438
PC (18:0_20:4)	1502178	1198302	1455576	1134329	979872	1134578	1457694	1394852	1421747	1342372	983823	PC	581	7.311	979872
Cer (d18:2/22:0)	105800	92536	97360	81760	76358	80518	94984	102247	108854	98837	94544	Cer	89	10.057	76358
PE (P-18:1/22:5) (a)	60970	50829	53820	47596	42313	45164	51127	62760	64573	57089	46453	PE	341	7.5	42313
methyl-CE (18:1)	871	774	774	684	517	680	820	725	684	714	711	methyl-CE	184	11.769	517
AC (20:3) (a)	436	472	401	368	366	335	390	300	365	410	348	AC	22	2.4	300
PE (18:0_22:5) (n3)	144690	117045	132687	114252	98540	102258	124373	126260	129944	118463	101450	PE	290	7.796	98540
DG (18:1_20:4)	2581	2123	2579	2001	1731	1974	2385	2240	2439	2052	2009	DG	665	9.405	1731
AC (22:6)	628	692	718	596	490	560	590	577	811	610	634	AC	28	2.059	490
PC (33:1)	120660	132606	110329	82277	99315	91012	125679	174580	225874	107593	106379	PC	211	6.549	82277
PE (16:0_18:2)	547284	442885	498964	426928	366898	394020	442087	439797	453641	404472	340048	PE	284	6.688	340048
PE (15-MHDA_18:1)	10836	9193	9817	8268	7837	7833	8693	10482	10575	9634	7888	PE	294	7.802	7833
SM (44:3)	4686	3821	4564	3328	3347	3283	4302	5214	4476	4173	3915	SM	404	9.474	3283
AC (18:3)	234	249	233	156	185	207	226	193	246	193	226	AC	21	1.783	156
PC (40:7) (a)	14213	10610	12680	10057	8954	7533	13987	12929	14431	12278	8757	PC	237	6.04	7533
PE (16:0_18:1)	2191757	1743087	1934633	1630251	1420648	1530940	1753531	1803623	1857436	1685289	1402624	PE	283	7.434	1402624
AC (16:1)-OH	878	849	958	670	768	764	694	764	877	752	751	AC	14	1.601	670
PE (O-38:5) (a)	233815	196140	232709	188345	160866	169406	193640	243206	237445	203228	180191	PE	313	7.452	160866
DG (16:0_18:1)	610168	551882	539524	449326	411771	456645	492459	463028	504335	462359	432760	DG	652	9.994	411771
PC (16:0_18:2)	42500000	33400000	39900000	28800000	26400000	31500000	36300000	35300000	38300000	35100000	26500000	PC	201	6.355	26400000
TG (O-54:3) [NL-18:1]	192466	156533	177143	145442	117059	136585	157923	136254	158245	139777	135337	TG	555	11.688	117059
Hex3Cer (d18:1/16:0)	1806	1461	1736	1177	1079	1340	1662	1352	1506	1657	1356	Hex3Cer	161	5.562	1079
DG (18:1_20:3)	8758	7547	7150	6242	5574	6369	6410	6683	7875	7126	6129	DG	664	9.99	5574
PE (O-16:0/22:4)	79950	66619	76188	60251	52901	55870	63059	81263	79319	67798	62923	PE	312	8.16	52901
PE (18:0_20:3) (b)	281090	236292	255925	209953	182346	190681	217750	230268	248055	228737	192238	PE	599	8.488	182346
PI (18:0_20:3) (b)	801629	642607	650553	585326	487650	525075	565895	841300	798190	865461	733448	PI	630	6.67999	487650
PI (18:0_22:6)	22134	18458	21490	16402	14206	15665	17763	17790	17318	16084	15175	PI	363	5.891	14206
Hex2Cer (d18:1/24:0)	37924	34535	33535	27119	24931	27331	29616	40321	42964	35348	37849	Hex2Cer	157	10.018	24931
TG (54:3) [NL-18:1]	3148734	2432265	2880046	2099917	1912684	2319038	2336325	1793369	1607061	1982364	1769492	TG	499	11.343	1607061
PE (18:0_18:1)	2552304	2129621	2292021	1849818	1607699	1715256	1944949	2183445	2292903	2083278	1805702	PE	287	8.606	1607699
DG (18:1_18:1)	782294	735264	731547	576164	525950	585359	602541	650854	698867	673949	649791	DG	661	10.034	525950
LPC (19:0) [sn1] (b)	2956	2136	2929	1658	1877	1939	2686	3039	2854	2997	2235	LPC	743	3.516	1658
PC (P-16:0/14:0)	523120	375118	507836	333975	301082	353822	432772	418971	448854	443935	314824	PC	259	6.405	301082
Cer (d19:1/24:1)	3229	2603	2794	1795	2156	2288	2420	2633	3346	3019	2984	Cer	99	10.243	1795
PC (28:0)	7338	6105	7272	4688	4742	5119	6063	6558	5905	6050	4377	PC	205	5.088	4377
PC (18:0_22:5) (n3)/PC(20:1_20:4)	295050	299672	288289	199273	178865	229116	268896	260545	305808	252896	202580	PC	236	7.405	178865
PE (O-34:1)	336997	278530	321372	241469	212244	225393	248602	332498	334049	289693	263549	PE	309	8.204	212244
SM (d18:2/17:0)	50702	35274	46602	31653	28690	31601	38915	50850	48012	45364	35590	SM	390	5.633	28690
PE (O-16:0/22:6)	143369	113288	137562	100621	86534	94454	106182	131135	133549	106758	96133	PE	305	7.116	86534
Cer (d18:2/18:0)	9854	8164	8484	6716	6094	5880	7287	8144	8798	7887	7949	Cer	87	7.962	5880
PI (18:0_20:3) (a)	394978	307269	339932	259474	226828	242614	290360	322354	353107	325352	273100	PI	360	6.406	226828
AC (18:1)	7258	6026	6533	4555	4076	4633	5951	9029	9383	9058	7611	AC	18	2.593	4076
PE (18:1_18:1)	1199802	974883	1110587	821168	701996	788353	856325	1055247	1060119	983687	826434	PE	296	7.643	701996
PE (O-18:0/22:5)	51077	43060	51209	36541	32231	33048	36942	46511	45252	39552	36174	PE	306	8.61401	32231
PC (39:5) (b)	12048	9173	11066	7420	7311	5079	11005	10696	11773	9684	8299	PC	586	6.879	5079
PI (16:0_16:1)	28077	22786	25833	19008	17065	17910	19152	22170	21122	19601	18677	PI	356	5.095	17065
Cer (d20:1/23:0)	1516	1442	1417	1013	790	1163	1205	1344	1245	1291	1231	Cer	101	10.422	790
PC (15:0_20:4)	34838	25330	32800	18678	22612	13689	33396	31878	35208	30069	23056	PC	196	5.82101	13689
PE (O-18:1/22:6)	34862	29091	35314	24183	21077	22598	25953	38873	37148	30432	27132	PE	308	7.28201	21077
DG (16:0_16:0)	1966145	1766025	1763493	1389987	1103802	1233226	1459032	1676719	1685899	1442989	1134106	DG	650	9.9	1103802
PG (36:2)	28432	23128	25551	17792	17341	17758	19464	24517	25546	22247	19504	PG	352	6.409	17341
methyl-CE (20:4)	259	204	268	173	170	176	166	192	218	161	194	methyl-CE	186	11.423	161
PE (O-18:0/22:6)	63132	52508	62448	44360	36859	39595	45260	56833	53091	46131	42297	PE	307	8.264	36859
PC (20:0_20:4)	379450	265217	355771	220629	193666	232543	282972	372649	363525	330353	239901	PC	588	8.462	193666
PS (36:2)	410314	308611	382971	294451	214068	232614	263796	331540	286643	317854	268107	PS	376	6.188	214068
PI (34:1)	283514	228169	259481	176748	159940	169680	193172	220486	200570	188689	173339	PI	365	5.85	159940
SM (41:0)	56228	41148	48014	31850	27776	32852	38923	47207	47418	44816	31829	SM	396	9.999	27776
Cer (m18:0/23:0)	796	858	743	595	453	512	603	642	665	579	851	Cer	106	10.448	453
GM3 (d18:1/24:0)	37181	30317	29285	21589	19261	21693	24569	29246	32656	28611	25044	GM3	150	8.249	19261
Hex2Cer (d18:2/24:1)	1919	1638	1565	1186	1115	1022	1267	2374	2570	1930	2116	Hex2Cer	160	8.281	1022
DG (18:0_18:1)	231450	203428	202942	143022	134343	142571	148922	160006	170514	160614	145473	DG	658	10.192	134343
SM (35:2) (b)	18552	12657	16243	9731	8554	10627	13242	18112	17677	15752	11564	SM	636	5.866	8554
DG (14:0_16:0)	44431	36951	38942	28110	22760	27387	27956	34640	37724	31513	24802	DG	647	8.663	22760
CE (22:6)	78924	63511	66137	42650	36159	45786	59126	46037	55160	41853	51885	CE	57	11.238	36159
Cer (d18:1/24:1)	653852	537718	545429	384364	341201	376508	424752	547010	602418	539310	507077	Cer	84	10.202	341201
HexCer (d18:1/24:0)	1222001	1065396	1051396	746085	641264	727666	808319	868794	911032	796247	764713	HexCer	174	10.136	641264
CE (20:3)	31664	22954	25868	16679	14164	18319	21223	17715	21371	16309	20977	CE	49	11.496	14164
PI (18:0_20:2)	187684	143100	162309	112391	94143	107633	115379	161433	154885	152139	127668	PI	359	6.931	94143
SM (d18:2/24:0)	5282042	3876760	4725969	3052814	2603820	2940963	3431003	5232137	4809761	4730174	3165145	SM	642	9.507	2603820
SM (43:2) (b)	166736	127289	153953	93401	83258	95789	115274	163034	164558	153964	107229	SM	643	9.80601	83258
HexCer (d16:1/18:0)	722	686	601	466	385	481	404	577	569	551	547	HexCer	166	6.488	385
SM (d16:1/24:1)	24651	18706	24110	14617	12551	13402	17493	26382	25271	22471	15760	SM	394	8.061	12551
SM (38:3) (a)	28196	22058	25575	15454	14662	16069	18475	27518	27763	26811	19373	SM	393	6.25	14662
PI (18:0_22:5) (n6)	27130	21557	23999	15293	13571	15317	17637	18640	18846	16004	15329	PI	631	6.438	13571
PC (O-36:0)	467013	330527	406350	254025	216677	232320	311352	367143	291777	241710	171188	PC	251	9.926	171188
SM (40:3) (b)	122682	95065	116070	68252	59043	70101	83526	133707	131097	120912	88470	SM	639	7.35501	59043
SM (d18:1/17:0)/SM(d17:1/18:0)	767558	611332	694124	416118	365963	429063	525524	691423	758155	659276	542903	SM	635	6.371	365963
Cer (m18:1/24:1)	35460	29423	30314	20221	17859	19408	22197	32450	33187	31013	28769	Cer	114	10.247	17859
PG (36:1)	60054	50668	52478	35498	31758	31914	37235	52617	50472	46548	41303	PG	351	7.02801	31758
Hex2Cer (d18:2/16:0)	1454	1143	1448	869	650	936	896	1606	1569	1219	1209	Hex2Cer	159	5.244	650
Cer (m18:0/22:0)	34005	31490	29832	20723	19018	19189	19865	22391	23751	21950	21478	Cer	105	10.365	19018
PI (15-MHDA_18:1)/PI(17:0_18:1)	19660	14023	16936	10714	9942	10092	11081	15928	14421	13826	12689	PI	353	6.27	9942
SM (d18:1/22:0)/SM(d16:1/24:0)	138187	106457	132742	76271	68359	76475	87932	149122	135474	133050	102748	SM	415	9.188	68359
PI (36:2)	1293304	994079	1123761	735721	620976	675030	738906	1105219	1059779	922793	844826	PI	366	6.102	620976
SM (44:2)	22055	15324	19411	10410	10989	10758	12645	21875	21232	19860	63972	SM	403	10.018	10410
CE (18:2) [+OH]	4278	3394	3610	2296	1766	2264	2393	3108	3020	2717	3050	CE	43	10.63	1766
PE (16:0_16:0)	60721	50030	55516	33677	26633	30554	36473	51353	52283	46242	39733	PE	281	7.214	26633
SM (d18:2/18:1)	6719	4854	4818	3061	2203	3077	3843	5637	5385	4898	3331	SM	420	5.473	2203
SM (d19:1/24:1)	58665	37202	53557	25213	26788	24474	34170	58899	55655	51800	32008	SM	401	9.592	24474
PC (17:0_18:1)	196535	288302	184824	107158	94938	135202	158568	171004	210271	172970	127870	PC	570	7.59699	94938
PI (34:0)	15925	14112	15803	8328	7485	8355	9512	10283	9130	8164	8476	PI	364	6.55399	7485
Cer (m18:0/20:0)	7461	6416	6625	4107	3502	3288	4136	4700	4753	3908	3914	Cer	104	10.208	3288
Cer (d18:2/20:0)	6932	6302	6271	3548	3291	3491	3934	7037	7535	7164	6975	Cer	88	9.237	3291
Cer (d19:1/22:0)	3444	3145	2641	1704	1342	1987	1549	3122	3095	2934	3212	Cer	96	10.246	1342
Cer (d18:1/16:0)	1204531	1025319	1036540	596166	517224	562932	650551	1043687	1095827	970633	924683	Cer	77	7.678	517224
PI (16:0/16:0)	3741	3080	3298	1889	1590	1664	2017	2801	2399	2249	2032	PI	355	5.66	1590
SM (d18:1/24:0)	441944	337015	389646	202517	178839	198075	244806	427492	398701	388706	261072	SM	416	10.03	178839
HexCer (d18:2/22:0)	37358	33694	34486	18607	16990	18105	20702	35468	38706	32616	33269	HexCer	177	8.997	16990
Cer (m18:1/18:0)	1056	608	745	376	424	413	444	924	683	569	445	Cer	109	9.228	376
GM3 (d18:1/18:0)	5200	4434	4519	2449	2305	2164	2754	4246	4111	3739	3676	GM3	147	5.413	2164
Cer (m18:0/24:0)	10293	8641	8595	5436	4007	4517	4845	6001	5888	5207	5113	Cer	107	10.522	4007
PC (O-18:0/18:1)	453417	361180	421757	131738	111705	263425	333901	184442	495613	349328	272747	PC	242	8.966	111705
HexCer (d16:1/20:0)	396	495	376	165	239	173	284	328	362	363	209	HexCer	167	7.559	165
Cer (d18:1/18:0)	56656	48627	48105	25117	23038	25233	28706	46480	49085	43285	44761	Cer	78	8.929	23038
SM (40:3) (a)	140400	107387	132201	58074	56311	62862	75423	152006	156322	142921	105170	SM	395	7.187	56311
CE (18:2)	123477	97044	102267	50672	38643	59528	62751	71341	84995	65065	83396	CE	44	11.445	38643
CE (20:4) [+OH]	1104	904	1299	521	505	568	566	785	1092	763	903	CE	50	10.724	505
SM (d18:2/20:0)	291112	219732	272819	120121	104299	126629	159760	279083	288830	259495	181958	SM	421	7.105	104299
dhCer (d18:0/18:0)	1027	1153	936	529	459	506	523	792	1179	897	1077	dhCer	122	9.419	459
SM (d18:2/18:0)	449235	339798	425793	179239	161226	194976	235650	397614	401233	362422	269659	SM	419	6.076	161226
Cer (d18:1/21:0)	4098	3789	3480	1894	1436	1818	1955	3526	3924	3572	3563	Cer	80	10.111	1436
Cer (d20:1/24:0)	39513	33047	33166	18016	13736	16317	17896	24435	25231	24212	22485	Cer	102	10.496	13736
SM (d18:1/16:0)	38400000	28400000	34600000	14800000	12600000	15200000	20100000	33400000	34000000	29800000	22100000	SM	412	5.856	12600000
CE (18:3)	16690	11490	14556	5636	5143	7717	7741	9657	11934	9348	12771	CE	45	11.259	5143
SM (d18:1/24:1)	1657655	1081325	1449084	531755	558335	611157	852612	1617817	1598827	1516971	945219	SM	399	9.198	531755
SM (d18:0/22:0)	495362	345690	433877	191284	162189	185610	229190	438834	392617	383932	261754	SM	410	9.669	162189
GM3 (d18:1/24:1)	34939	26948	31058	14256	12497	13466	15441	30790	33868	30782	28026	GM3	151	7.215	12497
Hex2Cer (d18:1/24:1)	15978	13836	13965	6212	6019	6289	7114	18889	18747	15299	16108	Hex2Cer	158	9.17499	6019
Cer (m18:1/20:0)	6295	5366	5903	2592	2402	2399	2740	4746	5285	4626	4563	Cer	110	10.049	2399
SM (d18:0/14:0)	60605	46184	56617	23237	20668	22508	27077	54609	52271	47397	39565	SM	408	5.357	20668
GM3 (d18:1/16:0)	51313	43861	44171	20939	17415	18797	22250	40112	46100	39251	39319	GM3	146	4.739	17415
Cer (d20:1/24:1)	18157	15323	15058	7291	6015	6835	7085	16199	15801	14833	14062	Cer	103	10.348	6015
Cer (m18:1/22:0)	45318	37714	39391	17494	15209	16492	18777	34786	38211	32814	33415	Cer	111	10.239	15209
PI (18:0_18:1)	588574	451867	522434	229310	184430	209446	236106	437805	389651	374645	318913	PI	358	6.743	184430
Cer (d18:1/22:0)	726649	627498	636705	275584	238414	261732	305754	585887	622268	534391	542876	Cer	81	10.194	238414
dhCer (d18:0/24:0)	37277	32014	32384	14601	11559	13661	15079	28646	25778	22020	23259	dhCer	125	10.412	11559
HexCer (d18:1/24:1)	667591	599162	618499	251234	229961	242163	274914	564666	613140	515800	506446	HexCer	175	9.914	229961
GM3 (d18:1/22:0)	48243	41915	42400	17241	15095	16491	19039	40841	43387	38915	33707	GM3	149	7.215	15095
CE (20:5)	19144	14898	15633	6354	5264	6685	7023	11313	12391	10027	12016	CE	52	11.166	5264
CE (20:4)	285000	231957	249458	97032	78642	94665	118061	163300	186822	147058	184665	CE	51	11.341	78642
Hex3Cer (d18:1/22:0)	1250	1207	1101	500	518	237	525	1103	1217	1054	903	Hex3Cer	163	8.611	237
Hex2Cer (d18:1/16:0)	40972	31956	35456	13973	11125	13406	14972	41045	42042	31553	34189	Hex2Cer	154	5.892	11125
Hex3Cer (d18:1/18:0)	8747	8781	8646	3688	3010	2041	4061	6391	7801	6490	6541	Hex3Cer	162	6.427	2041
SM (d18:2/22:0)	775340	573629	719086	261043	225201	175763	331722	802704	795460	744267	382742	SM	638	8.253	175763
Hex2Cer (d18:1/22:0)	23357	21337	20724	7868	7005	7667	8702	24926	25773	21313	22665	Hex2Cer	156	9.165	7005
HexCer (d18:1/16:0)	2660068	2484083	2408303	915809	809579	883571	961569	2026552	2246969	1902865	2063778	HexCer	170	6.415	809579
Cer (m18:0/24:1)	8012	6453	6747	2960	2114	2298	2481	5768	5507	5433	5261	Cer	108	10.373	2114
dhCer (d18:0/24:1)	25315	21271	20183	7645	6973	7871	7891	25154	26065	22626	22640	dhCer	126	10.265	6973
HexCer (d18:1/22:0)	1326161	1194575	1199205	377412	343725	374824	421325	1011589	1070076	918891	895963	HexCer	173	9.893	343725
Cer1P (d18:1/16:0)	68	86	73	14	26	19	29	39	49	86	44	Cer1P	115	5.282	14
SM (d18:0/16:0)	9042986	7266251	8567050	2296824	2022798	2249664	2710461	8043877	7673716	7023426	6030642	SM	409	6.23599	2022798
Cer (d18:1/20:0)	70647	63614	61832	17968	15214	17232	20961	66453	66312	57553	60160	Cer	79	9.995	15214
HexCer (d18:2/20:0)	2874	2581	2718	773	636	661	895	2860	3203	2600	2352	HexCer	176	7.8	636
Cer (d20:1/22:0)	26624	22450	20816	6963	5380	6187	6623	19960	19921	18245	18180	Cer	100	10.339	5380
GM3 (d18:1/20:0)	6754	5708	5803	1706	1297	1351	2055	5584	5360	4815	5084	GM3	148	6.259	1297
dhCer (d18:0/20:0)	7919	7242	7517	1599	1480	2265	1685	6354	6137	5359	6548	dhCer	123	10.091	1480
Hex2Cer (d18:1/20:0)	3957	3741	3616	683	640	830	1068	3733	4122	2937	3706	Hex2Cer	155	7.953	640
dhCer (d18:0/16:0)	42299	41861	35350	8183	6871	8401	9044	35777	43270	32364	35952	dhCer	121	8.132	6871
dhCer (d18:0/22:0)	53733	44726	45930	8383	6627	8420	9206	42827	41443	33522	38441	dhCer	124	10.258	6627
HexCer (d18:1/18:0)	58720	50418	54613	8600	7671	9252	9527	41896	42910	36221	34966	HexCer	171	7.48499	7671
HexCer (d18:1/20:0)	98940	86496	89899	14137	11678	13677	15218	78986	79777	68241	68287	HexCer	172	8.701	11678
SM (d18:1/18:0)/SM(d16:1/20:0)	1552347	1152531	1355769	129243	97325	110258	158758	1289692	1310249	1144502	886462	SM	413	6.844	97325
PE (38:5) (a)	408822	334677	374460	328437	282211	297585	333722	323478	329879	301274	255387	PE	300	6.767	255387
PC (16:0_20:3) (a)	473933	417906	447579	394885	389470	411065	523642	465831	643570	380080	314975	PC	574	6.641	314975
PE (17:0_18:1)	130847	105739	114780	100119	88309	95928	108301	115128	120572	109057	90273	PE	604	8.003	88309
PE (18:0_22:4)	103581	86858	94297	85257	74147	77030	89074	92364	96179	88047	75698	PE	302	8.539	74147
LPC (O-24:0)	304	261	363	223	162	236	280	223	271	187	142	LPC	709	5.444	142
LPC (22:0) [sn1]	11226	8209	11199	7554	6883	7719	9779	9178	8199	7680	6330	LPC	694	4.3	6330
PC (18:0_22:4)	64100	91018	60162	42304	36906	50931	59207	59966	73911	61121	44637	PC	235	8.112	36906
PC (P-16:0/20:5)	41167	29650	37679	27015	24665	28066	36157	41380	40214	36269	26996	PC	267	6.148	24665
LPE (P-18:0)	3836	2869	3307	4664	4720	3833	4191	3147	3314	3193	2521	LPE	726	3.604	2521
CA	218	210	238	192	202	201	223	218	230	197	210		33	0.986	192
PC (31:1)	24895	20799	9995	6121	5732	8009	9276	7492	8646	21511	7422	PC	207	5.643	5732
DG (18:0_20:4)	15409	12846	11671	9702	11002	7909	9995	12146	14186	12971	11033	DG	660	10.032	7909
PC (39:5) (a)	3091	2209	2537	2058	1850	1796	2217	2615	2814	2280	2069	PC	233	6.723	1796
PC (15:0_18:1) d7 (IS)	32300000	26800000	31200000	23800000	22000000	27000000	31500000	30600000	31600000	29200000	23600000	PC	195	6.517	22000000
PC (O-18:1/18:1)	6721577	4822274	6408020	4572297	3961397	4532546	5437655	6862538	6652085	6196067	4331640	PC	252	7.94601	3961397
SM (d18:2/14:0)	32161	23654	33239	22000	20013	22498	27377	31397	29805	30720	24270	SM	417	4.515	20013
AC (10:0)	936	657	615	464	472	484	678	663	839	654	507	AC	1	0.830001	464
Hex3Cer (d18:1/24:1)	943	830	740	533	664	244	805	753	881	746	630	Hex3Cer	165	8.664	244
SM (38:3) (b)	3463897	2875945	3379567	2565449	2411598	2909815	3361430	3325546	3354690	3203269	2596996	SM	637	6.506	2411598
TG (54:7) [NL-22:6]	13553	10542	13101	14246	15518	17001	19832	12785	12607	9756	11033	TG	514	10.878	9756
PC (O-34:1)	39400000	27700000	36500000	26200000	22600000	26000000	31500000	40600000	37400000	35500000	24300000	PC	247	7.74799	22600000
PC (O-34:4)	235973	181736	233317	129263	120663	188012	233066	268793	216835	217348	165636	PC	249	5.949	120663
PC (O-35:4)	10100000	8174739	9911377	6105846	5686873	8389496	9701305	10300000	9379523	9348618	7261363	PC	250	6.506	5686873
PC (18:0_22:5) (n6)	688733	479514	654370	458658	407621	447791	546764	689834	642086	576600	439596	PC	589	7.784	407621
PE (17:0_20:4)	34128	27345	30812	26627	25181	25079	30266	26903	28499	25144	20346	PE	609	7.147	20346
PE (18:1_22:6) (a)	93589	73788	85784	71217	63203	70664	75105	78876	80735	73435	60988	PE	292	6.578	60988
Cer (d17:1/16:0)	22028	19494	19740	27689	23384	23077	29390	17401	21579	18233	18375	Cer	70	7.109	17401
PE (18:0_20:3) (a)	207444	171069	184920	167448	146467	156993	176209	182388	190973	174496	149247	PE	288	8.12701	146467
DE (16:0)	350	400	441	527	439	555	575	431	367	473	344	DE	117	11.497	344
PI (18:0_20:4)	1411785	1103012	1205756	1070247	909996	984012	1140216	1471056	1481037	1366118	1198635	PI	361	6.059	909996
TG (56:8) [NL-22:6]	10863	9124	11461	12394	11905	12530	15941	8951	9609	9150	8972	TG	526	10.908	8951
PE (16:0_16:1)	457977	388014	408700	383017	330317	350756	386886	359637	393540	340685	306951	PE	282	6.415	306951
PC (17:0_20:4)	74044	58518	69526	56134	49831	57739	69241	70745	70307	65155	48076	PC	579	6.776	48076
PC (O-18:0/18:2)	1915195	1322992	1811929	1019562	886423	1395940	1670214	2230117	1684575	1782479	1176559	PC	592	8.12701	886423
PE (P-18:0/20:4)	238054	194593	212454	276057	239007	251327	288502	201678	215811	196798	161978	PE	330	8.35101	161978
DE (20:4)	286	350	190	153	111	188	305	180	224	288	203	DE	120	11.186	111
PC (O-18:0/22:6)	227916	176230	212686	161101	144158	179108	210950	232328	232492	200065	157579	PC	244	7.806	144158
PC (18:0_22:6)	96486	68669	92495	72255	56944	49549	83519	80535	106642	76114	66792	PC	204	7.1	49549
PC (18:1_20:3)	171556	134049	160430	130170	111433	132145	179331	169434	162265	160372	116757	PC	228	6.81699	111433
SM (34:3)	9916	7425	9515	7057	6540	7482	8860	9870	9365	9427	7365	SM	388	4.753	6540
PC (P-18:0/18:1) d9 (IS)	480340	402455	457160	2494	2241	395898	452470	3192	491324	434825	356363	PC	269	8.762	2241
LPC (22:0) [sn2]	1102	812	1042	686	659	857	881	969	709	757	747	LPC	753	4.17	659
PE (P-18:1/22:6) (a)	102193	80124	91542	80474	70687	74011	85091	100704	102586	90500	72909	PE	342	7.12399	70687
CE (18:0)	13991	10863	11157	16733	13231	16486	19476	8069	8831	7530	9436	CE	41	11.929	7530
PC (14:0_16:0)	210889	164267	84121	66114	66396	71130	78416	91133	84492	162557	60177	PC	193	5.888	60177
PE (P-18:0/20:5)	17635	14876	15073	19359	17179	18569	20662	13060	14585	13413	11025	PE	331	7.621	11025
PI (15:0_18:1) d7	120265	106665	110058	103487	99320	104230	107733	111331	111322	112097	104663	PI	774	5.38	99320
PC (O-40:7)	448086	353054	454698	356476	317677	343519	461383	469005	497341	416036	337515	PC	257	6.849	317677
SM (43:2) (c)	51429	41066	46937	38714	31566	40925	42133	52223	51252	49338	35110	SM	644	9.966	31566
DG (16:0_18:2)	30628	31034	29281	32230	31937	35642	32839	32983	31229	34054	34781	DG	653	9.385	29281
AC (26:1)	1264	1241	1326	1132	1213	1224	1405	1194	1342	1264	1120	AC	32	4.842	1120
PI (18:0_22:5) (n3)	55147	41890	47443	41409	36258	38972	43980	48402	47320	43591	38521	PI	362	6.133	36258
PC (18:0_20:3)	883952	664853	1112121	587451	515936	648963	767743	818724	898687	774519	753765	PC	203	7.72199	515936
TG (O-50:2) [NL-18:2]	12383	9645	10960	14291	11946	14118	15439	7476	9092	8351	7927	TG	541	11.463	7476
TG (54:2) [NL-18:0]	724471	542802	619782	509354	424813	535749	560716	280402	289015	317800	286094	TG	496	11.519	280402
LPE (18:2) [sn2]	288	299	365	439	351	394	514	234	289	258	266	LPE	765	2.293	234
PC (35:5)	6161	5227	6098	4869	4678	5442	7512	5685	6601	5686	4683	PC	219	5.311	4678
Hex3Cer (d18:1/24:0)	2065	2138	1669	1747	1354	1556	1818	2001	2051	1704	1929	Hex3Cer	164	9.85799	1354
PI (18:0_22:4)	60085	46394	49937	43657	38665	44550	47025	52913	49910	46451	40603	PI	372	6.711	38665
AC (14:1)	1251	1063	1362	1012	952	1085	1020	1467	1824	1450	1399	AC	7	1.453	952
PC (P-35:2) (a)	438638	350872	429439	336048	311621	363512	425759	416744	423388	401947	321253	PC	275	7.221	311621
PE (P-17:0/20:4) (a)	8544	7234	8166	9777	8432	9397	10883	8072	8699	7301	6572	PE	323	7.59	6572
LPC (O-18:0)	103830	64134	93363	60363	63375	59902	73861	70974	64488	62706	47259	LPC	703	3.496	47259
PS (36:1)	2906153	2145918	2655054	2291060	1586414	1857206	2049816	2308214	1971504	2229680	1824015	PS	375	6.839	1586414
CE (24:6)	715	549	398	1018	638	1078	1124	279	218	394	396	CE	62	11.392	218
PE (18:0_22:6)	396836	315552	349508	318428	278001	297464	341465	338147	348987	317069	274712	PE	291	7.48001	274712
PC (P-15:0/20:4) (a)	3943	3083	3499	3112	2476	2941	3598	3979	3644	3656	2497	PC	258	6.117	2476
TG (56:9) [NL-22:6]	1167	767	1190	1272	1550	1331	2073	1611	1313	924	1370	TG	528	10.782	767
PG (34:1)	368041	286742	315179	285413	250593	270531	302838	321478	324967	302766	264913	PG	350	6.08401	250593
PE (P-18:0/18:3)	2863	2632	2632	3071	2854	3507	3659	2391	2924	2671	2644	PE	328	7.686	2391
DG (16:1_18:1)	62840	52799	53976	46399	40360	52741	50198	53044	55009	53324	49308	DG	657	9.119	40360
LPE (18:1) [sn2]	8425	6156	6631	8849	8047	9117	8922	6708	5474	7772	7388	LPE	764	2.741	5474
LPC (20:0) [sn1]	8434	5477	8347	5318	5012	5698	7213	6577	6510	6341	4881	LPC	687	3.752	4881
SM (d16:1/19:0)	212871	150804	202352	145800	140426	156851	189462	218266	202962	194743	143607	SM	389	6.161	140426
SM (d17:1/14:0)	6124	4964	6063	4820	3803	5131	5518	5312	5996	5574	4876	SM	406	4.699	3803
AC (14:0)	5869	4405	6240	4160	3959	4698	5229	7716	7107	6143	5561	AC	5	1.775	3959
PI (37:6)	1164	1005	1164	1568	1186	1334	1512	1235	1259	1286	1118	PI	369	5.52	1005
LPC (18:1) d7 (IS)	1809786	1501961	1889573	1371416	1421306	1586139	1822606	1778408	1706940	1653251	1504537	LPC	681	2.727	1371416
PE (P-16:0/20:5)	41754	34676	37190	46963	40063	43942	48719	31967	34211	30503	25074	PE	319	6.53	25074
TG (53:2) [NL-18:1]	252810	195237	215447	195597	155979	187250	218348	149495	175846	160535	152404	TG	490	11.396	149495
PC (16:0_18:3) (b)	786970	589164	722434	573311	513737	617851	733822	677679	711436	666156	466212	PC	569	5.896	466212
TG (O-54:2) [NL-18:1]	251644	194097	214316	194632	155049	186253	217345	148655	174878	159606	151568	TG	552	11.9	148655
PC (14:0_22:6)	16348	17604	23632	22944	23665	24829	30544	20094	18770	22186	15472	PC	578	5.257	15472
PE (16:0_20:3)	46426	39151	41559	39327	34652	37963	39491	34380	40377	34492	29437	PE	607	7.00201	29437
DG (18:1_22:5)	1947	1820	1868	1783	1501	1765	1979	2050	2168	1628	1611	DG	667	9.895	1501
PE (P-18:1/18:2) (a)	13740	10457	12356	15537	13203	14804	15945	13199	13132	11800	9067	PE	336	7.444	9067
PC (18:2_20:5)	55974	47502	54539	45449	42586	49930	53712	48897	50221	48975	39133	PC	232	5.256	39133
LPC (20:5) [sn2]	821	541	694	917	1064	769	749	581	566	636	566	LPC	752	1.779	541
PC (33:0) (b)	77471	169182	73638	40995	35569	55921	62071	56075	86406	61774	49020	PC	567	7.39001	35569
LPC (22:1) [sn2]	3824	2563	3810	2572	2389	2714	2958	4562	3351	3727	3365	LPC	754	3.697	2389
PC (15:0_20:3)	139307	113323	128500	32045	126381	19203	162932	129838	61486	124597	98411	PC	572	6.158	19203
LPC (18:0) [sn1]	199036	120519	181982	118186	127923	113001	139466	155596	146151	138203	113084	LPC	679	3.239	113001
PC (P-16:0/16:1)	1581763	1202087	1517885	1189176	1107927	1265670	1496281	1267488	1621797	1496071	1135508	PC	261	6.592	1107927
dimethyl-CE (20:4)	69	41	58	29	15	49	43	85	44	50	78	dimethyl-CE	129	11.516	15
SM (d18:1/14:0)/SM(d16:1/16:0)	603463	468970	582283	470917	409423	490777	570119	562173	564280	540480	424094	SM	411	5.056	409423
TG (O-54:4) [NL-18:2]	11441	9140	9800	8857	7671	9100	10504	7265	8790	8243	7751	TG	557	11.51	7265
AC (20:3)-OH	166	155	190	158	143	143	184	155	146	163	141	AC	23	2.006	141
TG (58:10) [SIM]	39329	32238	42585	33610	31931	24270	37410	24562	32493	32739	55971	TG	531	10.812	24270
PC (O-18:0/20:4)	547553	410963	516155	386647	335596	448820	528653	513445	576182	495117	362767	PC	243	8.04999	335596
methyl-DE (18:1)	381	399	354	303	255	371	291	291	314	318	257	methyl-DE	187	11.527	255
LPE (18:2) [sn1]	1473	964	1209	1765	1582	1353	1587	968	1131	982	957	LPE	722	2.4	957
TG (54:3) [SIM]	3276364	2460027	2919952	2376796	2069382	2630927	2600586	1892612	1797942	2148455	1907160	TG	501	11.343	1797942
PE (P-19:0/20:4) (a)	752	585	748	924	723	897	937	661	735	654	572	PE	343	8.764	572
PE (16:1_20:4)	31302	23079	28210	24359	21185	22992	25172	24104	26379	22360	19324	PE	298	5.843	19324
PE (15-MHDA_18:2)	34675	26734	31608	28087	23241	26865	29804	31078	31705	29032	23679	PE	295	7.04	23241
PC (O-32:2)	486399	335755	466619	348692	327029	353198	444213	489001	458059	437537	303907	PC	246	6.003	303907
LPC (22:6) [sn2]	3594	2447	3370	3806	4102	3575	3459	3589	2719	3256	2647	LPC	758	2.087	2447
Cer (d18:1/24:0)	950524	811948	804700	813221	678419	743700	854821	631186	664998	602850	571820	Cer	83	10.36	571820
LPC (22:1) [sn1]	5101	3386	5194	3557	3604	3333	4071	5443	4853	4800	3754	LPC	695	3.794	3333
CE (17:1)	14586	10499	12106	8962	7563	11638	9708	8335	11398	9625	12859	CE	40	11.539	7563
TG (50:1) [NL-16:0]	1904852	1445628	1641854	2115470	1725242	2306529	2201740	961208	1040173	1072493	990432	TG	446	11.286	961208
CE (24:5)	1379	1272	979	957	774	1094	1165	796	989	855	800	CE	61	11.578	774
LPC (20:4) [sn2]	11046	6812	9663	12844	13078	9983	10297	9449	7621	9689	8931	LPC	751	2.152	6812
SM (d18:2/23:0)	483080	363655	273070	272654	234933	283908	337733	490309	494547	457033	329376	SM	641	8.878	234933
DG (18:1_18:3)	19159	17494	17112	19424	18464	19695	18809	21288	19026	21202	19539	DG	663	8.747	17112
PC (38:7) (c)	60186	50352	54897	60751	57972	67198	71142	57505	60965	50860	44615	PC	585	5.608	44615
DG (16:0_22:6)	5060	4251	3930	4848	4970	5253	5291	4403	5129	4288	4229	DG	656	8.885	3930
TG (48:0) [NL-16:0]	693641	542486	623515	744484	660112	950564	811589	460954	489789	520600	478594	TG	424	11.278	460954
PE (P-20:1/22:6)	1205	937	892	884	850	771	1001	1040	1132	908	963	PE	349	8.198	771
PE (P-18:1/22:6) (b)	3124	2707	3190	2795	2773	2644	3129	3321	3254	3424	2434	PE	628	7.293	2434
LPE (22:6) [sn1]	4595	4437	5119	4973	5036	5286	5033	4194	4606	4872	3872	LPE	724	2.28	3872
S1P (d16:1)	193	203	196	192	194	190	224	184	216	196	182	S1P	379	1.421	182
PC (P-16:0/16:0)	19000000	14100000	19100000	15600000	13700000	14200000	18600000	16800000	17300000	16000000	11400000	PC	260	7.44501	11400000
TG (54:6) [NL-18:3]	32734	26337	24726	18454	21831	26512	22849	27648	26258	49556	36650	TG	508	10.909	18454
LPC (19:0) (a) [sn1] [104_sn1]	1857	1078	1785	1249	1123	1073	1264	1887	1653	1402	1296	LPC	770	3.4	1073
PC (18:0_18:2)	9281007	28100000	8686474	4002882	3363728	6437130	6885732	5886802	11000000	7717489	5948220	PC	573	7.38599	3363728
SM (d18:2/16:0)	2094774	1580828	1993654	1625189	1493570	1705748	2050721	2135568	2069041	1943985	1512272	SM	418	5.216	1493570
PC (O-40:5)	198574	146944	180856	138385	118164	166598	203752	180629	219425	175080	132074	PC	256	8.134	118164
PE (P-18:0/18:1) d9 (IS)	1071	1031	1097	1077	923	936	991	1019	1091	1002	1091	PE	325	9.26501	923
TG (50:1) [SIM]	2197656	1671421	1861387	2307918	1991976	2687041	2558457	1159700	1277394	1315837	1258092	TG	448	11.296	1159700
dimethyl-CE (18:1)	295	182	228	294	274	432	269	273	347	352	327	dimethyl-CE	127	11.863	182
PE (O-18:1/18:2)	7306	5950	6987	6447	5603	5809	6587	8393	7418	6821	5964	PE	310	7.569	5603
PE (O-38:5) (b)	21395	18405	20534	19455	16777	18271	18551	19189	19593	16361	14928	PE	615	7.81	14928
PC (33:2)	593315	431260	540766	428781	384894	479666	590309	525529	551858	487860	359728	PC	212	5.875	359728
LPE (18:1) d7 (IS)	6910	5870	6626	5702	6134	5929	3522	1904	6513	5827	6277	LPE	721	2.835	1904
PE (16:0_22:6)	32648	27028	29802	28726	25468	25886	28696	23331	23523	22231	18773	PE	286	6.421	18773
SM (37:2)	165307	125033	153043	123017	108791	139157	163928	145803	164373	142105	108923	SM	392	6.57001	108791
PC (P-15:0/20:4) (b)	2583	1841	2199	1830	1444	2022	2184	2445	2369	2075	1495	PC	594	6.26401	1444
TG (56:7) [SIM]	130682	100675	122132	128585	131398	167130	172937	109884	116340	106684	109649	TG	523	10.98	100675
Cer (m18:1/24:0)	46296	40272	39503	40803	34978	37191	42801	31168	33984	31082	29066	Cer	113	10.394	29066
PC (32:2)	2874521	2247887	2743412	2202450	2073508	2503429	2803881	2380316	2491931	2360030	1835987	PC	209	5.452	1835987
PE (18:1_18:2)	91368	76914	82616	80686	70689	75490	81590	70473	73900	65355	57333	PE	297	6.854	57333
TG (56:6) [NL-20:4]	13886	12676	13688	12404	11166	13295	15030	7639	9067	8129	8575	TG	516	11.136	7639
PE (O-16:0/20:3)	21363	17613	20075	18811	17569	16948	19576	20314	21272	18552	16480	PE	613	7.76	16480
PE (18:0_22:5) (n6)	40620	32984	36467	35062	30355	32625	36489	35833	36413	34332	28089	PE	600	7.796	28089
PE (P-18:1/22:5) (b)	9179	7554	8870	7934	7507	7780	8478	9254	9829	8687	7383	PE	627	7.829	7383
LPE (P-18:1)	1634	881	1109	1740	1707	1356	1548	1178	1303	1116	794	LPE	727	3.156	794
PC (P-16:0/22:6)	50598	41307	47012	42128	38392	43882	52444	51834	55552	48444	39669	PC	268	6.556	38392
PC (16:1_20:4)	3708	3568	4356	4813	3860	4771	5830	3752	3787	3875	2750	PC	224	5.545	2750
PS (38:4)	50930	39409	47548	45097	33650	37033	40224	43170	36217	39150	34650	PS	377	6.146	33650
PE (P-19:0/20:4) (b)	1171	952	910	1193	1129	1102	1376	949	848	870	846	PE	629	8.934	846
PC (18:1_22:6) (a)	32041	20840	28974	26503	19006	12215	26386	26494	36902	25650	23447	PC	590	6.25	12215
PC (16:0_20:5)	187935	205845	279018	270694	254700	277719	359332	265209	238974	279112	191690	PC	577	5.714	187935
LPC (19:0) [sn1] (a) / LPC(19:0) [sn2] (b)	2603	1844	2622	1953	2091	1800	2161	2980	2443	2404	2078	LPC	685	3.42	1800
AC (14:0)-OH	213	272	259	128	169	257	261	226	261	170	278	AC	6	1.353	128
PE (P-16:0/18:1)	460916	374909	412285	496607	433723	457431	520890	415936	434532	402105	334956	PE	315	8.109	334956
TG (56:6) [NL-22:5]	21751	18904	21288	25031	20117	25577	28809	12309	14970	12973	12795	TG	517	11.104	12309
PE (O-36:5)	14391	13227	16278	14238	12842	11347	13129	14832	13011	11847	9846	PE	311	6.676	9846
LPC (16:0) [sn1]	850978	520638	708868	547488	597335	481180	582971	561880	590779	581279	439027	LPC	676	2.591	439027
TG (54:6) [SIM]	502409	415001	418055	301909	365896	444199	428934	458491	428496	778802	590027	TG	512	10.898	301909
LPC (20:3) [sn2]	3794	2101	3111	3938	4210	3332	3255	2869	2612	3217	2552	LPC	750	2.407	2101
PE (O-18:0/20:4)	168428	142798	166806	155234	138879	140450	160376	145058	144150	125056	113054	PE	614	8.521	113054
PE (O-16:0/20:4)	266752	218958	271476	241036	214719	219366	256051	254742	242376	207371	178809	PE	304	7.349	178809
PC (18:1_22:6) (b)	1202173	1004132	1143250	1062756	1012959	1003738	1297669	1154585	1221442	1085352	910419	PC	591	6.387	910419
AC (16:1)	3990	3177	3880	3188	3015	3542	3689	5760	5184	5297	4728	AC	13	1.975	3015
PC (38:5) (b)	2165710	1696081	2079541	1787133	1590119	1848604	2194777	2118525	2123999	1897628	1462133	PC	582	6.681	1462133
PE (18:0_20:4)	1611426	1314007	1448348	1402530	1239814	1304165	1461836	1304047	1370884	1232369	1072894	PE	289	7.704	1072894
DG (16:0_22:5)	12300	9146	13458	11099	8628	8489	11206	12671	10806	10084	7261	DG	655	9.223	7261
S1P (d18:2)	202	191	183	207	230	192	208	177	197	188	192	S1P	382	1.614	177
TG (O-50:1) [NL-16:0]	490436	392953	426157	531817	437563	512052	598620	287263	353265	316861	297168	TG	535	11.64	287263
TG (53:2) [SIM]	324105	256934	274259	267458	222550	261258	295145	207132	236209	220379	205019	TG	491	11.396	205019
methyl-CE (18:0)	538	493	464	505	409	426	500	453	422	415	396	methyl-CE	183	12	396
PC (P-17:0/20:4) (b)	17082	13222	15809	14710	11493	13662	17352	15985	15392	13510	10935	PC	597	7.302	10935
TG (O-54:2) [SIM]	319559	252413	269765	263348	218280	256685	290777	202778	231802	215902	200771	TG	553	11.9	200771
LPC (14:0) [sn1]	75822	27464	51795	33849	38976	17715	23480	25243	29617	32391	19217	LPC	674	1.921	17715
TG (50:3) [NL-14:1]	24580	19116	24297	19475	17377	21900	22199	15525	14366	16522	15048	TG	455	10.986	14366
PC (16:0_20:3) (b)	3883149	3091548	3597972	3155142	3000160	3364781	4140183	3668840	3647486	3213850	2416275	PC	575	6.85999	2416275
PC (31:0) (b)	57074	237850	51313	24945	23266	43694	42521	36648	61790	43251	42245	PC	566	6.371	23266
PE (38:5) (b)	78189	64632	69536	69042	60669	63549	75147	57378	61540	54632	46724	PE	610	7.052	46724
Hex2Cer (d16:1/16:0)	234	180	159	201	233	245	131	302	228	167	157	Hex2Cer	152	5.095	131
SM (41:1) (a)	113797	82121	528486	44332	37961	54797	67467	100124	124377	103605	72476	SM	397	9.572	37961
PE (O-16:0/18:2)	20954	17576	20915	18989	17094	18290	20476	23121	23316	19586	16852	PE	303	7.435	16852
TG (50:1) [NL-18:1]	1102501	832634	946288	1145836	952066	1288352	1236614	544473	619404	596750	583015	TG	447	11.286	544473
Cer (m18:1/23:0)	2531	2492	2170	2889	2311	2907	2900	2131	2432	2186	2241	Cer	112	10.311	2131
PC (15-MHDA_22:6)	36881	27445	36597	28000	25677	32490	37394	33004	32341	29475	23406	PC	234	6.42899	23406
TG (54:7) [NL-20:5]	2215	2053	2895	2164	3424	3777	4268	4089	4145	1600	3348	TG	513	10.847	1600
FA (16:0)	2462828	2296537	2698204	1940038	2301970	2453665	2741525	2705957	2707359	2556659	2250286	FA	132	3.717	1940038
TG (O-52:2) [NL-18:1]	568818	455022	502397	492818	411139	461427	539929	364652	427998	390556	366651	TG	549	11.648	364652
TG (O-50:1) [SIM]	443882	353045	382514	468458	394059	456616	515060	263607	311028	286567	273202	TG	538	11.618	263607
PE (P-16:0/20:4)	773773	609911	676987	814003	711401	756884	887664	630455	700844	610479	483151	PE	318	7.19199	483151
PE (16:0_18:3) (a)	13629	10764	11961	11927	9593	10603	11274	9545	11063	9695	8040	PE	602	6.057	8040
PA (36:2)	14251	9798	6128	9287	4747	5304	4814	9227	7027	9001	8428	PA	190	6.83401	4747
PE (17:0_18:2)	24018	19867	22931	21405	18959	20772	21860	20942	20788	19027	15153	PE	605	7.212	15153
methyl-CE (18:2)	518	482	665	429	297	564	452	409	536	429	585	methyl-CE	185	11.548	297
PC (38:4) (b)	125201	91556	121047	97729	95298	102386	110542	111233	113979	98101	75452	PC	580	6.996	75452
AC (20:3) (b)	74	75	67	28	43	82	59	34	46	43	74	AC	560	2.57	28
FA (18:0)	7313545	6885139	8577259	5593402	6741763	7519304	8492997	8034929	8627197	7711407	6750987	FA	136	4.371	5593402
LPC (18:3) (a) [sn1] [104_sn1]	719	684	812	815	939	734	907	741	760	631	722	LPC	672	1.908	631
LPC (O-18:1)	115472	62351	92450	68545	78983	59897	70191	77316	78071	82591	52855	LPC	704	3.015	52855
Cer (d19:1/24:0)	4875	3880	3999	4011	3252	3981	4640	3865	3833	3259	3846	Cer	98	10.401	3252
PC (P-35:2) (b)	43436	34669	41745	37726	33858	37196	47556	58352	44215	41362	30214	PC	595	7.41	30214
LPC (P-18:1)	5470	3028	3983	570	4160	2979	3784	463	3484	3363	2627	LPC	715	2.994	463
TG (56:7) [NL-20:4]	2436	1831	1584	1584	1528	1761	2232	1613	1664	1310	1085	TG	519	10.98	1085
LPI (20:4) [sn2]	359	48	214	400	401	221	257	308	220	330	267	LPI	565	1.777	48
LPC (O-20:1)	1927	1114	1632	1358	1287	1104	1375	1354	1290	1471	1077	LPC	706	3.559	1077
PE (P-15:0/22:6)	3054	2924	2772	2720	2868	2820	2942	2758	3253	2726	2468	PE	314	6.434	2468
AC (20:5)	122	111	151	116	122	84	144	115	124	101	90	AC	25	1.772	84
PS (15:0_18:1) d7 (IS)	103208	87015	105963	97774	79271	89703	91618	97389	81393	91617	90259	PS	374	5.472	79271
PI (16:0_20:3) (b)	101708	81069	86762	85769	76494	82469	88923	90313	93851	98390	82690	PI	645	5.69	76494
PC (P-18:0/22:5)	126992	97158	121278	105167	96891	107744	128341	143692	134980	124960	93945	PC	271	7.964	93945
TG (50:4) [NL-20:4]	2914	2175	2895	3077	2720	3243	3959	2235	2076	1970	1726	TG	462	10.924	1726
TG (54:2) [SIM]	2367550	1775467	2068976	1851006	1591503	2003468	2130088	1113428	1180766	1123311	1043553	TG	498	11.519	1043553
TG (O-50:1) [NL-17:1]	33563	26358	27927	35709	28999	34019	39903	20396	23403	21390	20653	TG	536	11.618	20396
TG (56:7) [NL-20:5]	2285	1754	2300	1811	2930	3657	4108	4770	4817	1619	3029	TG	520	11.001	1619
LPC (17:0) [sn1]	8282	4612	7199	5512	5801	4623	6055	6217	6134	5886	4579	LPC	736	2.919	4579
TG (48:1) [NL-16:1]	344136	220383	276181	315113	297843	569248	347660	211645	301676	323808	305439	TG	427	11.112	211645
PC (17:0_18:2)	63014	329597	55898	33936	30686	58334	62006	39016	79219	52653	47171	PC	571	6.841	30686
PE (P-18:1/20:4) (b)	5553	4675	5079	6003	5281	5279	6276	5975	5447	5613	3940	PE	625	7.505	3940
PC (O-34:2)	10800000	8250250	10500000	8945346	8079153	9364351	11200000	11600000	10900000	10600000	7643898	PC	248	6.991	7643898
PC (P-16:0/18:1)	11200000	8571242	11000000	9490536	8579818	9501861	11400000	11500000	11500000	10900000	7785803	PC	263	7.632	7785803
TG (48:0) [SIM]	609579	448926	543205	609331	524764	859527	649002	416892	439584	474019	439759	TG	426	11.278	416892
DG (18:1_18:2)	82762	78656	78092	76244	72694	80797	76839	82815	82721	87926	83385	DG	662	9.449	72694
CE (22:5)	13379	11288	12402	14289	11783	15145	17389	8232	8640	7746	9008	CE	56	11.402	7746
SM (d17:1/24:1)	84536	60245	486771	47640	41752	55677	67373	75686	90254	75711	52794	SM	398	8.613	41752
PA (34:1)	21042	13121	7982	14442	4544	6003	5618	10511	8505	12089	12448	PA	189	6.531	4544
S1P (d18:1)	184	210	186	189	181	179	205	208	189	173	200	S1P	381	2.083	173
PI (15-MHDA_18:2)/PI(17:0_18:2)	18544	14836	16800	15804	14121	16001	16785	16150	14600	14141	12890	PI	354	5.68	12890
PC (38:2)	164988	125685	1021861	103282	92060	110185	135375	154503	162023	143792	511209	PC	227	8.378	92060
PC (18:1_18:1)	96993	73544	92865	83870	75922	77363	95658	95777	86519	85866	62120	PC	220	7.23901	62120
PE (P-18:0/22:6)	118954	98053	104899	106775	92348	97225	109494	103868	109172	96793	85532	PE	334	8.094	85532
CE (16:0)	21514	19049	20513	19341	15524	20511	21347	12759	16465	12703	16361	CE	36	11.664	12703
PC (16:1_18:2)	138181	118667	128039	138243	132617	134117	204803	145179	141507	141239	100324	PC	214	5.61	100324
LPC (20:1) [sn1]	30472	14709	23392	17761	20116	14006	17320	18906	19455	19382	13176	LPC	688	3.334	13176
PC (17:1_18:2)	7457	6589	7486	7011	6216	6972	12044	7966	8543	7634	5495	PC	218	6.042	5495
LPC (O-24:1)	193	138	156	163	183	220	239	179	213	148	150	LPC	710	4.656	138
CE (17:0)	5788	3865	4102	3634	2817	4610	4347	2988	4190	3823	4576	CE	39	11.791	2817
SM (d18:1/20:0)/SM(d16:1/22:0)	237115	177441	781570	195968	169451	180630	220813	261395	235370	221065	161145	SM	414	8	161145
PC (15-MHDA_20:4)	52037	39000	46222	42518	37029	43324	54206	48799	48450	45522	31332	PC	226	6.64001	31332
LPC (P-20:0)	1282	1004	1245	404	1145	1115	1434	318	1154	1169	824	LPC	716	3.978	318
PE (18:1_22:6) (b)	3535	2893	3823	3011	2496	3445	3204	3290	3649	2826	2620	PE	601	6.714	2496
TG (48:1) [SIM]	1137914	775834	953804	1058444	959993	1691984	1171116	703183	922758	938969	920353	TG	430	11.102	703183
LPE (18:0) [sn1]	21832	14812	18254	16588	17375	12585	13523	14596	15066	14783	11458	LPE	719	3.358	11458
TG (50:2) [NL-16:1]	803392	587616	692538	752692	699073	1042477	875141	435339	568139	554177	546835	TG	450	11.121	435339
LPC (20:0) [sn2]	7786	4807	7878	5469	5443	6127	7441	7424	5187	5925	5287	LPC	747	3.655	4807
PC (18:2_18:2)	72987	56182	68738	61477	55940	62446	85544	68686	69228	63456	44661	PC	222	5.842	44661
PE (16:1_18:2)	4220	4071	4045	3498	4182	3966	4042	3357	3249	2364	2365	PE	293	5.909	2364
TG (50:2) [NL-18:2]	104449	73949	90413	90219	96842	164927	103461	85266	89173	120530	107770	TG	452	11.141	73949
LPC (18:0) [sn2]	47053	26744	44944	33212	33827	30384	37493	41627	28221	33210	33803	LPC	768	3.111	26744
SHexCer (d18:1/16:0)	199	255	271	233	209	207	238	208	236	187	196	SHexCer	384	4.978	187
TG (52:2) [NL-18:2]	53427	38311	43787	48982	45269	71374	56013	35622	35197	51597	45469	TG	476	11.335	35197
dxCA	139	99	88	122	110	182	124	78	658	141	214		130	1.536	78
PC (16:0_16:0)	133342	96859	354682	114191	101478	108117	132574	130139	111294	110207	80226	PC	198	6.854	80226
PC (P-18:0/22:6)	27858	22268	27134	24400	22253	24470	27580	33553	30603	28668	22246	PC	272	7.62701	22246
PI (18:1_18:2)	39694	33400	34008	39288	36088	38976	40851	31795	33778	31835	27916	PI	367	5.415	27916
PC (32:1)	1429145	1281578	29300000	485266	459954	1090276	1021567	692029	1668524	1005453	968842	PC	208	6.076	459954
AC (18:2)	546	494	796	451	498	568	477	743	976	660	733	AC	20	2.156	451
AC (22:5)	150	178	160	184	155	196	203	153	173	135	157	AC	26	2.262	135
PC (P-18:1/22:6)	6868	5586	6395	6094	7080	7423	7807	9370	8144	8614	5640	PC	273	6.702	5586
LPC (P-18:0)	10148	5741	8125	6621	7255	5877	6906	6945	6518	6227	4761	LPC	714	3.475	4761
PC (16:0_18:1)	221570	3792694	212845	141964	126109	161065	199295	169216	240810	170635	131987	PC	200	7.05499	126109
Cer (d18:2/16:0)	93890	80603	82721	86361	75463	79223	92452	95005	100747	90415	87438	Cer	86	6.794	75463
TG (O-52:2) [SIM]	567350	458483	501714	504867	408900	482189	536929	376315	438026	388357	381540	TG	550	11.648	376315
LPC (14:0) [sn2]	18851	8275	14547	11444	12530	6962	8112	10408	7906	10776	8131	LPC	729	1.793	6962
PI (37:4)	16816	13948	14736	16507	15340	16526	17752	17093	17882	16919	14539	PI	368	5.637	13948
PC (18:0_18:1)	106910	73330	621939	96178	84732	80454	97702	110515	82519	88885	222417	PC	202	8.16699	73330
LPE (22:6) [sn2]	1609	1315	979	1503	1358	1654	1974	1114	1237	1372	1497	LPE	767	2.195	979
TG (51:2) [NL-17:0]	1	5	1	1	4	73443	9	1	26	18	6	TG	469	11.234	1
TG (51:2) [NL-15:0]	1	1	1	1	1	52400	1	1	1	1	1	TG	468	11.223	1
LPC (15-MHDA) [sn1] / LPC(17:0) [sn2]	6874	3420	5742	4244	5045	3382	4297	4314	4029	4556	3611	LPC	678	2.834	3382
TG (49:1) [NL-17:1]	62223	35711	50774	49510	52238	111192	57746	47584	70695	73466	68669	TG	441	11.215	35711
TG (51:1) [NL-17:0]	84543	54001	64256	73202	66213	123348	80660	56236	74391	81052	77331	TG	466	11.388	54001
PE (P-20:0/20:4)	6063	4947	4841	6084	5579	5471	6322	4991	5331	4764	4121	PE	346	9.594	4121
PC (O-16:0/16:0)	1190254	201828	277253	265612	238119	234141	293526	1009324	237850	903677	710303	PC	239	7.56	201828
TG (54:7) [SIM]	227538	186628	193734	160138	173727	214074	206863	206917	200574	323129	253564	TG	515	10.836	160138
LPC (22:4) [sn2]	2341	1516	1936	2152	2208	2127	2145	2130	1736	1789	1835	LPC	755	2.651	1516
LPC (O-22:1)	445	318	400	280	381	363	364	422	451	353	247	LPC	708	4.042	247
LPC (22:6) [+OH]	929	895	951	945	938	939	921	810	918	877	853	LPC	699	1.6	810
TG (52:5) [NL-20:5]	3425	3002	4526	3044	4675	5925	6550	5542	5550	3151	4479	TG	487	10.963	3002
LPE (16:0) [sn1]	5612	3606	4300	4138	4343	2991	3508	3248	3755	3875	3254	LPE	717	2.709	2991
SHexCer (d18:1/24:1)	448	397	369	365	430	283	321	368	358	371	301	SHexCer	387	7.615	283
PI (20:0_20:4)	5560	4425	5414	5497	5308	5623	6093	5407	4543	4884	4458	PI	634	7.026	4425
TG (51:1) [SIM]	377105	295984	317107	369121	297229	515114	421643	223170	252804	227866	217509	TG	467	11.388	217509
CE (16:2)	2974	2210	2635	1763	2255	2780	2737	2177	3097	2832	2152	CE	38	11.238	1763
LPC (O-16:0)	181517	98472	147325	121848	133257	99990	128456	112276	109615	114702	75752	LPC	702	2.889	75752
PE (16:0_20:4)	303125	239121	275905	273278	229747	253256	288714	226786	233884	211181	176791	PE	285	6.62299	176791
TG (O-52:2) [NL-16:0]	290556	238113	256573	256707	214854	256663	290793	197498	229454	212570	202224	TG	547	11.648	197498
PE (P-16:0/22:4)	137534	112770	121240	124076	107593	116123	128196	130646	138324	120766	100358	PE	320	8.01099	100358
FA (16:1)	47961	21868	35523	33672	34766	101622	31463	34936	50536	5918	75624	FA	133	3.225	5918
PC (P-38:5) (b)	1425012	1170929	1437024	1295878	1185184	1294755	1587928	1574061	1608826	1384947	1095073	PC	598	7.12	1095073
SM (d18:1/23:0)/SM(d17:1/24:0)	691379	509183	287492	400312	352107	414166	499238	646248	652643	604484	423373	SM	640	9.81899	287492
TG (54:6) [NL-20:5]	5630	3317	9478	5048	9533	10496	12740	13964	11834	4469	9098	TG	510	10.982	3317
PC (P-38:5) (a)	234774	165883	206647	188317	169530	192176	238817	225929	226927	208226	154409	PC	279	6.912	154409
LPE (18:1) [sn1]	23159	16897	21858	23983	23479	20420	20518	16160	17933	18094	13670	LPE	720	2.857	13670
AC (18:0)	6962	4972	7435	4555	4171	7303	5804	7227	6275	7372	7465	AC	16	3.092	4171
PC (15-MHDA_18:2)	12658	6543	10910	12825	11279	11068	13640	12823	13791	11767	10256	PC	217	6.7	6543
Cer (d16:1/18:0)	1584	1246	1289	1611	1397	1439	1486	1178	1193	1315	1151	Cer	64	7.70901	1151
PI (38:5) (b)	90700	67055	83529	109079	80430	82255	93410	76881	87041	82731	62334	PI	633	5.478	62334
Cer (d18:1/23:0)	44620	40122	36945	45457	38471	46644	52374	38480	39808	36932	35503	Cer	82	10.277	35503
TG (52:3) [NL-18:2]	244435	187366	219332	215299	218688	305433	245071	206153	181270	257603	241300	TG	479	11.16	181270
AC (16:0)	13722	10450	14523	10900	10754	13207	13896	18823	17909	16894	14619	AC	11	2.434	10450
CE (22:0)	1001	905	933	852	955	1902	1216	985	1276	1348	1163	CE	53	12.312	852
TG (51:2) [NL-17:1]	68406	55272	59455	63502	51898	140444	69399	45807	54443	49727	47282	TG	470	11.223	45807
TG (48:2) [NL-16:1]	513670	332264	435179	412406	414594	872254	487869	345039	507589	521629	542864	TG	433	10.946	332264
PC (16:0_20:4)	4012888	3224180	3832703	3464853	3206591	3685551	4561442	3539498	3791219	3334067	2599714	PC	576	6.273	2599714
LPC (18:2) [sn2]	12955	7863	11236	12312	14253	10334	12143	9938	8588	10422	9402	LPC	740	2.174	7863
DG (18:2_22:6)	147	81	182	109	176	263	147	124	185	89	151	DG	671	8.194	81
Hex2Cer (d16:1/24:1)	149	164	131	148	130	138	229	217	184	130	204	Hex2Cer	153	8.111	130
PE (P-16:0/22:6)	242521	205117	213400	225824	198242	200138	229113	214898	232246	210846	174139	PE	322	6.97	174139
LPC (18:1) [sn1]	879617	303857	576575	471236	542375	275670	352638	335635	376909	429839	244637	LPC	680	2.738	244637
PC (15:0_22:6)	5141	4767	5940	5334	5259	6724	7602	5693	5337	5276	4382	PC	197	5.661	4382
TG (O-50:2) [NL-16:1]	152087	119642	132730	150721	127503	159544	168893	97669	121361	112036	104393	TG	539	11.473	97669
TG (48:2) [SIM]	738630	471260	599836	580061	576069	1201381	674063	488781	695985	727861	736805	TG	435	10.957	471260
TG (48:3) [NL-18:3]	3075	1687	2413	2571	2015	5233	2900	2626	3094	3304	3110	TG	438	10.852	1687
PC (18:1_18:2)	49515	64011	43396	38559	55697	43096	60297	74608	138826	40811	45200	PC	221	6.494	38559
TG (48:2) [NL-18:2]	46275	29482	38483	34181	37066	85355	38929	36795	50179	55462	50764	TG	434	10.967	29482
LPE (16:0) [sn2]	1307	760	1089	1020	887	840	801	741	689	865	975	LPE	762	2.581	689
TG (48:3) [NL-14:0]	10874	6986	8866	8497	8288	18911	9694	8205	11555	11730	11453	TG	436	10.82	6986
PE (P-18:1/18:1) (a)	222742	182226	204388	205260	182342	188783	210940	211748	218923	202104	169084	PE	335	8.288	169084
AC (18:1)-OH	1097	1035	1181	957	1086	1114	1189	1207	1030	988	1244	AC	19	2.135	957
TG (50:3) [NL-18:3]	6733	4556	5541	5830	6445	6141	7817	5422	4916	4956	4815	TG	458	11.027	4556
PI (38:6)	4646	3858	4447	4989	4230	4515	5005	3563	3902	3482	3392	PI	371	5.115	3392
TG (50:4) [NL-14:0]	4594	3547	4427	3783	4476	6240	4673	5041	4327	5352	4889	TG	460	10.85	3547
FA (20:5)	2487	2174	2910	2166	3413	3015	3168	3211	4042	1246	2847	FA	142	2.98	1246
Cer (d17:1/20:0)	897	918	945	860	643	1003	954	776	717	949	843	Cer	72	9.60101	643
FA (20:2)	11938	6869	8950	7687	8210	29173	8159	9152	19945	20545	25181	FA	139	3.983	6869
TG (O-50:1) [NL-18:1]	212086	166955	187438	220587	179971	208287	244500	120282	139438	134302	121859	TG	537	11.64	120282
TG (52:4) [NL-18:3]	24069	16736	19518	19777	20874	27086	23298	23381	17910	30730	26635	TG	483	11.036	16736
PC (38:6) [+OH]	1017	848	910	902	1028	992	1189	1024	942	954	831	PC	231	5.171	831
FA (18:2)	60880	32067	45453	42322	44525	101100	39872	46055	58837	64060	85286	FA	137	3.438	32067
TG (O-50:1) [NL-15:0]	45093	34090	37493	46951	36485	43709	50277	25302	29561	28819	25993	TG	534	11.629	25302
PC (16:0_22:6)	271551	268635	445539	286150	260416	300133	470617	365227	304846	425934	241421	PC	583	6.094	241421
TG (49:1) [SIM]	501399	290173	403480	368563	369096	876025	436376	386848	542017	576115	556106	TG	442	11.205	290173
CE (24:0)	1773	1193	1599	1246	1569	3234	1802	1523	2307	2665	2087	CE	58	12.522	1193
TG (56:9) [SIM]	53936	44027	49512	41098	44239	52064	50037	53435	47802	49860	50497	TG	529	10.76	41098
PC (38:6) (a)	21257	34285	47518	41443	36582	43196	55505	47319	38434	49252	32310	PC	230	5.767	21257
TG (50:2) [SIM]	1957031	1435973	1637626	1759954	1572376	2333007	1935493	1146726	1315413	1391293	1315653	TG	453	11.131	1146726
AC (16:0)-OH	407	354	441	346	314	439	375	397	463	413	402	AC	12	1.964	314
FA (18:1)	89573	47091	73934	64582	65857	151257	67756	73890	94551	98905	123509	FA	646	3.844	47091
LPI (18:2) [sn2]	110	68	114	138	105	94	132	88	103	93	91	LPI	564	1.778	68
TG (50:4) [SIM]	90067	59746	80058	68541	77205	137114	88650	75161	89278	96201	89830	TG	463	10.85	59746
TG (56:8) [NL-20:5]	596	677	1070	596	996	1343	1275	1534	1525	678	927	TG	525	10.866	596
LPC (16:0) [sn2]	226799	133586	208312	168593	179632	153735	174519	174577	134228	154844	150114	LPC	731	2.452	133586
PC (36:6) (a)	2296	3171	4507	2934	2501	3037	4034	3317	3392	3868	2607	PC	225	5.064	2296
HexCer (d18:2/24:0)	125035	108727	110033	123512	113220	120754	130687	97758	108302	92401	87654	HexCer	178	9.988	87654
TG (48:3) [SIM]	190115	109347	151099	132871	141359	332229	154329	131581	192465	203245	216810	TG	439	10.82	109347
PC (P-16:0/18:0)	14700000	9930492	13600000	12800000	11200000	10700000	12800000	34100000	11900000	13700000	9107770	PC	262	8.606	9107770
TG (49:1) [NL-16:1]	97325	48815	70492	59605	69129	181566	67432	75972	107122	120755	118002	TG	440	11.215	48815
PC (36:4) [+OH]	1722	1620	1790	1691	1666	2137	2370	1811	1912	1748	1487	PC	223	5.289	1487
TG (50:4) [NL-18:3]	7215	4244	6311	5448	5833	10891	7025	5770	6952	6596	6269	TG	461	10.86	4244
TG (48:0) [NL-18:0]	89954	70053	84241	87245	73666	111457	93069	57367	58434	63342	56368	TG	425	11.278	56368
PC (P-36:3)	626055	447047	600620	519482	542988	479854	665066	629500	618763	626940	429025	PC	277	7.178	429025
PC (16:0_18:3) (a)	515106	376471	454280	422137	383506	442807	522973	463476	450382	441228	316888	PC	568	5.747	316888
TG (O-52:0) [NL-16:0]	7991	6319	7877	7278	7186	10286	11081	6456	6931	6757	6769	TG	543	12.018	6319
TG (48:2) [NL-14:0]	117703	85002	105318	100023	96517	165905	116563	77333	104620	96941	99966	TG	431	10.957	77333
DG (18:2_20:4)	180	211	131	174	147	146	180	215	216	176	158	DG	670	8.481	131
TG (48:3) [NL-16:1]	145245	82118	114260	98961	103554	266510	120521	95559	148067	159099	169454	TG	437	10.81	82118
TG (52:4) [SIM]	567471	437648	463652	460367	499435	682449	533905	510897	453101	724183	642748	TG	484	11.015	437648
FA (17:0)	180738	160936	201886	143993	164830	193897	184940	202012	207343	194356	170879	FA	134	3.909	143993
FA (17:1)	34511	17645	27125	23034	23685	62777	21361	25890	40261	44124	50728	FA	135	3.556	17645
LPC (20:2) [sn1]	11411	5022	8995	7576	8174	5219	6304	6027	6271	7797	4539	LPC	689	2.896	4539
TG (51:0) [SIM]	93004	69936	84261	78951	76667	134742	90527	82522	91217	99879	89572	TG	465	11.585	69936
TG (52:3) [NL-16:1]	457529	337455	414311	349064	309823	439361	405831	232262	262522	268197	262071	TG	478	11.15	232262
LPE (17:0)	1017	673	689	721	744	671	637	692	627	539	534	LPE	718	3	534
PE (P-20:0/22:6)	1936	1624	1623	1739	1472	1690	1790	1592	1455	1496	1255	PE	347	9.315	1255
LPC (17:1) [sn1] (b)	388	211	263	267	274	200	242	221	277	250	200	LPC	734	2.622	200
LPC (15:0) [sn1]	79212	34116	52030	46547	59053	25611	33710	34541	38235	45429	27460	LPC	675	2.261	25611
TG (50:2) [NL-14:0]	153067	121079	141689	127521	114895	146444	140477	94187	95899	95294	94445	TG	449	11.121	94187
PE (P-20:0/18:1)	105	157	139	140	100	122	171	127	115	161	134	PE	344	10.053	100
AC (15:0) (b)	561	490	635	429	363	680	486	635	519	443	639	AC	559	2.093	363
TG (51:0) [NL-16:0]	25259	16952	22935	19937	20287	37902	23118	20877	24897	27327	24420	TG	464	11.585	16952
SHexCer (d18:1/24:0(OH))	230	228	169	235	142	184	209	218	194	205	194	SHexCer	385	8.42999	142
LPC (15-MHDA) [sn1] [104_sn1]	4615	2177	3617	3103	3439	2352	2542	2824	2761	3058	2154	LPC	737	2.845	2154
TG (O-54:4) [NL-17:1]	7493	4982	6186	6909	5799	7738	7518	4913	5914	5475	5334	TG	556	11.626	4913
TG (48:2) [NL-14:1]	49915	32730	40456	39222	36865	69515	44794	31488	41834	40495	41255	TG	432	10.957	31488
Cer (d18:1/26:0)	10748	8444	9996	10967	9027	11009	10555	7876	7574	8260	8234	Cer	85	10.518	7574
PE (P-18:1/20:5) (a)	16374	12499	14498	16960	14148	14930	18567	13167	14159	12653	10134	PE	339	6.675	10134
PC (P-18:0/18:2)	2487329	1819429	2349734	2143080	1918894	2176646	2640417	3451732	2472744	2283467	1546370	PC	596	7.967	1546370
PE (P-18:0/22:5) (n6)	10801	9140	9341	10973	9621	9951	10873	9472	10198	9300	8057	PE	621	8.837	8057
TG (50:3) [NL-18:2]	110746	69636	91105	83981	84781	149826	97852	76164	94099	101390	101744	TG	457	10.975	69636
AC (14:2)	108	85	74	113	128	66	90	75	201	87	169	AC	9	1.161	66
TG (48:1) [NL-18:1]	341614	244125	282532	287577	266513	415937	332567	193122	232188	235730	220321	TG	429	11.112	193122
LPC (26:0) [sn1]	816	627	740	751	637	1025	1094	876	664	659	575	LPC	701	5.878	575
PC (16:1_22:6)	9506	7412	11949	8545	8829	9151	14745	9681	7428	12056	7068	PC	584	5.395	7068
TG (50:3) [SIM]	571084	393197	482015	477460	467357	632633	553236	363183	428251	449567	453876	TG	459	10.975	363183
TG (52:5) [SIM]	157799	132453	141901	131369	149076	179670	159670	158864	139469	192418	179653	TG	488	10.89	131369
TG (O-52:2) [NL-17:1]	63760	51801	56196	58666	47947	56782	64051	43524	50657	46772	44417	TG	548	11.638	43524
COH	108424	108185	97124	112469	102788	106580	113486	88487	101588	94154	99951		116	6.406	88487
SHexCer (d18:1/24:1(OH))	250	260	243	261	208	254	279	261	177	245	252	SHexCer	386	7.405	177
TG (52:4) [NL-16:1]	60449	39528	51340	45468	48843	77391	55972	41795	50178	50126	53373	TG	481	11.004	39528
HexCer (d16:1/22:0)	274	384	232	258	284	503	433	336	558	253	286	HexCer	168	8.764	232
PE (P-18:1/20:5) (b)	353	444	285	358	336	305	318	322	374	293	195	PE	626	6.82101	195
LPC (O-24:2)	200	163	178	162	187	170	196	192	181	182	149	LPC	711	4.18	149
PC (40:8)	36282	27633	33937	31365	29107	32690	37519	34933	35510	33482	25978	PC	238	5.66	25978
PE (P-18:0/18:1)	161465	133267	139977	163100	140143	149536	169750	145258	152934	142914	119057	PE	326	9.31799	119057
LPC (19:1) (b)	3778	1860	2871	2532	2972	1962	2532	2287	2591	2439	1683	LPC	745	3.046	1683
PE (P-16:0/22:5) (n6)	32708	26078	26971	29450	25576	26794	31640	28712	30253	25998	23972	PE	617	7.673	23972
TG (58:10) [NL-22:6]	918	991	775	951	791	1139	811	995	592	761	3525	TG	530	10.801	592
TG (56:7) [NL-22:5]	4910	3915	3638	4034	3779	3997	4793	2588	3773	2600	3179	TG	521	11.022	2588
PC (O-16:0/22:6)	959739	758678	921282	863478	781058	881183	1036194	1039154	1022432	907985	721976	PC	241	6.703	721976
DG (18:2_18:2)	126470	117438	119438	124135	117773	128157	124848	129726	122950	136974	122924	DG	669	8.513	117438
PE (17:0_22:6)	1458	1608	1468	1788	1501	1439	1903	1666	1423	1224	999	PE	611	6.94501	999
PI (16:0_20:3) (a)	51047	41387	46152	50737	44880	48191	52866	41626	41943	41202	35506	PI	632	5.51	35506
AC (13:0)	668	586	672	539	496	757	668	657	707	607	689	AC	4	1.378	496
LPC (O-20:0)	7509	4834	7358	6478	5897	5937	8052	7394	7134	6823	5768	LPC	705	4.01	4834
LPC (P-17:0) (b)	514	282	351	309	355	372	365	373	341	299	236	LPC	761	3.186	236
DG (18:0_18:2)	34576	33126	31844	32025	33622	32467	31873	30466	32171	34321	32544	DG	659	10.066	30466
PC (O-36:5)	438463	319667	410707	382311	338198	387566	493709	408504	412758	371941	266673	PC	254	6.284	266673
LPC (22:5) (n3) [sn1] [104_sn1]	8120	4628	6279	5889	6345	5154	6243	5373	5670	5404	4401	LPC	673	2.375	4401
AC (20:4)	218	266	317	265	213	432	223	282	252	343	209	AC	24	2.135	209
PE (P-18:1/20:3) (b)	3481	3204	3147	3299	3113	3740	3605	2969	3914	4016	2930	PE	624	7.938	2930
PC (34:2) [+OH]	13175	9447	11921	12336	11513	12388	13645	13159	15926	11952	12181	PC	213	4.709	9447
TG (54:5) [NL-18:3]	23895	19507	21143	16533	19506	24551	22032	25671	19499	33874	29833	TG	505	11.044	16533
CE (15:0)	4957	3507	4525	3630	3659	7857	4679	3462	5676	5225	5804	CE	35	11.539	3462
PC (38:5) (a)	96160	139559	195398	160245	148922	164639	223480	182005	150634	185431	131310	PC	229	6.408	96160
LPC (22:5) [sn2] (n3)	3455	2068	3339	3362	3208	2965	3070	3132	2644	2901	2578	LPC	757	2.268	2068
AC (22:5)-OH	77	95	93	70	130	92	109	81	97	76	88	AC	27	1.898	70
TG (56:8) [NL-20:4]	716	791	765	653	696	836	752	789	752	552	807	TG	524	10.855	552
TG (53:2) [NL-17:1]	13417	10879	11854	12164	10505	12141	13600	9171	10360	10104	9162	TG	489	11.406	9162
TG (54:2) [NL-20:1]	297035	224916	267126	250890	220812	278687	309776	160355	180309	137847	147035	TG	497	11.509	137847
S1P (d18:0)	186	195	196	203	205	181	202	201	207	176	196	S1P	380	2.317	176
LPC (16:1) [sn1]	237217	82119	155536	151214	172869	73060	95173	80032	85804	110900	61567	LPC	677	2.09	61567
TG (54:5) [SIM]	672009	549367	570956	496841	539417	665339	605350	613731	534669	909293	726646	TG	507	11.034	496841
LPC (24:0) [sn2]	628	535	619	658	540	654	731	603	453	462	414	LPC	759	4.84	414
PE (P-17:0/22:6) (a)	5893	4195	5285	4958	4380	5250	5536	5394	5562	4935	4196	PE	324	7.346	4195
AC (12:0)	2343	1836	2787	1941	1987	2562	2635	2996	2683	2419	2657	AC	2	1.206	1836
LPC (O-22:0)	2898	2303	2881	2686	2411	2686	3537	3449	3518	3020	2280	LPC	707	4.636	2280
PC (33:0) (a)	219430	63547	214653	200599	182614	184856	236928	242080	185692	188935	130262	PC	210	7.201	63547
PE (P-18:0/22:5) (n3)	67757	53436	58666	61936	53928	57644	63603	60571	63166	55899	47573	PE	333	8.434	47573
TG (56:7) [NL-22:6]	27037	21785	21553	23036	23056	27309	32259	21579	23667	18365	16392	TG	522	11.053	16392
TG (O-52:1) [NL-16:0]	250904	192039	219506	249655	199617	243387	286642	147373	171805	149927	142786	TG	544	11.87	142786
LPI (18:1) [sn1]	6075	437	3686	4698	4759	2993	3715	2219	2506	2696	2272	LPI	180	2.3	437
TG (56:6) [SIM]	227526	179420	217396	206395	205025	235983	278469	163889	164134	146203	141926	TG	518	11.115	141926
PA (36:3)	2207	1714	1380	2278	1244	1235	1165	1407	1432	1771	1922	PA	191	6.14001	1165
TG (O-54:2) [NL-17:1]	12386	9985	10920	11259	9753	11184	12444	8442	9487	9222	8331	TG	551	11.995	8331
LPC (15:0) [sn2]	15444	5892	11961	10444	12899	5401	7298	7059	5833	9001	5664	LPC	730	2.123	5401
AC (24:1) (a)	454	397	407	428	350	438	407	355	390	374	386	AC	30	4.205	350
TG (56:8) [SIM]	36780	28887	29700	30112	31147	38773	38460	30836	32830	41517	30633	TG	527	10.897	28887
LPC (P-17:0) (a)	717	328	590	458	530	501	511	409	472	439	315	LPC	713	3.101	315
SM (d16:1/23:0)/SM(d17:1/22:0)	3787270	2691316	352128	2870252	2552032	2676182	3191094	4405717	3432587	3587732	2438599	SM	405	8.63599	352128
PE (P-17:0/22:6) (b)	5538	4751	4682	5394	4324	4739	5314	5520	5238	5224	4153	PE	619	7.51401	4153
PE (16:0_20:5)	14504	11789	13836	13208	12463	13390	14628	9311	10648	10599	8301	PE	608	6.023	8301
PC (P-18:1/18:1)	1880415	1460068	1826330	1802580	1600682	1971712	2307576	542384	1882574	1722703	1342224	PC	276	7.809	542384
PC (P-18:0/20:4)	408250	319516	388104	371407	324033	381805	447023	426657	419883	372723	285515	PC	270	7.87	285515
LPC (18:1) [sn2]	255512	106219	194187	180575	193269	125224	136760	150044	116903	153933	114705	LPC	739	2.611	106219
LPC (22:5) [sn1] (n6)	1817	929	1433	1192	1415	1259	1338	1378	1296	1322	1076	LPC	756	2.566	929
SM (43:1)	239803	15416	18930	126589	110459	124514	158444	19451	20470	210250	13036	SM	400	10.103	13036
CE (18:1)	133468	105164	116178	119884	100489	121935	146115	74100	89634	72069	88869	CE	42	11.674	72069
LPI (18:2) [sn1]	499	108	212	382	362	222	230	210	230	267	182	LPI	181	1.895	108
TG (O-50:2) [NL-18:1]	133675	101344	120605	121897	100590	119874	135985	87219	98654	89800	88021	TG	540	11.463	87219
DG (18:1_22:6)	2093	1933	2175	1959	1962	2499	2499	2028	2462	2318	2054	DG	668	9.128	1933
TG (58:9) [NL-22:6]	3136	2425	2847	2563	2853	3333	4008	2418	2785	2366	3392	TG	533	10.916	2366
PC (O-32:1)	1	20026	24847	16917	16540	19996	22484	1	27859	1	1	PC	245	7.03	1
TG (O-50:2) [SIM]	291161	236183	260301	285500	235581	293442	320882	202701	236572	217969	215890	TG	542	11.504	202701
PE (P-16:0/22:5) (n3)	224286	182479	196782	211154	185398	190811	218324	209862	221163	193411	159236	PE	321	7.29501	159236
PS (40:5)	154457	125410	141432	158973	119295	126706	143021	144915	127206	137329	122647	PS	378	6.26	119295
AC (24:0)	679	757	748	756	688	705	762	659	794	734	708	AC	29	4.842	659
CE (24:4)	2150	1273	1352	1381	1269	2718	1767	1264	1973	2002	1947	CE	60	11.767	1264
AC (17:0) (a)	693	530	755	578	490	789	704	692	780	682	948	AC	15	2.66	490
TG (54:4) [NL-20:3]	59067	44606	50501	55375	45764	59361	60144	29287	35655	33292	32622	TG	503	11.24	29287
Cer (d19:1/23:0)	486	261	323	398	277	495	483	295	247	393	386	Cer	97	10.328	247
TG (O-52:1) [SIM]	377737	293856	317888	369365	294412	363084	417711	224002	251074	225897	216003	TG	546	11.87	216003
LPC (18:3) [sn1] (b)	3245	1087	2173	1977	2450	1335	1667	1074	1243	1656	917	LPC	741	1.971	917
FA (22:6)	7690	7012	7938	6512	8303	8562	9461	9332	10056	6098	8379	FA	145	3.191	6098
TG (52:4) [NL-18:2]	211592	165553	173041	157263	180335	243501	172197	204815	167147	341213	280241	TG	482	11.015	157263
methyl-DE (18:2)	218	231	211	178	217	244	258	331	199	205	298	methyl-DE	188	11.372	178
FA (14:0)	30238	25595	32077	19329	25694	54146	33069	39229	52382	51422	43097	FA	131	3.044	19329
LPC (18:2) [sn1]	49333	25170	38439	36355	41360	26927	33325	27605	29927	31211	24623	LPC	682	2.291	24623
PC (15-MHDA_18:1)	62595	27021	62724	59758	52475	52421	67528	64915	57014	53737	39567	PC	216	7.45	27021
TG (58:8) [NL-22:6]	29181	22388	25081	24247	23179	26994	31605	19768	20765	20333	18719	TG	532	11.06	18719
LPC (20:5) [sn1]	2024	988	1391	1680	1896	1185	1383	958	931	1077	840	LPC	693	1.875	840
PE (P-20:1/20:4)	2410	1842	2179	2503	1932	2222	2396	2387	2371	2099	1884	PE	348	8.465	1842
LPC (20:4) [+OH]	1013	894	894	969	927	855	911	856	930	886	888	LPC	692	1.7	855
TG (51:2) [SIM]	590314	478518	521002	528930	432847	713395	562924	388743	453455	404975	394436	TG	471	11.223	388743
SM (d17:1/16:0)	553963	416734	500084	485876	440030	502902	615750	498558	493779	468166	368616	SM	407	5.443	368616
LPC (18:3) [sn1] (a)/LPC(18:3) [sn2] (b)	1466	1117	1384	1317	1760	1099	1260	1204	1231	1228	1095	LPC	684	1.897	1095
LPI (20:4) [sn1]	1584	136	801	1189	1283	505	700	645	663	740	517	LPI	182	1.852	136
PC (P-16:0/18:3)	462294	404338	440661	410114	393003	476746	500901	28249	438924	428269	431416	PC	265	6.212	28249
TG (54:6) [NL-20:4]	8098	7016	7935	8024	6199	8182	9352	5252	6354	5348	5178	TG	509	10.961	5178
PIP1 (38:4)	159	161	154	155	164	158	191	152	169	154	165	PIP1	373	5.125	152
PC (14:0_20:4)	79556	73308	83026	78447	74304	87189	111929	68108	75813	72839	78608	PC	194	5.408	68108
PI (38:5) (a)	226892	194945	192030	200727	208553	214683	240404	205436	202201	185149	170599	PI	370	5.35	170599
DG (14:0_18:2)	1797	1601	1384	1441	1464	2079	1357	1610	1817	1757	1625	DG	648	7.973	1357
LPC (20:1) [sn2]	8317	3633	6963	6048	6614	5065	5179	6996	4926	5926	4901	LPC	748	3.216	3633
AC (15:0) (a)	707	395	668	549	478	868	619	665	657	590	631	AC	10	1.976	395
DG (16:0_20:4)	4643	3569	2916	3720	4418	3456	3657	3060	4407	4139	2795	DG	654	9.203	2795
LPC (17:1) [sn2] (a)	4344	2083	3359	3901	4235	2343	2832	2221	1770	2702	1972	LPC	769	2.292	1770
LPC (18:3) [sn2] (a)	285	259	350	302	338	279	336	240	292	251	300	LPC	742	1.791	240
dimethyl-CE (18:2)	891	950	1147	727	859	1263	1078	1498	1230	1376	1004	dimethyl-CE	128	11.621	727
FA (18:3)	5640	4586	5576	4882	4841	6598	4880	5463	5491	4261	5075	FA	138	2.99	4261
TG (52:5) [NL-20:4]	9672	7973	9906	9671	8260	10275	10754	6150	7219	6296	6402	TG	486	10.932	6150
LPC (18:2) [+OH]	491	374	413	428	420	403	413	366	381	427	359	LPC	683	0.952	359
LPC (P-16:0)	9835	5441	8252	7641	8262	6594	7475	6563	6196	6511	4771	LPC	712	2.868	4771
DG (16:0_16:1)	54042	45329	46144	45301	40266	55921	50161	40054	47212	46298	42321	DG	651	8.897	40054
Cer (d19:1/20:0)	147	436	497	338	220	430	427	528	446	420	499	Cer	95	10.09	147
PC (17:0_22:6)	20958	16547	20752	15130	14019	26082	21262	19809	20458	17767	14692	PC	587	6.586	14019
TG (52:5) [NL-18:3]	20483	17889	14695	15774	17062	22100	16371	19349	17300	34500	28345	TG	485	10.901	14695
PC (O-18:1/18:2)	1788047	1396825	1733524	1600652	1423503	1780975	2064388	1732626	1793535	1633539	1209618	PC	253	7.146	1209618
TG (52:1) [SIM]	1717835	1265506	1449533	1599071	1280592	1679845	1757852	685740	756053	760662	709940	TG	474	11.51	685740
TG (50:2) [NL-18:1]	1109985	834121	966667	951710	850090	1201249	1075926	572294	695352	674067	648784	TG	451	11.121	572294
LPC (22:5) [sn1] (n3)/LPC(22:5) [sn2] (n6)	8255	4723	7296	6396	7305	5782	6667	6020	5805	6294	4557	LPC	697	2.375	4557
AC (26:0)	1007	929	1035	955	956	1098	1068	1108	1001	999	1009	AC	31	5.688	929
LPC (15-MHDA) [sn2]	1820	831	1359	1255	1418	1148	1062	1326	995	1099	1090	LPC	735	2.707	831
LPC (22:4) [sn1]	4977	3057	4055	3895	4354	3450	4044	3847	3841	4147	2773	LPC	696	2.758	2773
PE (P-18:1/18:2) (b)	1777	1716	1640	1717	1544	1951	1826	1701	1934	1594	1321	PE	623	7.602	1321
LPC (19:0) [sn2] (a)	383	312	454	395	392	388	484	447	346	344	427	LPC	744	3.313	312
AC (24:1) (b)	301	317	360	287	302	370	357	350	333	340	332	AC	561	4.33	287
PC (P-17:0/20:4) (a)	63391	46839	59796	60153	49926	63900	75457	63586	67405	57214	44877	PC	278	7.134	44877
PA (36:4)	1084	888	755	1089	763	792	773	788	922	861	931	PA	192	5.845	755
TG (52:2) [SIM]	4285286	3320714	3834069	3774573	3185138	4239398	4218485	2305517	2317157	2484860	2347523	TG	477	11.314	2305517
LPI (18:1) [sn2]	1308	85	765	782	1044	544	803	634	467	669	590	LPI	563	2.193	85
PC (P-16:0/18:2)	243398	183285	230060	232485	206650	228243	268858	160277	232310	226556	174516	PC	264	6.86401	160277
LPC (20:4) [sn1]	28365	12925	22005	23308	25601	17120	20848	16868	18159	19293	13472	LPC	691	2.258	12925
TG (54:4) [NL-18:2]	174338	148465	155244	142195	138453	188032	147526	159704	123498	233110	191116	TG	502	11.189	123498
TG (50:0) [SIM]	386380	311494	414530	350749	304220	491004	475969	262686	258475	253750	232083	TG	444	11.492	232083
LPC (17:1) (a) [sn1] [104_sn1]	14267	5407	9125	10157	11949	4984	7175	5906	6639	6854	4727	LPC	738	2.409	4727
LPC (22:6) [sn1]	10269	5497	7954	7665	8446	6861	8249	6587	7008	7241	5290	LPC	698	2.183	5290
LPC (20:3) [sn1]	13527	6348	10136	9985	11447	7346	8510	7439	7957	8749	5994	LPC	690	2.524	5994
PC (16:0_18:0)	84480	34762	81779	77489	67451	64448	79680	93692	64414	66517	50459	PC	199	7.947	34762
Cer (d19:1/18:0)	98	94	98	84	85	128	98	83	93	91	95	Cer	94	9.32001	83
PE (P-18:0/22:4)	42709	35226	36897	40811	35357	37353	42068	39692	42218	38264	33603	PE	332	9.211	33603
TG (54:5) [NL-20:4]	28202	21537	25890	26673	22520	27599	30656	16998	19551	15519	16095	TG	506	11.107	15519
TG (54:3) [NL-18:2]	80244	61142	71326	69875	60056	87149	78711	48661	48628	70235	63045	TG	500	11.353	48628
PC (O-16:0/20:3)	2839664	2081785	2697644	2581835	2316301	2608092	3169474	2892287	2827113	2624932	1854404	PC	593	7.324	1854404
LPE (18:0) [sn2]	3960	2374	2835	3367	3487	2562	2497	2561	2192	2294	2435	LPE	763	3.241	2192
Cer (d16:1/20:0)	881	697	920	865	671	1016	870	940	748	745	944	Cer	65	9.004	671
PC (P-16:0/20:4)	622175	474961	578914	569590	498302	585976	710637	588180	596727	537409	410358	PC	266	6.77801	410358
FA (22:4)	4202	3214	3606	3444	3520	4221	3633	4116	3788	3737	3718	FA	143	3.832	3214
PC (O-38:5)	3132226	2565294	3057001	3003364	2743799	3095038	3715094	3354567	3469740	3141896	2397929	PC	255	7.059	2397929
TG (52:3) [SIM]	1754616	1290391	1526220	1390548	1307081	1788943	1569181	1110849	1133572	1323077	1246818	TG	480	11.16	1110849
TG (54:4) [SIM]	1156728	943112	989746	945461	946249	1157424	1051478	896762	866610	1209333	1081207	TG	504	11.189	866610
TG (50:3) [NL-16:1]	349398	239436	300279	278849	272144	354138	331892	204414	240522	248237	252775	TG	456	10.975	204414
LPC (24:0) [sn1]	3231	2455	3273	3151	2614	3326	3857	2577	2537	2229	1865	LPC	700	5.013	1865
LPC (16:1) [sn2]	57394	25428	44047	49527	52974	28857	32242	30607	25034	35319	25384	LPC	732	1.962	25034
TG (50:3) [NL-14:0]	24169	17453	21728	20646	19277	22619	24164	16806	16242	19702	17663	TG	454	10.975	16242
PC (34:5)	13001	10335	12397	12430	10492	13232	14444	11047	11408	10644	8782	PC	215	4.936	8782
LPC (17:1) [sn1] (a) / LPC(17:1) [sn2] (b)	14502	5511	9716	11056	11854	5627	8160	5534	6625	7611	4773	LPC	733	2.409	4773
PE (P-18:1/18:1) (b)	7177	6200	6350	7193	6197	6172	6535	6988	6834	6991	5264	PE	622	8.437	5264
LPC (19:1) (a)	1450	717	1269	1311	1273	938	924	920	826	1124	744	LPC	686	2.918	717
TG (52:2) [NL-16:0]	1368781	1043700	1231306	1222183	1116983	1341082	1341462	734348	716847	790552	749786	TG	475	11.314	716847
LPI (18:0)	12580	507	9901	8277	7921	7931	8332	6434	6416	6926	5900	LPI	179	2.8	507
Cer (d17:1/18:0)	1473	1304	1260	1398	1067	1526	1430	1151	1314	1089	1347	Cer	71	8.302	1067
FA (20:4)	7198	4417	4254	5012	6329	4848	4663	4395	6979	6175	4392	FA	141	3.362	4254
TG (O-52:1) [NL-18:1]	206013	160072	175855	197980	158029	191382	227629	113574	129951	114028	106777	TG	545	11.87	106777
TG (52:1) [NL-18:0]	856805	652618	735728	802936	636467	830627	871056	330341	345747	350387	322874	TG	472	11.51	322874
PE (P-18:1/20:4) (a)	222647	177430	202240	218066	192535	196207	231737	209856	213329	195936	150349	PE	338	7.368	150349
PC (O-16:0/20:4)	5392327	4185850	5322663	5071081	4562978	5145541	6431187	5434117	5667835	4972270	3694860	PC	240	6.925	3694860
PE (15-MHDA_22:6)	1467	1375	1233	1467	1474	1168	1790	1627	1418	1162	1107	PE	301	6.788	1107
LPE (P-20:0)	2389	2134	2046	2467	2174	1972	2337	1885	2212	1853	1489	LPE	728	4.12	1489
LPC (20:3) [sn1] [104_sn1]	9286	4854	7032	7142	8340	5332	6719	5099	5748	6118	4306	LPC	772	2.54	4306
DG (18:1_20:5)	825	630	846	662	772	888	950	1110	1222	576	905	DG	666	8.587	576
FA (20:3)	28227	21769	24754	26060	26197	22909	21469	27368	22357	21714	20708	FA	140	3.736	20708
TG (50:1) [NL-14:0]	87052	61265	76595	71246	64958	90772	85140	41950	51717	42327	45921	TG	445	11.296	41950
FA (22:5)	9260	7924	8695	9254	8633	7905	7679	9438	10070	8168	7136	FA	144	3.489	7136
LPC (19:1) (c)	253	208	245	236	237	231	281	199	199	287	232	LPC	746	3.292	199
AC (18:0)-OH	748	561	780	567	559	983	680	623	749	839	900	AC	17	2.646	559
PE (20:0_20:4)	11119	9617	10304	11112	9533	10472	10745	9115	9195	8586	7641	PE	612	8.911	7641
LPC (20:2) [sn2]	2907	1058	2001	2179	2169	1671	1692	1712	1540	1967	1516	LPC	749	2.769	1058
PC (31:0) (a)	25698	9764	22637	20059	19017	19471	25930	26755	24451	22865	16232	PC	206	6.224	9764
TG (O-54:3) [NL-17:1]	6379	5113	5305	5945	4801	6103	6912	4067	5384	4863	4455	TG	554	11.825	4067
TG (50:0) [NL-18:0]	213558	170183	214852	189767	162149	244518	269572	127125	120910	113433	111080	TG	443	11.492	111080
TG (52:1) [NL-18:1]	660465	477485	547557	611318	464361	614801	660795	243974	260119	273988	249703	TG	473	11.51	243974
PC (P-20:0/20:4)	49306	37298	46996	48336	42863	42648	50377	46438	48515	48122	37541	PC	274	9.08	37298
AC (17:0) (b)	1108	925	1206	845	893	1512	1034	1016	1007	1139	1346	AC	562	2.774	845
LPC (26:0) [sn2]	191	168	213	219	150	202	161	212	202	231	155	LPC	760	5.666	150
AC (12:1)	604	586	659	449	610	793	667	934	916	758	897	AC	3	0.98	449
CE (16:1)	56476	40644	44401	41937	37829	61896	50608	30748	42604	39247	48006	CE	37	11.404	30748
TG (54:0) [NL-18:0]	1	1	1	1	1	1	1	1	1	1	1	TG	492	11.908	1
TG (54:0) [SIM]	1	1	1	1	1	1	1	1	1	1	1	TG	493	11.919	1
TG (54:1) [NL-18:1]	1	1	1	1	1	1	1	1	1	1	1	TG	494	11.718	1
TG (54:1) [SIM]	1	1	1	1	1	1	1	1	1	1	1	TG	495	11.718	1

## Sheet: EFig 7i-j
Compound Method	Lipid Class	DMSO-1	DMSO-3	DMSO-4	AP-1	AP-2	AP-3	AP-4	ESK-1	ESK-2	ESK-3	ESK-4	Fato-1	Fato-2	Fato-3	Fato-4	A+F-1	A+F-2	A+F-3	A+F-4	E+F-1	E+F-2	E+F-3	E+F-4
Name	AC	Area	Area	Area	Area	Area	Area	Area	Area	Area	Area	Area	Area	Area	Area	Area	Area	Area	Area	Area	Area	Area	Area	Area
AC (10:0)	AC	320	289	332	1013	628	1020	245	995	952	174	160	212	235	387	218	766	661	278	203	573	198	284	959
AC (12:0)	AC	292	190	571	22	30	1	54		2	20	25	403	303	540	391	42	189	138	103	37	76	38	63
AC (12:1)	AC	570	599	868	349	463	363	321	376	315	300	188	532	469	600	467	394	420	221	219	378	267	274	346
AC (13:0)	AC	2	1	37		11							35	19	33	12		71	0				1	13
AC (14:0)	AC	8940	6182	12772	3393	196	2475	4736	3263	2724	3273	3577	11375	11486	13510	11591	670	117	6469	8680	120	4674	5767	4657
AC (14:0)-OH	AC	742	454	1238	350	500	290	359	313	194	228	173	458	388	587	401	362	353	326	256	253	280	169	219
AC (14:1)	AC	1859	1581	3102	603	653	664	612	653	513	697	508	1590	1351	2105	1353	885	590	377	541	691	493	649	783
AC (14:1)-OH	AC	20		51
AC (14:2)	AC	190	126	253	69	88	45	83	51	63	124	101	113	97	138	145	74	67	78	111	83	102	136	74
AC (15:0) (a)	AC	278	196	607	2		3	228	0	2	126	220	1085	918	1138	1068			477	356		350	530
AC (16:0)	AC	97255	60937	127606	47784	9346	34090	59240	43360	37833	41881	47805	123112	128007	135813	125777	69961	10876	74094	91255	6014	50586	59703	52999
AC (16:0)-OH	AC	419	198	699	76	7	4	93	49	4		12	226	161	289	199	53	117	68	101	1	43	16	1
AC (16:1)	AC	16924	11328	30640	4894		2775	6583	2472	1964	5000	6051	13059	13350	16124	13645	5		5980	8627		6637	8140	2818
AC (16:1)-OH	AC	304	222	653	52	65	87	303	64	72	204	6	99	66	102	77	164	254	15	56	81	13	6	26
AC (17:0) (a)	AC	604	561	1016	228	242	119	653	171	200	690	603	1165	1270	1335	1140	202	323	722	952	224	515	789	85
AC (18:0)	AC	13154	10880	15987	13476	312	8359	17511	9019	8267	14995	14602	25532	26675	28163	25767	1486	267	19515	25023	308	11092	13341	5018
AC (18:0)-OH	AC	170	126	318	187		91	132	113	27	164	140	188	239	297	223	5		50	159		74	72	46
AC (18:1)	AC	29954	20259	49664	15754	3259	10452	19138	12806	10326	14499	17353	25373	26135	29785	26434	16512	1576	16438	24242	1323	14929	19259	17644
AC (18:1)-OH	AC	464	127	728	36	21	14	126			32		37	26	55	60	15		8	8				9
AC (18:2)	AC	1805	1556	3207	1057	459	656	1051	733	633	1059	1149	1189	1585	1183	797	517	377	914	1059	340	878	839	925
AC (18:3)	AC		1	9											3
AC (20:3) (a)	AC	15		15								0
AC (20:3)-OH	AC
AC (20:4)	AC	121	40	176	39		29	53			34	74	26	81	73	32
AC (20:5)	AC																				4
AC (22:5)	AC
AC (22:5)-OH	AC
AC (22:6)	AC
AC (24:0)	AC	167	7	106	156	156	8	10	23	20	160	153	23	10	212	247	2	2	11	64	43	58	21
AC (24:1) (a)	AC	16			15	10	0	1			43	12			13	11			1	11	4	14	1
AC (26:0)	AC	19	19		23			1	0		28	47			10	6	11	25	14	8			0	0
AC (26:1)	AC																					3
AC 16:0 d3 (IS)	AC	259	326	397	227	164	271	362	342	570	438	364	647	478	602	517	126	123	355	370	156	515	420	217
CA	CA				4	1
CE 18:0-d6 (IS)	CE	49	20	50	58	15	67	20	43	21	56	47	17	37	20	26	27	82	39	27	26	60	13	23
CE (14:0)	CE	4084	754	8368	2291	6098	7637	8223	7327	7279	4060	1381	279	2445	777	43550	544	9877	1398	10642	2465	7671	10267	1221
CE (15:0)	CE	2024	682	2658	1950	4180	5315	5382	4274	4870	3630	1188	276	1118	297	6782	413	3614	1164	3720	1955	4011	3864	1107
CE (16:0)	CE	33647	2053	51760	44037	67975	65560	77048	58019	50670	53467	22246	836	23702	4830	81150	1349	43118	18389	45860	25934	40593	47338	17947
CE (16:1)	CE	19644	2201	39022	34164	97820	105692	127189	100667	93714	75238	17143	349	9206	2351	142757	605	88456	11973	89169	32181	84659	96511	14374
CE (16:2)	CE	1743	397	2322	1933	4306	5119	6614	5816	6793	3389	1442	92	2057	747	8968	162	6463	1638	7426	2290	5025	7334	2026
CE (17:0)	CE	3044	669	4812	6303	11185	12756	15857	10384	10523	7908	3872	376	2817	1006	12388	223	8441	2650	8899	4908	7400	9101	3212
CE (17:1)	CE	3579	937	6061	10301	31802	34613	37619	29602	28988	19574	3692	739	1978	927	29428	361	22583	2952	21848	6535	21582	30188	3159
CE (18:0)	CE	3330	532	8326	4152	18056	22674	26415	24397	24172	10232	1288	432	2981	406	100696	146	30184	1667	32821	2929	19826	27219	1610
CE (18:1)	CE	32934	2908	72336	60664	272685	339687	388085	364167	398642	147882	21291	878	19389	5263	599213	921	365303	18909	406996	51727	294431	413886	23732
CE (18:2) [+OH]	CE	10338	10563	11894	21675	19015	17800	22942	14229	13612	17518	16416	12847	12781	13054	12017	11852	11079	9937	11243	12610	9235	11292	11142
CE (18:2)	CE	27335	3494	58699	101686	379231	449963	503672	390080	388459	237742	46224	600	16165	6267	282790	1241	278026	25374	278261	83593	269457	332932	36600
CE (18:3)	CE	6020	907	10307	19796	61300	68066	82447	68657	62017	47005	10440	144	4529	1280	36994	297	45453	7274	49583	15650	44228	52999	9329
CE (20:0)	CE	3175	22	5535	960	1289	1054	1452	945	862	936	448		4377	348	11735		2340	1011	2749	1117	1300	1769	829
CE (20:1)	CE	3906	152	9754	2787	13321	16027	19539	16335	17585	6770	1050	120	2683	430	88703	99	31389	1940	35069	3472	19755	29425	1393
CE (20:2)	CE	2429	254	4912	2057	10996	13594	15641	13517	16549	5299	989	136	1797	329	61098	92	24269	1472	26443	2410	17107	23396	897
CE (20:3)	CE	9030	919	17546	12769	46847	60014	74728	73261	98892	26922	5784	405	10553	2727	142234	308	81085	6333	89631	12255	62261	104322	6059
CE (20:4) [+OH]	CE	1360	1411	2169	4708	3862	3574	4891	2847	2807	3276	3259	2479	2887	2665	2448	2728	2282	1695	2292	2385	1507	2321	2022
CE (20:4)	CE	43517	1950	91114	214013	731550	879736	989428	903978	783638	460968	63071	1436	28616	4068	637761	1280	581531	45635	631685	128133	575630	683355	55355
CE (20:5)	CE	9350	760	19551	43969	102235	102453	129223	94873	84207	71322	15409	404	8007	1458	88432	629	65757	11688	68288	24409	61008	74503	11502
CE (22:0)	CE	802	26	1408	211	317	359	388	277	261	224	112	20	873	87	3324	18	705	242	866	311	415	543	197
CE (22:1)	CE	2568	77	5383	1042	2158	2118	2814	1751	1686	1238	480	39	2241	249	18408	42	4858	1175	4953	1500	2873	3598	905
CE (22:4)	CE	2853	649	6677	3031	17477	23046	26705	24897	28893	9404	1337	117	2616	759	138166	334	47466	1935	50103	4267	33599	43996	2486
CE (22:5)	CE	143727	144594	169606	87493	84674	78311	95190	73750	66627	77216	79866	205859	212433	216911	214860	96781	91061	85710	94717	93056	76230	88832	92598
CE (22:6)	CE	31492	2713	26549	34203	268063	344678	444898	366661	387308	140735	28701	945	11951	2925	587341	1113	359986	24729	394155	31290	295426	415388	29236
CE (24:0)	CE	1124	42	1871	229	347	321	404	312	260	252	126	15	1139	164	3151	27	696	319	848	307	459	520	242
CE (24:1)	CE	4838	125	9638	1135	1872	1700	2153	1330	1317	1359	611	28	4821	459	19311	39	3929	1616	4566	1801	2723	3184	1320
CE (24:4)	CE	1056	201	1992	1801	5725	6833	7715	6895	6980	3101	700	89	866	316	16949	111	8377	1013	8849	1565	6849	7745	1124
CE (24:5)	CE	696	184	1691	1292	5978	6327	8629	6196	7163	3132	583	120	406	210	16136	110	8159	662	8986	1117	6127	7529	684
CE (24:6)	CE	234	37	493	84	696	1394	1255	1528	2392	126	76		256	18	13531		5695	63	5343	210	2682	5318	38
Cer (d16:1/16:0)	Cer		8756		12035	75	261	358	7638	37		461	386	14323	6048	73	4048	9646	12		7652
Cer (d16:1/18:0)	Cer	61	218		290	49	71	118	124	45	38	58	77	273	249	85	210	359	94		242		21	12
Cer (d16:1/20:0)	Cer	70	128		205	55	59	53	138	50	56	39	59	87	110	54	118	165	65		152		38	37
Cer (d16:1/22:0)	Cer	7676	7758	9816	7720	7974	6886	7512	5979	4909	6805	5555	9687	11007	10787	9481	7140	5800	6081	6483	5255	3637	4149	4554
Cer (d16:1/23:0)	Cer	2793	2613	3121	1689	1653	1693	1876	1235	1370	1503	1340	2589	3097	3055	2753	1854	1350	1583	1678	1413	1119	1192	1068
Cer (d16:1/24:0)	Cer	18199	19017	24957	9053	8472	7999	8661	6145	6499	8014	7230	19244	22829	22153	18823	9444	7828	7657	8212	6686	5376	6018	6175
Cer (d16:1/24:1)	Cer	10231	10190	13772	9973	9939	8592	9445	7349	6740	8283	6982	12405	13389	14138	11496	9196	7943	7131	8620	7355	5961	6363	6204
Cer (d17:1/16:0)	Cer		12765		14162	107	213	222	11191	31		126	395	18738	4010	107	2399	13616	32		10046
Cer (d17:1/18:0)	Cer		22		57				28					85	123		10	75			18
Cer (d17:1/20:0)	Cer		0											3				5
Cer (d17:1/22:0)	Cer	11111	11210	13914	9957	9803	9023	10398	7766	7088	8911	8137	14260	15183	15861	13184	8907	8370	7861	9263	6957	5157	6335	5962
Cer (d17:1/23:0)	Cer	1700	1674	2196	965	954	934	1450	891	836	1256	1158	1642	1938	1905	1591	1077	879	952	967	1072	720	1024	756
Cer (d17:1/24:0)	Cer	34427	34912	45564	15409	14714	14055	15883	11172	11426	14281	12588	37950	39223	41857	32997	14810	13948	12927	14519	10966	8674	10580	9656
Cer (d17:1/24:1)	Cer	16818	16381	22348	14875	14666	12914	14309	10531	9203	12337	10072	20303	21937	21228	18777	13789	11388	10048	12033	10431	7794	8851	9080
Cer (d18:1/16:0)	Cer	1582	542964	61318	1108168	10867	12642	18894	663048	5709	1005	18073	7861	835018	126353	4766	146238	863712	5097	344089	849579	166013	434	1130
Cer (d18:1/18:0)	Cer	281	36081	13282	48519	480	348	364	24087	195	243	525	463	52791	4246	335	5572	55830	382	43339	52207	21258	196	170
Cer (d18:1/20:0)	Cer	26172	26303	32419	135843	133998	115985	141138	99276	85387	112214	99052	50136	55362	55101	50294	121996	106268	89986	109526	82591	63050	73931	77551
Cer (d18:1/21:0)	Cer	3217	3308	3670	8317	8293	7222	9140	6683	6153	7700	6756	5236	5025	5474	4721	7814	7863	5892	6898	6691	4756	4916	5188
Cer (d18:1/22:0)	Cer	341962	331152	439669	1133762	1075988	973173	1109163	784325	701033	910876	821182	555810	606815	618911	556046	869663	765230	690272	827961	618713	471378	579479	558192
Cer (d18:1/23:0)	Cer	86939	91035	113201	103163	101382	90376	104851	73881	74538	93046	83532	114480	122947	130994	104005	92908	85267	73937	87042	69297	50885	62491	59600
Cer (d18:1/24:0)	Cer	986564	1024574	1268334	1603466	1466732	1349046	1593885	998720	924329	1254853	1078048	1302926	1497070	1492488	1294437	1272431	1123472	999361	1182730	817190	594757	788722	716638
Cer (d18:1/24:1)	Cer	490754	490443	628171	1084166	1110176	964618	1056424	808553	732676	975456	870777	674171	736844	757783	678539	926023	805756	716287	829680	763086	587934	682314	690180
Cer (d18:1/26:0)	Cer	11419	12053	12618	15123	14248	13098	15710	10719	10293	12815	11989	13804	15377	14114	12158	12701	11964	10609	11376	9883	7305	10043	8153
Cer (d18:1-d7/18:0) (IS)	Cer	210	263	186	210	198	191	110	173	252	198	172	182	197	208	164	173	161	140	140	270	190	179	118
Cer (d18:2/16:0)	Cer	12921	113005	39209	282089	59196	56306	66873	185583	31886	7712	61982	42395	183004	133077	27867	130870	157363	23849	88396	145184	49899	2236	7729
Cer (d18:2/18:0)	Cer	726	8835	4844	23348	3734	3292	3767	13655	2148	787	3360	2248	13027	7567	1717	9304	15961	1955	10709	11587	5063	526	1003
Cer (d18:2/20:0)	Cer	323	80		1712	2612	2032	2276	1269	1474	1141	1789	944	318	1201	836	2112	1085	1281		373		199	1107
Cer (d18:2/22:0)	Cer	141976	135013	197125	311159	318865	270008	278751	200512	185161	265581	215787	187150	221846	216243	173901	204643	172943	141829	179411	171749	125185	160356	139492
Cer (d18:2/23:0)	Cer	31248	30825	39613	28092	28339	24248	26194	19560	17876	23620	20525	33900	35491	36539	32835	20237	18264	16020	19082	17755	14234	15502	15511
Cer (d18:2/24:0)	Cer	538264	538609	741757	566978	547265	474677	504502	358201	341823	469056	390090	589693	664363	676168	530142	383556	317450	281591	328313	321961	221428	305541	257297
Cer (d18:2/24:1)	Cer	232086	225449	325006	431231	436310	361110	365726	286823	277042	376152	309796	279798	333061	319332	259411	300447	249182	212611	252690	278602	198556	249793	211084
Cer (d18:2/26:0)	Cer	4532	4875	6388	5101	4806	3755	4387	3244	3051	4284	3594	4609	5463	5187	4258	2830	2387	2225	2812	3125	1853	3249	2058
Cer (d19:1/18:0)	Cer	92	119	90	270	160	152	209	89	95	153	97	108	117	89	121	201	175	136	167	71	52	44	97
Cer (d19:1/20:0)	Cer	446	585	486	736	985	699	849	770	715	834	798	564	532	526	526	815	777	744	673	776	620	666	600
Cer (d19:1/22:0)	Cer	2562	2770	3361	7879	6848	6190	7593	5347	5215	6578	5980	4680	4721	5146	4150	7153	6057	5518	6013	5015	3621	4894	4343
Cer (d19:1/23:0)	Cer	720	624	712	566	612	507	580	441	439	518	483	520	683	620	583	505	454	623	534	547	487	560	591
Cer (d19:1/24:0)	Cer	6782	6884	8304	10517	9832	9357	11171	7127	6591	8283	8294	10425	11068	11535	9203	10649	9371	8464	9613	6900	5076	6414	5817
Cer (d19:1/24:1)	Cer	3436	3591	4105	6886	6858	5948	6588	5286	5098	5842	5517	5004	5960	6346	4314	6738	6366	5534	5773	5619	4133	4896	5045
Cer (d20:1/22:0)	Cer	10346	10400	12730	55672	51398	47457	57894	35173	32018	42734	39434	18613	19875	20748	18424	40966	38000	34073	39245	25030	18687	24715	23358
Cer (d20:1/23:0)	Cer	2197	2113	2732	4491	3910	3544	4142	2875	2794	3502	3138	3231	3415	3677	2905	3838	3236	3140	3399	2630	1847	2101	2307
Cer (d20:1/24:0)	Cer	26733	26810	33252	87216	78243	72839	89581	48492	49184	58569	54480	46157	50135	50048	43914	70072	61956	56110	65866	40322	29435	39055	36468
Cer (d20:1/24:1)	Cer	11333	11000	13962	37342	34650	32795	35429	28408	23718	32141	28942	18596	19830	21105	18338	31804	28142	25508	29096	22927	17793	21044	21676
Cer (m18:0/20:0)	Cer	119	508	12	4424	1257	1878	2255	3804	854	117	2406	1058	2080	2959	388	4029	4212	1158	79	1848	39	111	115
Cer (m18:0/22:0)	Cer	64	513	93	17761	2422	4441	5745	10556	1711	89	5527	2004	4028	7835	571	14303	13883	2238	151	4466	95	15	72
Cer (m18:0/23:0)	Cer	77	154	31	1274	665	710	832	857	454	47	858	736	638	1130	311	813	905	504	71	717	50	21	78
Cer (m18:0/24:0)	Cer	150	2808	594	12497	3613	5271	6518	7363	2157	75	5095	4321	9325	8200	1642	9986	10108	2943	192	6801	240	25	156
Cer (m18:0/24:1)	Cer	87	842	276	7784	1290	2099	3031	5289	1069	124	2821	1612	3073	4426	589	7489	6844	1279	250	3832	179	72	35
Cer (m18:1/18:0)	Cer	29	18		190	105	69	127	103	86	59	85	76	42	104	84	164	124	93		147		31	65
Cer (m18:1/20:0)	Cer	976	1066	1363	4479	4102	3897	4654	3039	2665	3917	3438	1940	2127	2341	1703	3988	3894	2865	3749	3792	2884	3371	3382
Cer (m18:1/22:0)	Cer	13783	14054	17264	43259	38228	33967	43618	29029	26494	36515	31722	26702	30532	31053	27117	37649	32833	30288	36065	34963	24958	32977	30805
Cer (m18:1/23:0)	Cer	226	1788	142	2679	2559	2530	3006	2445	1756	67	2372	4436	4342	4915	3351	3333	2982	2364	36	2494	37	46	141
Cer (m18:1/24:0)	Cer	1292	5079	82	41638	22455	24585	32128	28539	16099	292	26683	36100	29809	51684	21482	40068	37221	20605	656	19516	226	114	271
Cer (m18:1/24:1)	Cer	1958	13121	57	32771	24466	22082	28375	24961	18600	449	26813	28074	33254	35731	25057	35253	31595	24849	530	35390	151	88	739
Cer1P (d18:1/16:0)	Cer1P	253	208	355	556	611	416	523	477	541	497	497	300	330	426	233	448	251	318	277	367	291	266	352
Cholic Acid d4 (IS)	COH	62	64	57	90	65	100	63	64	48	46	53	46	62	69	86	46	69	45	64	44	66	74	59
COH	COH	75451	57015	70552	70508	729	64876	68119	37042	67741	867	815	76147	76211	51096	60289	71313	72443	70215	62426	38463	69258	70915	73154
COH-d7 (IS)	COH	86	174	76	105	61	107	119	155	162	118	53	92	134	84	135	114	131	147	148	151	154	66	118
DE (16:0)	DE	2516	1644	2582	2468	2017	1829	1564	2487	2111	965	2242	2405	2576	2178	2756	2194	2069	2604	1896	1972	2274	2024	2046
DE (18:1) ester d6 (IS)	DE	172	114	235	238	140	105	50	168	210	37	198	222	285	286	185	284	297	180	131	195	316	140	246
DE (18:1)	DE	7	3638	4102	643	988	1232	1360		1319	1408	2279	2498	3367	439	6175	1395	200	2498	3482	1716	910	11	1373
DE (18:2)	DE	207	1069	1216	611	990	1054	704	212	896	863	1051	1058	1613	614	1851	708	287	824	1232	976	521	203	829
DE (20:4)	DE	112	1314	1189	1153	1374	1540	1860	187	1120	1368	1801	2962	3431	944	4517	945	534	1390	1756	1711	725	157	1301
DG (14:0_16:0)	DG	373	310	456	465	1189	82276	636	651	419	690	459	396	592	513	50061	428	273	378	56756	320	188	359	322
DG (14:0_18:2)	DG	52	3	94	341	1955	4101	34	326	26	31	506	42	12	68	2845	157	286	93	3106	19	287	36	41
DG (15:0 18:1) d7 (IS)	DG	430	425	483	548	85	63	673	560	559	592	454	514	701	570	51	758	771	612	74	834	597	701	704
DG (16:0_16:0)	DG	16587	16471	18734	26620	147784	1356969	16942	24741	18321	16324	23725	20493	19459	18320	1438232	25158	24738	25533	1610557	14905	25714	16785	14766
DG (16:0_16:1)	DG	4131	4102	4577	7023	32094	158770	4887	6000	4282	4508	6852	4462	4693	4756	89671	5382	6364	5601	84354	4154	5000	4206	4428
DG (16:0_18:1)	DG	14302	14455	17375	32503	249560	1304516	16492	30812	15383	15309	26091	14667	16556	15822	612893	26006	27464	30586	704928	15018	31772	14621	15048
DG (16:0_18:2)	DG	2754	3055	2621	2725	13148	35193	2983	2614	2565	3104	3516	2885	2435	2819	28338	2193	2844	2188	24231	2381	2398	3008	2872
DG (16:0_20:4)	DG	162	186	308	182	758	24229	212	214	153	176	227	253	188	166	27540	221	169	303	31636	185	220	187	96
DG (16:0_22:5)	DG	774	1072	740	1970	2430	11973	1662	1440	670	1326	1904	538	511	759	10677	891	1915	1130	8763	393	696	276	407
DG (16:0_22:6)	DG				16	123	28340	22	2		9	3		43	7	23413		6		18422		1	5	0
DG (16:1_18:1)	DG	5017	4656	4620	8356	47747	201558	4572	6249	4475	4692	8166	4819	5346	5477	84863	6230	6273	5415	90309	4759	4598	4664	4874
DG (18:0_18:1)	DG	7337	6610	7692	17351	818133	315070	7685	15923	7864	7205	20598	7234	7876	6665	126347	12642	15888	14907	309359	7289	16265	6230	5717
DG (18:0_18:2)	DG	49412	42010	61586	85997	73673	67190	88236	56519	53437	62707	58986	59243	65527	68799	55995	78319	60898	56593	66947	50849	39564	49363	44876
DG (18:0_20:4)	DG	224295	151128	269758	406237	323261	307778	447427	342280	301372	340676	341529	234886	266203	271918	235056	455480	310659	306986	369640	234538	189547	231211	223930
DG (18:1_18:1)	DG	1022904	965667	1292092	2171120	1891619	1730144	2299363	1349928	1250615	1488250	1540039	678189	755590	779156	679254	978218	763710	724445	896419	813928	633804	780261	802928
DG (18:1_18:2)	DG	14806	14692	14940	7532	13349	42536	12616	5989	14488	14422	6158	13894	15356	13661	27741	10081	7051	7412	27890	14832	5492	14466	13645
DG (18:1_18:3)	DG	605	469	654	1311	4469	4967	623	1184	431	552	1176	599	614	477	3040	752	797	802	3221	446	695	473	482
DG (18:1_20:3)	DG	23184	18466	28912	40322	34781	30136	41144	26190	22768	26229	27576	16780	16885	18268	17301	24241	19603	18199	22966	19311	15394	18511	19088
DG (18:1_20:4)	DG	511	607	425	296	1892	32596	411	451	400	531	435	707	552	580	23924	414	437	339	30894	530	393	324	517
DG (18:1_20:5)	DG	243	288	351	343	300	2098	399	378	298	337	266	329	363	289	1096	203	419	363	1376	311	293	298	451
DG (18:1_22:5)	DG	1079	1288	1496	3222	3715	8680	1765	2659	1412	1499	2678	1219	1447	1482	6790	2475	3193	2545	7223	1137	2144	1157	1147
DG (18:1_22:6)	DG	133	193	99	134	593	15675	169	153	155	124	199	164	130	154	10253	100	143	144	9966	176	123	97	119
DG (18:2_18:2)	DG	614	802	691	1154	2230	6407	788	808	531	664	738	657	497	827	5410	703	623	590	5983	745	752	547	697
DG (18:2_20:4)	DG	81	83	110	135	540	969	86	125	167	84	110	123	123	116	1035	202	250	230	980	119	143	90	101
DG (18:2_22:6)	DG	99	46	85	108	230	861	105	60	40	93	82	65	83	81	585	88	72	60	419	110	88	51	64
dhCer (18:0/8:0) (IS)	dhCer	26	79	104	39	109	57	55	55	79	78	42	44	38	37	38	37	50	47	99	36	42	27	32
dhCer (d18:0/16:0)	dhCer	26434	26660	29859	18706	101486	69416	98111	28383	13675	80599	81696	19289	10485	21977	11537	29804	61203	51233	42656	55643	14164	47787	16
dhCer (d18:0/18:0)	dhCer	5955	5690	5542	1475	5740	5857	5810	4310	863	5726	6264	4522	417	4461	674	4090	7133	4479	4355	4554	2323	4607	21
dhCer (d18:0/20:0)	dhCer	1899	2399	2504	76	15994	13970	17999	3406	45	12556	10740	1420	351	2245	262	5817	10117	8464	8680	7511	617	7155	273
dhCer (d18:0/22:0)	dhCer	9143	9412	11253	58677	100699	90795	109182	60069	12772	79141	64303	16082	591	18759	941	61068	54764	49296	54003	43153	31492	38451	103
dhCer (d18:0/24:0)	dhCer	14624	15272	17204	12214	70215	61564	75479	41221	2233	51721	43897	19813	626	23931	655	47234	43072	38425	41894	30540	16668	28273	111
dhCer (d18:0/24:1)	dhCer	7710	8104	9414	22821	39364	33158	36996	26172	6264	32978	29311	12046	426	13944	694	30695	27337	23462	27881	27057	19232	23916	45
dimethyl-CE (18:1)	dimethyl-CE	378	667	911	622	378	426	662	711	348	734	435	312	581	428	489	373	589	972	818	556	496	522	245
dimethyl-CE (18:2)	dimethyl-CE	162	385	199	366	471	344	380	422	310	296	361	113	215	328	452	126	433	164	433	329	488	476	241
dimethyl-CE (20:4)	dimethyl-CE	106	26	76	79	139	184	182	136	149	102	189	15	34	57	139	35	186	108	97	95	118	174	70
dxCA	dxCA	310	173	210	188	224	307	308	292	236	241	153	321	137	227	264	174	243	212	354	179	235	148	130
FA (14:0)	FA	10486	7740	9997	10947	10053	10330	6445	9699	10040	11220	7415	9887	9936	9692	6984	9891	10387	6629	6686	9646	9731	9709	9157
FA (16:0)	FA	495242	1235692	1303588	709861	709468	235801	1257096	1253507	1010836	1242881	1243518	1266423	1156489	1028472	798709	1229702	1278108	1252329	1270956	346337	1061773	907018	1222872
FA (16:1)	FA	29417	29519	29417	29937	30112	29365	29948	29083	29218	29636	29788	29480	29613	30953	28899	28840	28380	29353	28753	29006	28598	28751	27964
FA (17:0)	FA	61184	61356	63538	63454	62710	52748	64691	62009	57450	59528	63686	63407	56993	62411	60185	60101	63430	59620	61604	57535	61262	58962	59558
FA (17:1)	FA	13870	15604	14328	15655	15687	9097	16441	15807	5846	6373	16522	15577	5893	19117	15907	14344	15117	13750	14412	12428	17846	17208	14633
FA (18:0)	FA	174236	1140414	1251164	202790	202080	90241	1213835	1171475	740970	943815	1136595	1177583	819247	599388	209514	1183338	1158078	1173187	1173659	137393	834576	316099	1134620
FA (18:1) d9 (IS)	FA	257	315	642	394	407	466	373	428	399	531	475	422	467	440	258	380	365	494	414	290	440	262	433
FA (18:1)	FA	47025	87198	96119	97390	103591	9370	125022	102290	87851	126947	106561	88584	96040	83750	67472	79298	80397	78482	79841	38948	76745	65216	78772
FA (18:2)	FA	15429	22263	19810	18578	19532	8988	22094	20583	3915	8577	23280	20143	5598	21790	17221	18668	19861	19176	18379	16064	20647	20878	18074
FA (18:3)	FA	6451	6379	10713	6657	10834	11906	5847	10997	11184	6184	6679	11292	11832	11186	6944	11722	6245	6620	6523	6347	6201	10860	11257
FA (20:2)	FA	9920	9906	10477	11205	11760	6357	11975	11220	6848	7273	11333	10575	6761	12102	10598	9762	9874	9322	9539	9389	10386	10457	9475
FA (20:3)	FA	11093	12393	15465	11962	16211	5480	14299	12165	6103	7021	13950	14245	6734	13458	11307	12309	11903	10972	11733	9298	11031	10276	11410
FA (20:4) d11 (IS)	FA	1019	816	1006	623	693	1037	809	866	816	505	766	658	956	960	942	1296	774	890	937	744	598	753	750
FA (20:4)	FA	1832	1895	1785	2088	2220	2336	2206	2200	2705	2222	2124	2165	2167	2294	2074	2394	2013	2828	2146	2310	2710	2799	2046
FA (20:5)	FA	2018	1698	9414	1828	9753	9835	1644	9519	10182	1982	1878	9985	9754	9157	3245	9781	1689	2666	2677	1769	1686	9472	8971
FA (22:4)	FA	5140	7700	8695	5707	5727	5951	8473	7830	7115	8254	7796	8189	7522	6428	5003	8189	7387	7554	7639	4458	6381	5112	6967
FA (22:5)	FA	23280	23220	23144	23904	23721	22685	22815	22297	21167	22137	21498	20987	20608	9338	19794	19588	19579	19636	19890	18901	18507	18814	19047
FA (22:6) d5 (IS)	FA	412	211	556	239	638	509	241	546	639	155	352	503	398	814	437	598	285	357	329	295	423	694	579
FA (22:6)	FA	3214	2556	7842	3873	7909	7964	2548	8094	7775	3527	2641	7858	8272	7728	4067	7661	3850	3815	3574	3440	3339	7282	7325
GM3 (d18:1/16:0)	GM3	1317	1426	2209	5776	5537	4975	5836	4480	3801	4674	4740	2459	2668	2914	2750	3679	3359	2966	4143	3180	2752	3290	3438
GM3 (d18:1/18:0)	GM3	262	315	384	967	881	775	991	826	570	724	723	432	464	366	360	600	401	439	434	552	355	604	533
GM3 (d18:1/20:0)	GM3	712	700	967	3852	3707	2938	3758	2955	2911	3433	3000	1193	1419	1341	1191	2944	2559	2424	2814	2504	2003	2437	2481
GM3 (d18:1/22:0)	GM3	1922	1913	2618	8998	7289	6788	9362	6214	5442	6976	6460	3636	4026	3778	3286	5394	4929	4378	5634	5109	3287	4412	4958
GM3 (d18:1/24:0)	GM3	1603	1707	2244	4297	4002	3463	4842	3047	2661	3555	3306	3091	3515	3115	3071	3279	2743	2371	3148	2686	2101	2630	2472
GM3 (d18:1/24:1)	GM3	1174	1437	1890	5906	5002	4097	6073	4103	3456	4526	4634	2583	3145	2613	2686	3989	3355	2840	3682	3647	2728	3491	3843
Hex2Cer (d16:1/16:0)	Hex2Cer	75	66	69	111	135	134	153	52	108	91	188	113	123	85	100	111	147	101	118	94	81	117	99
Hex2Cer (d16:1/24:1)	Hex2Cer
Hex2Cer (d18:1/15:0) d7 (IS)	Hex2Cer	22	18	35	17	22	8	35	25	29	8	25	34	37	27	13	46	17	71	22	35	37	64	16
Hex2Cer (d18:1/16:0)	Hex2Cer	4408	4688	5808	25231	20544	18368	29002	18348	16235	21455	19905	7492	8383	9074	8299	13317	11262	9759	12776	19273	13023	17469	17247
Hex2Cer (d18:1/20:0)	Hex2Cer	22	72	136	3299	2460	2388	4121	2699	2092	3053	2400	415	650	376	478	2415	2002	1575	1950	2733	2159	2960	2721
Hex2Cer (d18:1/22:0)	Hex2Cer	2098	2532	3404	16021	12745	11670	18085	13190	11567	16145	14068	5358	6252	6012	5660	10604	9320	8271	10827	15486	11106	14316	15014
Hex2Cer (d18:1/24:0)	Hex2Cer	10149	11416	13553	25334	20511	18685	25299	24143	21818	25950	24318	18101	20896	20569	18686	19255	16408	14289	18134	24914	18572	24175	23981
Hex2Cer (d18:1/24:1)	Hex2Cer	2365	2340	2983	11056	8985	8078	11582	10812	9363	12127	11069	4679	5386	5195	4982	7575	6755	5492	7392	11474	8918	11402	11298
Hex2Cer (d18:2/16:0)	Hex2Cer	354	356	306	913	606	775	946	506	882	1064	1015	447	472	511	544	611	502	453	752	883	786	867	936
Hex2Cer (d18:2/24:1)	Hex3Cer	66	43	277	950	873	350	1023	1171	889	1598	1108	221	429	463	390	366	315	170	423	957	432	867	796
Hex3Cer (d18:1/16:0)	Hex3Cer	398	502	581	697	811	601	814	639	554	683	733	531	698	500	607	603	572	412	617	604	353	638	579
Hex3Cer (d18:1/17:0) (IS)	Hex3Cer	8	48	84	258	79	47	94	70	70	88	144	104	81	51	97	28	78	59	85	153	57	104	121
Hex3Cer (d18:1/18:0)	Hex3Cer	678	379	945	2299	1268	2178	1664	352	911	1595	1960	498	595	290	905	2538	1360	150	955	1427	635	1446	1743
Hex3Cer (d18:1/22:0)	Hex3Cer				260	51	99	186	34	67	145	101		2			200	106	44	186	57	17	34	28
Hex3Cer (d18:1/24:0)	HexCer	507	480	835	3561	3431	2885	3826	2475	2504	3047	2715	1197	1113	1445	1257	2851	2866	2292	2890	1761	1479	2069	1941
Hex3Cer (d18:1/24:1)	HexCer				86	94	20	196	64	53	125	82			2	32	90	34	64	93	4	19	54	38
HexCer (d16:1/18:0)	HexCer				38	12	45	9	25			25								40
HexCer (d16:1/20:0)	HexCer				38			63	4		10	12					19	16	3
HexCer (d16:1/22:0)	HexCer	1007	958	1184	1587	1425	1193	1643	1279	1097	1555	1422	1252	1448	1271	1326	1550	1281	1060	1474	1115	659	1018	845
HexCer (d16:1/24:0)	HexCer	2712	2779	3722	1944	1773	1600	2301	1436	1550	1652	1406	2873	3138	3332	3152	2293	1780	1591	1853	1189	811	1141	1251
HexCer (d18:1/15:0) d7 (IS)	HexCer	23	104	46	29	43	17	63	31	38	73	13	22	19	66	69	102	60	10	22	33	57	63	37
HexCer (d18:1/16:0)	HexCer	211097	223201	304811	1324629	1139480	1009826	1477246	874626	750865	1019009	933174	288301	318468	325611	304058	758787	650268	540867	726716	548026	361123	521165	559040
HexCer (d18:1/18:0)	HexCer	5573	5668	7619	65354	58945	54138	75966	42339	36688	49834	45258	10955	11716	12348	11578	50985	46016	36763	49344	30954	20432	29694	31390
HexCer (d18:1/20:0)	HexCer	7190	7620	9704	104662	91721	80548	118897	68694	59109	79305	72517	17328	19031	20154	18783	88267	76862	62389	81895	54536	37560	53272	56323
HexCer (d18:1/22:0)	HexCer	133251	139000	175509	861087	749002	680154	973289	590592	521041	681436	606493	258248	286743	292836	270583	711510	640811	528199	694608	413611	303607	414685	437375
HexCer (d18:1/24:0)	HexCer	477911	506217	617643	1174645	1055893	962405	1272177	811134	761499	956469	841620	716503	776030	801087	728075	1016832	918532	783328	978245	586081	442619	583582	584140
HexCer (d18:1/24:1)	HexCer	82692	85171	106755	403492	349447	309324	444692	319181	275531	362476	322851	131161	144273	151757	141232	354163	309729	262410	337401	230207	170919	232522	245861
HexCer (d18:2/20:0)	HexCer	469	414	681	2801	1800	2027	3505	2704	1818	2054	2645	479	382	674	512	1896	1757	1109	1642	1497	1055	1696	1305
HexCer (d18:2/22:0)	HexCer	8323	10055	13608	29741	24159	21348	33141	27339	21101	28730	24833	10728	11357	11396	11424	16932	17888	12352	18325	14438	9135	14285	13619
HexCer (d18:2/24:0)	HexCer	55379	58717	72804	85187	76597	67291	91400	71785	65894	86157	73002	55895	61395	63734	55867	56894	49730	44473	56801	40220	30370	42459	42821
LPC (18:3) (a) [sn1] [104_sn1]	LPC
LPC (22:5) (n3) [sn1] [104_sn1]	LPC	499	338	281	293	210		285	400	352	137	284	959	397	536	743	385	5	660	643	507	349	791	256
LPC (14:0) [sn1]	LPC	5266	5072	8437	8636	8073	5755	8134	8280	11724	12888	11569	8166	13694	8694	7511	8176	8602	9594	10696	6547	10029	8347	6407
LPC (15:0) [sn1]	LPC	2595	2123	3436	2831	2454	1247	3078	3029	3552	2791	3588	3535	4194	3542	3629	3347	1688	3498	4097	2699	2501	2958	2537
LPC (16:0) [sn1]	LPC	245806	212655	255199	315654	286085	261980	334480	282768	264591	305552	262650	348354	372538	371390	371699	375645	334403	309806	343549	256448	207532	247803	247005
LPC (16:1) [sn1]	LPC	19672	23746	34561	23942	21464	32237	20249	25112	33478	46513	33928	19877	38440	22368	22028	14316	28079	21289	20881	17031	22682	24693	17733
LPC (15-MHDA) [sn1] / LPC(17:0) [sn2]	LPC	5158	4102	4939	4759	4367	4036	5428	5259	4637	5673	4919	7085	7110	7866	7452	6600	6364	5285	6087	5246	4270	4698	4519
LPC (18:0) [sn1]	LPC	282730	265603	351180	416442	365782	87969	438645	363930	327057	231866	331231	459204	482150	496260	488982	534887	142544	456472	526512	320553	272649	321166	325426
LPC (18:1) [sn1]	LPC	87170	136742	253886	156134	125120	197488	109896	171215	255944	327991	287300	96236	318165	98097	107472	71082	190488	147285	151041	80366	171206	134476	125411
LPC (18:1) d7 (IS)	LPC	149	120	149	159	176	104	156	144	159	101	100	126	104	190	109	140	150	189	142	221	248	118	59
LPC (18:2) [sn1]	LPC	7975	10247	16549	9393	8562	12649	6869	9380	14351	17317	15150	7764	16991	7528	7134	5926	11939	8982	8458	5760	10762	7684	6381
LPC (18:2) [+OH]	LPC
LPC (18:3) [sn1] (a)/LPC(18:3) [sn2] (b)	LPC	115	208	84	152	134		177	98	10		11	109		306	148	74		31	34	78	3	118	54
LPC (19:0) [sn1] (a) / LPC(19:0) [sn2] (b)	LPC	2933	2894	3816	4204	3385	3249	4832	4362	3658	4472	3988	6214	6887	6817	6307	6122	5229	4556	5524	4178	3368	3858	3921
LPC (19:1) (a)	LPC	1016	1088	1799	881	732	658	978	1479	1528	1965	1929	2301	2609	2604	2361	1316	1083	904	905	1788	964	1372	1272
LPC (20:0) [sn1]	LPC	10622	12841	16225	26827	22922	3624	29480	20381	14394	8810	15776	20374	20317	24077	21999	32290	7275	28305	33262	15405	10817	16887	17087
LPC (20:1) [sn1]	LPC	10847	10249	12760	19349	16199	15162	20814	19095	17574	21249	17822	18556	19508	20180	18574	23652	21002	18483	21684	16654	12862	17097	15422
LPC (20:2) [sn1]	LPC	2359	2829	4705	2880	2922	3496	2988	3700	4880	6287	5389	3225	5934	3753	3340	2397	3340	3430	3414	3106	3754	3938	2970
LPC (20:3) [sn1]	LPC	2843	2938	3681	3486	3468	3397	3291	4043	4081	5278	4929	4370	4225	4882	4119	3469	2992	3434	2912	4481	3527	5427	3318
LPC (20:4) [sn1]	LPC	4629	7978	17483	6936	5405	13947	3483	8095	21309	23680	20153	5524	28473	4725	5764	3006	20237	15472	12859	4584	21755	11220	8346
LPC (20:4) [+OH]	LPC
LPC (20:5) [sn1]	LPC	23	79	352	43	43	389		57	454	750	570	5	412	55	37	5	234	130	61	2	201	34	15
LPC (22:0) [sn1]	LPC	6384	6941	7923	14293	12501	2388	15837	9702	5906	4854	7096	7417	8233	9191	10526	15034	4645	14371	16386	7171	4446	8029	8022
LPC (22:1) [sn1]	LPC	6410	8136	9940	12487	10517	8163	13734	14331	12720	15096	14980	12110	19707	15270	15431	15654	13499	15143	17622	12275	9875	12573	12335
LPC (22:4) [sn1]	LPC	463	793	3477	827	422	2788	349	1147	4940	5654	4778	803	7394	983	989	525	4051	2733	2093	768	6221	1859	1336
LPC (22:5) [sn1] (n3)/LPC(22:5) [sn2] (n6)	LPC	1154	1523	3823	1528	1204	2979	966	1622	5504	5919	4880	1392	7528	1854	1546	968	4059	2464	1707	1533	5520	2341	1384
LPC (22:6) [sn1]	LPC	1580	2965	5971	2638	1954	4405	1220	3139	6928	8048	6741	1828	8251	1716	2258	1197	5238	4832	4196	1567	6835	3759	2875
LPC (22:6) [+OH]	LPC										7
LPC (24:0) [sn1]	LPC	4909	3801	4515	3114	3243	1841	5394	2652	2206	2754	2487	10560	6025	11210	7364	11442	3219	3927	4067	3379	1656	2593	2134
LPC (26:0) [sn1]	LPC	1957	2340	3502	1843	1546	1079	2104	1357	1102	1293	1571	3394	4012	4000	3300	1625	1052	1287	1692	1075	766	1073	1362
LPC (O-16:0)	LPC	154099	168213	182785	326124	294135	264137	325334	246762	223027	277672	233260	417764	471563	481821	424334	355844	342516	290127	344712	241962	171879	231159	226967
LPC (O-18:0)	LPC	88318	95633	110424	220090	196662	176806	239195	150439	137347	166344	140024	324535	366359	383615	329513	336722	312592	269464	322216	163799	116941	161005	162029
LPC (O-18:1)	LPC	68366	72906	83191	152035	138963	128369	162382	119969	105461	136615	119583	163391	181040	188712	166595	157488	145469	126946	148682	110834	77866	106411	103123
LPC (O-20:0)	LPC	11121	11402	15088	15115	13485	11096	16736	14446	12623	16159	14646	23903	26436	26640	24569	20399	17779	15239	18662	15488	11775	14864	15386
LPC (O-20:1)	LPC	1254	1363	1713	2772	2586	2503	3163	2535	2284	2801	2385	3731	4157	4602	4027	3888	3766	3360	3901	2598	1787	2462	2532
LPC (O-22:0)	LPC	11964	12803	16535	16107	13722	12522	18270	15217	13283	17295	16568	24144	27506	28111	25304	18039	15667	13593	16274	17008	13147	16191	16308
LPC (O-22:1)	LPC	835	863	1100	1037	895	848	1259	1024	1020	1253	1128	1630	1778	1888	1747	1183	1312	1085	1211	1182	858	1084	1205
LPC (O-24:0)	LPC	1489	1660	2410	1879	1606	1531	2134	1695	1609	2147	1763	2551	2710	2652	2265	1455	1277	1276	1551	1502	1189	1294	1393
LPC (O-24:1)	LPC	233	223	409	252	244	223	347	353	306	356	356	497	655	592	521	324	294	197	261	248	215	281	240
LPC (O-24:2)	LPC												1	12	35	10				2
LPC (P-16:0)	LPC	12127	11724	14031	13087	13709	11219	13683	11633	10902	12610	12579	18161	20131	20597	20020	13093	12268	11314	12744	11185	8958	10117	10814
LPC (P-17:0) (a)	LPC	415	534	707	607	465	463	615	455	309	462	477	689	772	806	692	535	336	346	445	225	156	244	323
LPC (P-18:0)	LPC	9705	9234	11638	13863	12963	11681	15149	11043	9756	12268	11852	14097	14685	15515	14325	12804	11847	10113	12227	10337	7871	8999	9976
LPC (P-18:1)	LPC	3329	3266	4399	4914	4891	4611	5559	4553	3940	5227	4572	5788	6255	6079	5662	4825	4596	3906	4629	4355	3259	4259	4401
LPC (P-20:0)	LPC	2221	2180	2626	2839	2736	2250	3116	2165	1746	2311	2539	3130	3575	3537	3307	2510	2291	1862	2264	2090	1640	1867	2178
LPE (16:0) [sn1]	LPE	844	1031		624	768	380	2073	556	1019	1699	1193	1419	714	1510	901	1307		24	1279		1527	1335	1124
LPE (17:0)	LPE	8	3	22	49	50	26	67		43	86	12	64	5	58	15	53	37	10	82				20
LPE (18:0) [sn1]	LPE	8140	8042		10464	4828	4234	17394	1420	9770	12350	10509	14343	4853	16355	10434	13543	8	202	13400		8444	10037	8954
LPE (18:1) [sn1]	LPE	9448	1971		10958	696	12148	2528	12922	2494	3272	1724	4262	19189	3336	16289	2272	15	38	5253		10647	5428	1415
LPE (18:1) d7 (IS)	LPE	14	39	65	77	46	19	97	7	45	40	55	47	31	65	17	41	51	17	6	10	55	69	26
LPE (18:2) [sn1]	LPE	156	16		106	4	248		257	26	65	33	79	393	37	350				126		336	258
LPE (20:4) [sn1]	LPE	8238	751		8588	7	9054	249	8787	1036	1096	409	2372	15267	1506	13016	1036			4397		10381	4612	399
LPE (22:6) [sn1]	LPE	3298	387		4443		5045	117	4034	501	542	107	883	6536	646	6023	252			2207		5482	2630	147
LPE (P-16:0)	LPE	2261	2336	74	1192	2338	612	2514	46	1688	2608	2257	4531	1131	5146	2526	1911	593	907	1671	31	1283	1710	1550
LPE (P-18:0)	LPE	2925	3186	42	2145	836	1166	3031	126	2005	2509	2405	5934	2100	7067	4058	2146	60	120	2117	15	1495	1957	1945
LPE (P-18:1)	LPE	696	789	65	1005	499	842	855	797	747	891	899	1379	1464	1536	1404	636	143	96	673	26	532	635	586
LPE (P-20:0)	LPE	1375	1467	47	1358	1664	604	2102	46	1174	1628	1736	1955	797	2229	1399	1701	312	695	1624	37	1032	1247	1541
LPI 13:0 (IS)	LPI	22	16	19	18	19	17	8	25	33	14	22	22	25	13	12	18	23	24	10	17	14	29	16
LPI (18:0)	LPI	1640	1682	2339	4547	4497	3457	4237	2661	2278	3088	2773	1579	1669	1441	1622	1637	1434	1419	1591	1063	617	864	681
LPI (18:1) [sn1]	LPI	674	460	1212	1001	936	789	1065	86	547	924	732	480	843	548	1215	121		159	350	539	139	23	189
LPI (18:2) [sn1]	LPI
LPI (20:4) [sn1]	LPI	35	17	227	6	181	184	156			278	240	111	103	171	604	110			102	326	85		198
methyl-CE (18:0)	methyl-CE	16464	16018	16318	15914	16056	16703	17053	16501	16583	15887	15737	15601	15882	15516	16645	15563	16090	15370	16301	15345	16775	16462	15605
methyl-CE (18:1)	methyl-CE	22640	24061	21217	21773	21559	20253	21086	18754	14187	20971	21535	17857	21216	21949	14855	20182	16568	21312	17259	20974	19116	15858	22335
methyl-CE (18:2)	methyl-CE	3166	2696	3152	3198	3679	3936	3719	3664	3062	3662	3206	1894	2847	2610	2646	2258	3410	3008	3245	3037	3157	3107	2984
methyl-CE (20:4)	methyl-CE			3		128	232	160	213	219	62	7				378		107	1	273	14	84	206
methyl-DE (18:1)	methyl-DE	1553	1449	1357	1597	1677	1404	1729	1464	1355	1743	1058	941	1256	1433	1895	1208	1621	1389	1456	1670	1801	1609	1515
methyl-DE (18:2)	methyl-DE	28	2	41		82	6	24	7	9	7	2			1	60				14	2	11	14	27
PA (15:0_18:1) d7 (IS)	PA	310	228	225	198	260	253	223	261	276	342	321	175	292	295	203	279	305	170	245	330	288	388	277
PA (34:1)	PA	205166	3357	308899	383801	350254	263267	116304	283078	254187	234006	325651	236051	255937	271450	246183	220980	171840	151359	205394	178957	140114	184571	193857
PA (36:2)	PA	64050	1948	133337	169481	158111	86931	223263	131466	115069	59845	161841	98277	107136	114393	101877	89382	67745	59681	80413	72503	58534	79473	70922
PA (36:3)	PA	18945	7333	25429	24165	24892	18592	12298	20205	17588	23639	25854	15614	18044	19212	17168	13835	9995	8769	12301	12285	9615	12107	12573
PA (36:4)	PA	4393	1636	7711	6510	6638	4448	5037	5960	5295	7374	7685	6926	7545	8602	7027	6583	4866	3647	5751	4829	3372	4186	4831
PC (14:0_16:0)	PC	5459857	5862722	7824358	18349212	16128488	14113785	20381014	13374935	11827826	15236441	14042198	10206895	11535521	11770472	10859572	17336148	15013001	12513888	15830145	12921306	9646389	12143000	12968082
PC (14:0_20:4)	PC	105331	107458	127052	167719	150644	117027	178442	116319	103859	118889	185680	255264	276698	176882	266978	282454	252835	217734	257602	129088	163195	112883	210254
PC (15:0_18:1) d7 (IS)	PC	3946	4308	5500	6221	5322	5087	6203	5374	4315	5458	5730	7932	8333	9103	2647	6937	6621	2215	7038	6681	4866	3825	6177
PC (15:0_20:4)	PC	28812	30893	42630	56295	48840	43027	63279	42239	36544	48476	47508	54083	60965	63330	57921	63994	56210	45941	56764	47070	34895	43037	47908
PC (15:0_22:6)	PC	3839	7561	9704	13130	11816	11018	14686	10154	9335	11654	11288	12852	13898	14507	13182	14200	13176	11042	12824	11076	7930	10289	10941
PC (16:0_16:0)	PC	8502927	9166634	12095843	26775382	23726672	20754132	29580394	18496973	16225375	21281264	19903169	11972024	13552134	14028975	12547551	21842306	18899830	15488919	20072179	15543904	11194664	14580646	15445884
PC (16:0_18:0)	PC	1777698	1898131	2480135	6518471	5616354	4926715	7229523	3541785	3111683	4169241	3789402	2875512	3282772	3412513	3008847	4393885	3792082	3133349	4137020	2633195	1893037	2545948	2657640
PC (16:0_18:1)	PC	64284004	66269496	77062214	93397894	89789662	84877001	97685573	80525962	75270432	85379489	82806395	75011278	78085521	79840726	75262552	76389564	71650518	65151450	75142820	67797410	54887680	66701389	69224487
PC (16:0_18:2)	PC	16666552	17478651	23001367	33296947	28596439	25581142	35154810	22490307	19371823	26286496	25069830	15325625	17216486	17929506	15809416	16435177	14251774	12264313	15571809	15531215	11113130	15205399	15617346
PC (18:0_18:1)	PC	13989747	14669292	19864356	33006853	29393772	26385434	36476322	22099122	19342098	24933474	23645651	26441691	28968648	30670031	27562439	25305686	22410348	19024195	24065680	18332647	12963509	17591903	18718627
PC (18:0_20:3)	PC	674704	693314	942794	1389697	1213192	1079038	1503838	1022168	889990	1137727	1108486	1079641	1182920	1230222	1099075	1100583	980870	808943	1025492	883286	646741	834434	896177
PC (18:0_22:6)	PC	35839	35747	46333	72708	58279	53055	81627	57219	48668	60078	59740	54019	65209	66418	64874	73853	640877	49883	67995	53845	43546	488791	55287
PC (28:0)	PC	633469	664973	867767	1948312	1766118	1573609	2162028	1411856	1278237	1552732	1440380	1354640	1474742	1536570	1427569	2018082	1782863	1570911	1863117	1497791	1186038	1445272	1528168
PC (31:0) (a)	PC	173766	181513	239023	400922	368207	329390	437075	313007	272781	333264	326921	255278	287126	297633	265676	317748	287831	246157	294274	259043	197946	244843	267024
PC (31:1)	PC	552280	580465	757148	982811	883796	774629	1098454	771699	675045	874721	834660	722660	801534	836604	760934	789268	704870	603488	744238	700981	522215	663191	720619
PC (32:1)	PC	37351656	39023859	49181181	66230344	60587570	54766802	68656492	50157450	44820712	55865963	52879667	39592874	42603538	44303925	40467117	43542027	38336402	33855885	41412511	38511430	28758096	36943011	39951098
PC (32:2)	PC	2613926	2690500	3418201	4440311	3948137	3497692	4812835	3130606	2663684	3592000	3419091	2238565	2434683	2523428	2298511	2406807	2130806	1855284	2268087	2478131	1861859	2376838	2513066
PC (33:0) (a)	PC	279111	293060	369982	545370	503502	455691	587966	433989	387543	458170	447621	389243	419684	444320	406135	444088	401269	352017	421366	356392	264171	343751	362975
PC (33:1)	PC	2664513	2723184	3709213	4988968	4350898	3813113	5472238	3619205	3209845	4195763	4037248	3615680	3960112	4210819	3789458	3636920	3246168	2756822	3420693	2717291	2177426	2897715	3125493
PC (33:2)	PC	560146	598892	790936	968860	861880	759264	1064042	718680	617223	807211	798557	660171	727952	757917	681833	663336	587063	500132	618691	595301	438143	569052	606045
PC (34:2) [+OH]	PC	5951	7373	8071	10736	9604	9399	11968	7865	6220	7564	8076	7049	7709	8057	6728	7305	6181	4629	6276	5695	4540	4107	5947
PC (16:1_18:2)	PC	187274	196823	229231	241770	210498	198776	265355	169962	147155	214230	187047	323273	355168	364672	352480	308561	263926	232814	281073	286085	211092	264780	299136
PC (34:5)	PC	14460	14545	18283	23077	20778	18786	25869	14765	13802	16877	16465	18134	19780	20289	9322	19709	17254	15294	9125	14526	11411	13364	14811
PC (15-MHDA_18:1)	PC	382728	403414	536542	788391	688073	591637	825149	542113	505611	656365	612048	481514	532323	566242	505943	507120	426806	392133	466571	447425	322550	424204	437641
PC (15-MHDA_18:2)	PC	1063642	1058164	1427625	1925974	1665762	1498194	2102048	1382353	1190209	1630048	1546582	1197744	1370946	1409497	1290869	1171266	1068665	874514	1078136	992035	724646	917273	989126
PC (17:1_18:2)	PC	15630	17250	18517	19883	17155	16365	21108	13729	12558	18579	15409	67330	75142	74316	74184	57695	51388	43821	52932	47928	34193	43263	51830
PC (35:5)	PC	5486	7080	8268	9331	6595	9153	7541	7189	6887	9165	7032	7624	8248	8651	7901	8583	7999	7270	8761	6832	5468	6816	6786
PC (18:1_18:1)	PC	23215980	23239185	30371956	46230440	42513242	38822647	49115826	35414894	31447674	37571815	37089116	25214209	28082758	28052251	26379712	26333815	24076983	20606466	24986163	22869031	16359467	22218600	22974147
PC (18:1_18:2)	PC	1778728	1836302	2429037	3209255	2730756	2373441	3588641	2129739	1841706	2513471	2358908	1982588	2254943	2327604	2072795	2079506	1745840	1476344	1919577	284811	1055534	1446938	1530779
PC (18:2_18:2)	PC	95730	99979	122917	139695	118689	112884	151080	92697	83313	114210	102708	164112	181581	183949	174234	155181	133493	115932	144286	123028	90824	117736	130259
PC (36:4) [+OH]	PC	1166	1186	1703	2203	1974	1732	2695	1315	1126	1674	1544	1499	1534	1720	1654	1334	1020	889	1223	719	370	773	906
PC (16:1_20:4)	PC	4765	218369	287491	315998	277281	237245	336485	227667	200322	249804	241848	245263	273869	278195	257481	275524	243334	208827	249670	238350	180617	216434	229629
PC (36:6) (a)	PC	825	24365	31616	35799	30792	26318	38689	21998	19582	24285	23312	17963	20354	20861	17904	18295	15970	13743	16942	13386	9986	12861	13323
PC (15-MHDA_20:4)	PC	31277	32448	45771	62015	51475	47410	68038	43427	36567	53008	49468	46653	49366	52018	49615	50900	47598	38074	49805	42365	30152	40639	42713
PC (38:2)	PC	2173122	2261349	3035290	4838970	4214410	3698467	5369070	3731067	3232601	4322427	4056576	3090631	3445028	3593272	3245545	3189220	2788276	2390321	3072317	2740067	1969550	2732584	2857385
PC (18:1_20:3)	PC	40551	40316	55256	89977	76294	61489	97260	53588	75757	111316	61233	116187	108388	114328	109684	123711	112316	86250	119560	88530	63503	91405	95933
PC (38:5) (a)	PC	153726	1469689	2030654	2755872	2382522	2046115	2956149	1985297	1763548	2296805	2227504	2191997	2482436	2585923	2289188	2660042	2293310	1963280	2441739	2061121	1482656	1916351	1989149
PC (38:6) (a)	PC	42991	183005	245938	334733	283820	251326	365896	223033	197857	261552	251285	200758	228191	233194	209451	233634	201099	165166	214076	170666	123336	161047	169764
PC (38:6) [+OH]	PC	399	476	861	1269	1138	1075	1624	831	626	934	1090	777	1092	1117	753	885	744	577	1021	707	392	569	479
PC (18:2_20:5)	PC	27371	11549	16886	19070	16860	12404	21460	12918	11504	11893	10603	13556	15358	15182	13208	13855	11071	10451	12099	10253	7437	8401	8958
PC (39:5) (a)	PC	591	738	1133	1480	1235	1182	1842	985	1007	1350	1317	843	1141	1204	1187	1230	13996	799	1113	936	741	11589	1122
PC (15-MHDA_22:6)	PC	9071	11134	12182	17208	14348	14210	18493	12472	11105	16010	15064	14275	15915	16239	15175	15591	14154	12611	15004	13283	9508	12476	12958
PC (18:0_22:4)	PC	116278	122189	162141	238668	209287	181042	259209	197373	169117	223855	213271	214849	233526	246706	548978	253933	219981	390047	234159	224913	160511	392927	221389
PC (18:0_22:5) (n3)/PC(20:1_20:4)	PC	213723	226584	281466	375809	333536	307922	395478	319288	285280	331030	323914	402794	436188	452099	838421	447653	395898	709042	407363	368880	273249	735691	353336
PC (40:7) (a)	PC	7290	6257	10060	15689	12233	11412	17840	11038	9175	12149	12653	10481	13949	13689	14205	14159	118151	10331	14120	9651	8419	76910	12082
PC (40:8)	PC	22155	22774	31131	38870	33110	29503	42757	28615	24575	32686	31474	37101	40889	41789	38505	43117	36299	30251	38670	30302	22239	28181	28728
PC (O-16:0/16:0)	PC	6695779	7304912	9470873	16628269	14627656	12490471	18642777	11962436	10302227	13944125	12849204	11799983	13442839	13717294	12403524	16872105	14578804	12129221	15677816	12001774	8807227	11771294	12305724
PC (O-16:0/20:4)	PC	2782207	2832481	3907522	4436687	3989716	3549745	4811214	3728754	3394601	4309069	4087727	7698010	8475488	8838811	8204048	7100864	6374472	5390009	6704180	5063697	3719855	4807964	5050693
PC (O-16:0/22:6)	PC	538944	551286	752728	1028745	904660	797675	1152870	856670	765458	987559	916525	1523880	1742770	1807981	1617927	1500298	1305018	1094524	1349952	1022148	742321	964625	1015919
PC (O-18:0/18:1)	PC	3733377	3954902	5118820	8324180	7301558	6398820	9278039	5845032	5055832	6727444	6169412	7268984	8167566	8429574	7611274	7457245	6524842	5662939	7103081	5016336	3663648	5088156	5260965
PC (O-18:0/20:4)	PC	676269	699296	957089	1275419	1140711	973796	1436685	961857	841778	1085546	1025554	2489560	2797910	2927218	2605617	2412868	2072309	1729811	2206528	1287556	922050	1262785	1316308
PC (O-18:0/22:6)	PC	156766	158946	214645	279728	254119	227587	302796	235127	211341	267763	247351	519359	588339	609350	536703	536642	459005	401743	479416	333508	250636	309027	328306
PC (O-32:1)	PC	367679	376560	487401	530306	491749	443181	578373	495963	449739	499395	483481	728359	749519	769628	730808	676627	632371	580543	657829	519118	406759	537653	549878
PC (O-32:2)	PC	281721	293477	411349	602123	527874	464548	643438	485601	410796	551689	509182	484842	540613	551836	530646	584912	537119	439326	568353	506927	371006	505652	528984
PC (O-34:1)	PC	26423181	28279928	37352067	57246269	51046149	44291344	61545264	46384026	39072496	52480728	49598045	48195890	52159258	54478367	49911953	53401503	47185211	41026828	50165784	43444251	32014963	43109109	44646020
PC (O-34:2)	PC	4388544	4601037	5828459	7330033	6636913	5926133	7543207	6172444	5470734	6811597	6567165	6825009	7537881	7755510	7275496	7241517	6377849	5661508	6879188	6258845	4669287	6105152	6393229
PC (O-34:4)	PC	86223	87227	114962	165965	135610	130366	170798	138538	121634	147723	147592	218414	245923	256323	244575	274873	227590	193403	244728	213446	155915	182889	206394
PC (O-35:4)	PC	26336	26913	35604	47111	41673	35316	46401	40670	34572	41047	47491	66749	83981	77548	74903	71337	65602	50029	66825	56607	39337	51502	57346
PC (O-36:0)	PC	475343	513729	644152	1024343	921005	830892	1126623	592734	549806	717366	651606	704880	770665	791119	706243	891029	771867	687910	825615	528728	385309	526208	517721
PC (O-18:1/18:1)	PC	4783321	5085857	6824224	11030160	9420919	8247269	11931342	8553170	7061172	9547927	9036653	8367461	9376152	9678838	8899985	9449129	8208753	7018909	8803091	7470082	5276283	7178652	7572650
PC (O-18:1/18:2)	PC	603415	604005	790525	795069	709114	665626	827962	658045	594900	704373	635381	792305	899269	914158	844493	831430	721670	649660	766938	601301	432860	568668	585644
PC (O-36:5)	PC	174575	181739	248052	293539	259715	230050	313537	209815	190527	247547	235094	277150	318288	319552	281857	256370	224694	195474	241713	164098	116863	164711	164159
PC (O-38:5)	PC	2538677	2568586	3318485	3478281	3224800	3019836	3736786	3262816	2911734	3483351	3378589	5022884	5505153	5655001	5244630	5132625	4584106	4113762	4768330	3740425	2878429	3567790	3734311
PC (O-40:5)	PC	216803	213887	295162	384624	338086	304224	422801	303903	270208	356391	333084	608189	698804	721500	629177	619892	516989	450412	561777	385088	274034	359391	384719
PC (O-40:7)	PC	283829	299652	400526	581413	507713	452385	645817	495883	435095	554265	527534	726740	804829	845873	774540	799456	681685	572962	716547	550993	391713	515558	546218
PC (P-15:0/20:4) (a)	PC	6589	6509	8764	9261	8311	7678	10008	7844	7017	8363	8261	11579	12419	13009	11736	10654	9827	8226	9826	8926	6203	7746	8587
PC (P-16:0/14:0)	PC	181809	192518	258860	419937	372192	321842	478427	326535	297089	367658	346610	351624	396262	407301	367366	432412	380745	330077	403579	339844	265523	325610	356486
PC (P-16:0/16:0)	PC	696115	747555	1007423	1489825	1285274	1112007	1614005	1092011	962953	1263444	1181901	1232732	1421607	1504504	1271482	1503172	1292201	1092527	1357847	1109363	828179	1085622	1124413
PC (P-16:0/16:1)	PC	976125	1014619	1364895	1888657	1648377	1421946	2096289	1425796	1260015	1657917	1539387	1568889	1760511	1854441	1633456	1799564	1520701	1311703	1697770	1483651	1094221	1375171	1487221
PC (P-16:0/18:0)	PC	76034	77354	114787	191624	438567	347961	491011	344870	309998	144729	290245	153349	149392	174247	150427	442367	445295	161103	432637	306963	291530	348915	139294
PC (P-16:0/18:1)	PC	2421740	2536974	3344149	4356451	3794950	3291316	4743202	3204321	2852784	3677491	3460207	3796578	4153274	4339689	3922121	3644715	3251358	2773858	3458521	3048367	2319813	2974267	3208184
PC (P-16:0/18:2)	PC	334385	344077	445917	523495	459611	400783	568798	400303	361333	467936	437921	458060	508855	531698	468876	463245	392238	349031	438333	395428	295156	365981	392507
PC (P-16:0/18:3)	PC	39329	42229	54982	74270	63347	53620	80624	53883	47669	64425	60023	56300	62968	65427	58364	64856	55917	48013	61020	57191	42225	51618	57161
PC (P-16:0/20:4)	PC	409776	418184	570728	642504	557029	486003	694752	540457	478662	615236	606410	893221	994214	1032038	934817	874805	767850	628503	790817	768642	578945	701551	755379
PC (P-16:0/20:5)	PC	60749	61979	81081	90360	81727	72516	92786	68933	62259	76794	76846	77910	83535	85963	77933	74807	64289	55721	68787	56598	42165	53961	58564
PC (P-16:0/22:6)	PC	127345	129045	181352	235910	200123	178148	260730	194433	174436	220297	217640	273876	300679	317626	286726	272753	242392	193900	246307	250707	189367	231360	250495
PC (P-18:0/18:1) d9 (IS)	PC	310	360	427	427	298	409	369	356	241	360	365	405	402	407	350	388	453	357	379	308	274	322	305
PC (P-18:0/20:4)	PC	165640	174390	230568	291170	260165	225991	314747	255337	231117	285668	283319	344047	377303	397064	366725	403173	359460	302895	376570	342292	263755	321014	348551
PC (P-18:0/22:5)	PC	83771	85697	111396	148187	137382	130459	175920	124762	114124	155387	133899	226791	279717	291375	283967	248824	239078	180044	243679	174088	132057	153594	186001
PC (P-18:0/22:6)	PC	54646	55067	76419	103960	90266	77820	116062	87234	77598	101091	98094	106158	118148	121958	111429	120729	105548	87471	111145	103217	78732	98144	105745
PC (P-18:1/22:6)	PC	61619	67772	94824	150176	125047	110649	163561	135548	116394	150503	141896	146794	164902	172245	154496	195134	164306	132947	173179	175400	129711	158185	166978
PC (P-20:0/20:4)	PC	12381	12237	15286	20050	41162	34916	48483	40877	37937	16507	37752	19599	24615	27230	18936	67325	61754	19378	61755	66175	54400	63700	19347
PC (P-35:2) (a)	PC	89184	90713	119640	135217	122586	113592	144417	114033	100328	119572	117133	116542	126496	131371	123041	113154	101727	89733	108765	97026	73527	97667	99129
PC (P-18:1/18:1)	PC	689687	715305	921748	1267822	1161223	994101	1419463	1031112	909284	1224095	1082400	979117	1117246	1161070	1019944	1144385	952510	862918	1108683	993562	790559	940863	996328
PC (P-36:3)	PC	205633	205596	272743	269435	251809	226547	278989	233551	217742	252701	253602	358655	365854	381902	365815	315251	288234	264449	298734	255983	197726	259132	267193
PC (P-17:0/20:4) (a)	PC	18336	19362	23775	23096	22501	20784	24327	22357	20798	22915	23233	30495	31323	32524	30999	28243	26281	22915	27029	25034	19746	24054	25132
PC (P-38:5) (a)	PC	356401	362859	493501	649941	568353	510627	706312	597461	529307	667835	641562	773962	870515	903212	833563	935205	822489	661596	853515	829608	622270	757628	831125
PE (15:0_18:1) d7 (IS)	PE	394	411	596	147	512	555	622	410	394	79	576	651	626	734	595	535	456	488	467	422	417	148	451
PE (16:0_16:0)	PE	20337	21331	27313	59202	51614	46899	63421	49202	42713	54980	51630	36296	41945	42095	38663	59014	50661	42624	52309	57164	43528	54733	55536
PE (16:0_16:1)	PE	139776	141504	184946	290079	249501	219145	315124	200625	176906	233203	217331	132285	151032	156472	139221	165145	140158	120744	153621	162039	120082	153850	164870
PE (16:0_18:1)	PE	1108949	1177560	1540769	2413501	2078252	1839546	2603678	1751611	1513070	2047221	1872444	1376519	1502477	1570660	1378971	1506519	1316275	1119323	1422211	1425958	1038589	1403665	1486242
PE (16:0_18:2)	PE	200677	227164	341247	514052	403033	374133	618969	363597	316540	339060	401691	258288	252846	262885	238385	270713	217834	192833	257602	270319	167731	263177	229387
PE (16:0_20:4)	PE	196197	194638	263684	374806	318077	286055	417645	228194	204778	269777	254162	200869	225895	231632	204791	241642	211199	178944	227244	195451	139579	187306	197906
PE (16:0_22:6)	PE	74921	79446	105893	130664	114570	104506	143569	91791	82173	110605	104251	82050	89411	94323	85985	82287	69825	60182	76795	78495	59649	75501	80192
PE (18:0_18:1)	PE	1639225	1698772	2242394	3727430	3315850	2858614	4093525	2911744	2533386	3341334	3125824	2788920	3144894	3234782	2915641	2986545	2589266	2195085	2814283	2731797	1985505	2630286	2801540
PE (18:0_20:3) (a)	PE	154506	159414	216878	321033	276926	242216	346764	245987	212608	284380	267401	237014	262619	275157	245502	238265	206998	175480	226156	221923	158879	210434	218906
PE (18:0_20:4)	PE	1423543	1488491	1933378	2743646	2386752	2108657	3011542	1989385	1749188	2230534	2159600	1929360	2145106	2188880	1998174	2238064	1959478	1666581	2068165	1834516	1359915	1707752	1834155
PE (18:0_22:5) (n3)	PE	115613	121948	161296	236461	209849	180264	267449	195666	168440	223437	212080	202852	224442	231668	210078	205340	178529	147579	191818	192879	135996	180409	193783
PE (18:0_22:6)	PE	316648	327815	434342	626161	557101	488056	690825	500437	434896	562893	542430	506630	566188	588115	519086	512163	445015	376833	468484	461342	336038	435748	462051
PE (18:1_22:6) (a)	PE	66386	67191	92709	143582	121801	107099	156280	96068	86248	110385	106482	88419	97073	99962	91867	101286	86558	72635	91642	86128	61745	83139	85449
PE (16:1_18:2)	PE	7388	7652	598	14219	12340	10635	1572	859	455	10558	534	503	6396	5841	5413	6723	5948	5297	6660	484	3943	494	5711
PE (15-MHDA_18:1)	PE	5667	6542	8719	13739	12067	9689	14458	11161	8747	11062	10357	9289	9328	10309	8954	10513	8937	7253	9420	8708	6986	8860	9569
PE (15-MHDA_18:2)	PE	22253	23290	32759	51078	42985	36836	54162	35936	28859	39711	37774	30221	32684	34512	30482	35378	29129	26037	32943	26429	20586	27089	29689
PE (18:1_18:1)	PE	743306	774008	995728	1746054	1514361	1339000	1891517	1257909	1066756	1422121	1324671	961393	1053919	1103652	986555	1172082	1005027	889438	1123581	1011554	783001	1004228	1043944
PE (18:1_18:2)	PE	68718	72162	98911	147335	124638	107880	161091	92017	77741	104997	99390	72966	81286	84831	75602	86453	72402	61318	80276	64689	46696	63451	64364
PE (16:1_20:4)	PE	24704	24963	32945	48935	44055	39113	54547	33036	28424	37924	36418	21792	24266	25030	23419	31026	25939	23450	28412	27502	20887	25876	27642
PE (15-MHDA_20:4)	PE	3237	2828	4657	7565	6063	5334	7345	4680	3840	4829	4663	3374	3576	3628	3670	4165	3373	3172	4125	3402	2181	3019	3363
PE (38:5) (a)	PE	264800	268142	373960	629268	536232	479173	707582	388185	338287	445682	430353	321854	364591	372918	332141	453837	379055	321890	421190	337639	243143	324131	337522
PE (15-MHDA_22:6)	PE	522	525	935	1399	1138	1053	1622	976	757	1108	975	983	986	1381	930	953	797	710	1013	707	641	842	1007
PE (18:0_22:4)	PE	90871	92756	122611	182762	158410	140603	198138	146636	129827	169737	162644	183686	205593	215225	190779	173376	150136	123581	158749	162053	116196	153765	158009
PE (O-16:0/18:2)	PE	11884	11784	16487	24968	21560	19687	29107	21200	19248	23552	21673	17321	20434	19910	19221	25790	22565	18418	22971	20687	17143	21153	21674
PE (O-16:0/20:4)	PE	193273	203021	273565	418960	367608	336841	470769	312777	288792	345102	309518	326249	365370	363246	335089	440793	380001	319772	394553	269042	206713	253009	275745
PE (O-16:0/22:6)	PE	67099	70566	97463	220147	191297	168563	251607	169434	165230	200258	171855	117025	130309	136595	121005	218576	187232	156490	200701	147051	113121	138034	150503
PE (O-18:0/22:5)	PE	31956	32423	44354	99899	85987	79381	114487	71707	66850	83449	73653	88152	101276	106138	93888	157155	135797	111744	141547	88998	68198	83806	87825
PE (O-18:0/22:6)	PE	35127	36301	49185	118829	103384	95152	136748	80531	75134	89918	82579	91895	102993	104206	94759	154990	129298	109655	141061	81979	63721	79919	83752
PE (O-18:1/22:6)	PE	18996	18175	25067	52707	47558	44121	60686	45943	43099	52370	47237	34281	37715	40313	37182	66137	55767	47086	60296	47350	37934	44171	48813
PE (O-34:1)	PE	142119	150826	203191	387282	346987	298123	439162	311350	274552	353454	318210	246275	280555	281908	260717	366623	313143	268056	343359	294169	228068	290708	300583
PE (O-18:1/18:2)	PE	4559	4566	6077	10336	8122	7163	11074	7688	7059	9141	8466	7332	8978	8682	8102	12085	10278	8780	10827	9579	7417	9185	9519
PE (O-36:5)	PE	9342	9062	12515	23236	19173	17485	27616	14006	12904	15912	14512	10179	11806	11338	10559	12869	11624	9591	13773	7769	6173	7862	8088
PE (O-16:0/22:4)	PE	51765	55364	76114	145289	129018	112125	163701	122188	113966	141095	130459	148941	171372	177244	163586	245635	216248	175631	223482	191493	148001	173936	184610
PE (O-38:5) (a)	PE	157816	163197	225677	401738	353933	319412	459222	326516	306263	372441	338444	290214	328049	339930	308539	463671	406625	336637	418918	325805	246090	303328	332024
PE (P-15:0/22:6)	PE	2195	2367	3291	4090	3946	3214	4428	2962	2912	3808	3776	3071	3835	3936	3686	2850	2599	2163	2944	2902	2161	2850	3139
PE (P-16:0/18:1)	PE	429489	453719	602276	671870	594593	506842	746548	512802	438628	596784	554842	742853	822746	858142	764272	617716	554403	463316	584216	469431	351518	475279	499344
PE (P-16:0/18:2)	PE	39774	41380	54052	46163	39728	37319	50925	33249	30279	38617	35496	44779	48725	50111	46242	36109	33049	28206	35787	28944	22397	28925	29922
PE (P-16:0/20:3) (a)	PE	40755	41635	51997	43795	36743	35336	45793	32056	30305	36972	35945	45080	51043	51566	46465	33557	31147	26903	31961	27737	21432	28869	30286
PE (P-16:0/20:4)	PE	895532	923036	1250804	1292351	1142048	1015476	1434681	955024	840426	1119149	1084216	1279606	1411537	1467465	1314902	1127290	996080	823126	1059628	861075	603528	824688	889572
PE (P-16:0/20:5)	PE	56987	59924	77785	79527	69726	62548	86313	47848	41907	58095	53436	40121	44641	45008	39079	34627	29628	26652	33866	23159	17001	22861	25472
PE (P-16:0/22:4)	PE	177447	186351	246200	308634	271128	235014	342573	259968	229505	303540	284941	453621	515707	529535	477732	392187	345488	285996	358680	354545	265798	349046	356728
PE (P-16:0/22:5) (n3)	PE	272319	281148	371455	426783	377042	344165	456600	368678	326689	418571	408374	453307	489064	517165	466307	400873	354459	300352	376152	379147	270830	362206	378646
PE (P-16:0/22:6)	PE	277148	278759	370708	507425	429943	378172	549841	385232	334511	449126	437003	392619	434629	461513	407659	361059	323691	265697	349518	325089	232080	306318	329306
PE (P-17:0/20:4) (a)	PE	12042	11832	15041	16266	14700	12789	18078	12839	11098	14242	13586	17866	20156	21001	19400	15240	13452	10945	14107	12225	8216	11221	11780
PE (P-17:0/22:6) (a)	PE	4621	4944	6416	8099	6701	5825	8304	6183	6002	7498	6898	7450	8356	9071	7833	6534	5818	4725	6375	5406	3870	5300	5670
PE (P-18:0/18:1) d9 (IS)	PE
PE (P-18:0/18:1)	PE	113862	120639	154903	183908	158507	139289	202871	139448	118863	160964	151153	230632	256257	269874	237852	180060	159561	134724	171768	134598	98206	137317	142484
PE (P-18:0/18:2)	PE	12687	13864	17668	16555	14380	12662	18447	11848	10474	13795	12808	19947	23055	24698	20785	14516	12721	10928	14133	11248	8041	10948	12171
PE (P-18:0/18:3)	PE	3549	3670	5082	5662	4957	4216	6802	3977	3018	4307	3748	3672	4269	4375	3948	3485	3451	2476	3376	2590	1716	2386	2687
PE (P-18:0/20:3) (a)	PE	10583	11129	12984	11652	9688	8948	12036	8692	7297	9666	9689	15023	17116	18675	16699	10518	9579	7755	10989	7917	6381	8613	9122
PE (P-18:0/20:4)	PE	311646	327243	429640	455113	391410	344299	500858	325059	275063	378244	354560	532481	604163	618366	562277	430469	376921	309141	408612	303527	215397	299984	314018
PE (P-18:0/20:5)	PE	21644	22741	28495	29725	25436	23024	32896	18158	15575	20861	19515	18644	21669	21085	19018	15451	13482	11818	14961	9315	7072	10223	10143
PE (P-18:0/22:4)	PE	43983	45450	58972	69890	60646	53819	76240	59174	50636	68506	65677	128605	144502	151323	138054	101339	89700	75658	94796	82367	61765	77813	82830
PE (P-18:0/22:5) (n3)	PE	71668	74890	102573	124067	107959	96108	137477	100683	86642	115600	109378	168739	190108	197888	171854	135074	120022	99511	124984	103466	73053	97474	107134
PE (P-18:0/22:6)	PE	129963	133310	183636	243217	213667	184852	261014	178446	153914	210813	196814	248766	271762	287659	255343	213437	187155	154471	199187	158497	110811	153197	166631
PE (P-18:1/18:1) (a)	PE	128104	132008	171557	224911	195787	166643	252348	168947	141537	186924	178888	209802	252877	264664	245500	205846	190520	150728	202362	158882	116943	161871	170708
PE (P-18:1/18:2) (a)	PE	12553	13130	16166	18015	14794	13352	19492	12934	10368	14755	15018	16075	19453	19330	15789	14081	13082	10577	14555	12247	8747	11487	12343
PE (P-18:1/20:3) (a)	PE	11805	12740	16186	15913	14144	12313	17744	12242	10819	14106	13620	15366	18596	19715	17539	13530	12900	10176	13039	11245	8105	11435	12092
PE (P-18:1/20:4) (a)	PE	226989	236911	302893	335582	302348	255585	387530	270411	223412	278037	276010	313305	369412	378399	365273	298655	277697	210714	295015	228093	156160	234013	240294
PE (P-18:1/20:5) (a)	PE	12520	12611	16621	20575	17257	14531	22578	11552	10947	13165	13301	9949	11175	10941	10423	9076	8514	6323	8973	5608	3885	6100	6566
PE (P-18:1/22:4)	PE	37499	37792	53861	76887	66901	57503	87208	68146	56363	76631	74287	97524	113352	118971	109256	100981	86738	69222	90068	91603	62743	83148	86328
PE (P-18:1/22:5) (a)	PE	51910	53892	76654	110988	94334	82779	121114	93347	79732	108141	101132	104454	117230	121998	109365	101125	90042	75313	94381	89670	61280	83530	86935
PE (P-18:1/22:6) (a)	PE	86464	89758	126657	188686	157967	141351	209038	147687	127121	172380	165131	137508	162389	168706	153263	145865	126845	104057	140874	122782	85669	118882	123217
PE (P-19:0/20:4) (a)	PE	320	373	452	519	343	306	582	240	348	387	329	687	827	864	775	559	533	254	490	409	190	308	319
PE (P-20:0/18:1)	PE	2865	2780		3652	3142	2804	3085	2700	2343	2242	3163	4249	546	4884	3962			2734	3390	2657	1873	2861	2851
PE (P-20:0/18:2)	PE												2	18	4		0
PE (P-20:0/20:4)	PE	4024	3898	5579	6247	5713	4975	6943	4714	3566	5058	4938	5973	6879	7040	6731	5908	4791	3994	5506	4250	3140	3833	4194
PE (P-20:0/22:6)	PE	1134	1149	1685	2253	2090	2045	2500	1541	1359	1882	1853	2242	2420	2533	2329	1587	1642	1194	1746	1385	811	1353	1491
PE (P-20:1/20:4)	PE	2480	2424	3511	4772	3648	3093	4661	3119	2487	3604	3484	4459	4887	5495	4570	3963	3680	2883	3936	3020	2112	2972	3070
PE (P-20:1/22:6)	PE	470	769	822	1354	1154	903	1586	982	849	1341	997	1214	1279	1474	1215	993	1099	749	1149	1102	601	901	1096
PG (15:0_18:1) d7 (IS)	PG	17	23	26	26	28	25	15	13	9	20	17	19	32	20	16	8	17	18	12	18	14	31	29
PG (34:1)	PG	14	170037	12767	338455	321316	7838	352780	34611		327185	305410	2705	351382	339000	23319	7194	48981	215123	47602	1725	108791	93928	226123
PG (36:1)	PG	1545	19106	3628	55260	52981	3219	66868	9812		48988	46078	480	45938	43518	7292	3190	34542	37356	15372	234	20773	20396	37766
PG (36:2)	PI	13946	18141	4832	33767	35298	4807	43186	6532		29873	28726	2432	26554	24009	6852	4577	21306	19295	8868	1239	11471	11398	18475
PI (15:0_18:1) d7 (IS)	PI
PI (15-MHDA_18:1)/PI(17:0_18:1)	PI	11515	12302	15550	30356	28702	24947	32802	22601	22106	24143	22278	49847	53999	56715	51182	55435	51471	46040	51776	47830	36926	44887	48902
PI (15-MHDA_18:2)/PI(17:0_18:2)	PI	7203	7749	9556	4917	3767	3209	16119	11068	3322	4045	3945	10514	11120	11536	11214	10348	9621	8057	10186	9800	7522	9278	2452
PI (16:0/16:0)	PI	495	538	648	1931	1542	1342	2306	1281	1177	1361	1256	9832	11420	11130	9842	11856	10144	8915	11070	7828	6337	7596	7590
PI (16:0_16:1)	PI	5115	5241	7017	13223	11995	10334	14409	10287	8615	11140	9564	17730	19928	20629	18542	19984	17897	15793	19753	20577	16158	20359	21053
PI (16:0_20:4)	PI	73372	79263	98572	110466	95685	82824	121477	101373	86273	109936	103018	110595	124318	125805	116363	112424	101435	85948	107290	92966	71198	87206	91025
PI (18:0_18:1)	PI	62821	67571	92958	332485	290196	248094	381987	204253	177130	223483	203985	368778	406117	427265	391320	475092	413705	356512	462290	383154	268358	363701	398271
PI (18:0_20:2)	PI	44562	46345	65072	138974	120106	100006	153938	96683	81086	110355	102430	63215	72854	74103	66230	75425	66116	56264	73555	61282	42599	61084	65303
PI (18:0_20:3) (a)	PI	256392	267667	320265	452845	412540	379304	474497	389957	357109	423045	392975	362463	399704	394357	374182	380277	358209	319247	372832	295665	242366	301768	312339
PI (18:0_20:4)	PI	491850	537363	712710	1237482	1065720	931355	1361647	1103390	972811	1223970	1165188	818654	976365	946038	854506	1029333	908021	744688	974179	737040	523299	705405	744901
PI (18:0_22:5) (n3)	PI	25571	26380	36319	62540	53765	49456	71435	47196	42997	54862	49686	39109	45329	45649	41025	50923	45103	36629	48905	39477	28802	37503	39369
PI (18:0_22:6)	PI	10890	11491	15790	30285	26931	23225	33669	19546	18195	22865	20736	17775	19729	20002	18586	19993	17536	14789	19970	14661	10850	14447	15319
PI (34:0)	PI	1262	1240	2133	5454	4482	3615	6345	2793	2960	3051	2534	16360	18576	19391	16982	20439	16816	14508	18410	10728	7703	9849	10927
PI (34:1)	PI	61175	66125	88837	228623	192659	165266	270192	170748	141063	204828	178424	182224	206321	208739	189062	275505	231354	189867	261277	238785	157519	231750	244681
PI (36:2)	PI	283013	307167	403943	841766	722941	612583	920716	541495	461872	623860	562161	367255	420268	416236	375846	437469	389982	329230	438540	391416	287771	385584	414440
PI (18:1_18:2)	PI	20295	21901	29851	38030	33548	28199	42070	27682	24125	30370	28990	22950	25366	25180	22861	24038	21699	18868	23765	19984	16086	20528	21504
PI (37:4)	PI	8723	9105	12320	16751	14145	12365	17881	16762	14802	18094	17856	14823	16215	16109	14884	16932	15446	12556	16193	14531	10385	13502	14338
PI (37:6)	PI	405	379	671	822	661	566	958	707	638	926	878	1297	1261	1431	1509	1250	1025	831	1198	1195	792	1107	1285
PI (38:5) (a)	PI	133547	143822	182640	252495	220629	196683	278029	212801	193983	248421	223206	123910	143762	138852	126013	156083	140223	114004	148173	131659	106873	132644	138719
PI (38:6)	PI	3452	3808	5180	5962	5327	4854	6623	4248	3829	4928	4273	4126	4526	4124	4300	3740	3259	3081	3413	2676	1891	2534	2602
PI (18:0_22:4)	PI	20645	21647	28892	54129	46230	41634	60550	36014	31311	41067	39775	34274	38588	41077	36946	39551	35506	28192	38168	29415	20430	26905	28480
PI P1(38:4)	PIP1	446	1265	1156	3180	2669	2233	3300	2237	4733	2647	3268	972	1650	854	574	1338	804	1259	2027	1471	647	2185	675
PS (15:0_18:1) d7 (IS)	PS	9	19	21	18	30	22	14	9	14	10	19	15	33	18	15	10	28	20	9	42	21	13	20
PS (36:1)	PS	23926	13909	1564075	88794	2005078	54941	99305	2535977	2538791	3826915	12985	873814	81525	47448	2604014	14383	1850006	2295985	3463403	20112	781574	8209	1451793
PS (36:2)	PS	214154	166818	374058	700130	613541	495031	758700	441916	388454	340628	166859	298551	336166	307537	254084	183198	371140	160277	364689	172994	243693	103821	160365
PS (38:4)	PS	1488	96	44850	9286	52975	6427	9896	63914	61614	72374	5	21702	6458	3794	51445	58	47769	40021	76639	316	20644	12	16637
PS (40:5)	PS	161718	165646	234322	365082	327747	266255	410246	285395	253853	314669	225656	253362	274985	276015	261682	248344	279270	218949	295984	249175	196253	111071	236625
S1P (d16:1)	S1P
S1P (d18:0)	S1P
S1P (d18:1) d7 (IS)	S1P	39	92	76	74	102	79	69	93	64	53	68	77	55	45	59	80	85	50	67	57	44	64	57
S1P (d18:1)	S1P													0	17
S1P (d18:2)	S1P
SHexCer (d18:1/12:0) (IS)	SHexCer
SHexCer (d18:1/16:0(OH))	SHexCer
SHexCer (d18:1/16:0)	SHexCer
SHexCer (d18:1/24:0(OH))	SHexCer
SHexCer (d18:1/24:1(OH))	SHexCer
SHexCer (d18:1/24:1)	SHexCer	99	124	159	640	357	103	154	7		404		232	214	214	202	1	152		287	174	154	131
SM (34:3)	SM	5387	5364	7337	10415	9195	7496	11116	8313	7318	8968	9655	7694	8455	9188	8369	7293	6939	5864	7164	8017	5905	7509	8031
SM (d16:1/19:0)	SM	150784	155430	209333	285378	252167	226107	301061	243766	207543	274562	258859	257780	289098	298686	271782	295475	261686	224652	281086	267895	195770	251528	267931
SM (d18:2/17:0)	SM	29867	32191	42657	68913	58106	50008	76666	55975	48493	63582	62576	49039	57984	59702	53995	61409	51855	43612	55008	55241	38867	51868	55623
SM (37:1)	SM	95734	97717	131551	205633	177643	156883	218942	152905	130962	174189	168742	154701	177890	181710	158547	178784	155145	136892	163831	150569	114159	145330	149660
SM (37:2)	SM	153199	159111	217042	335448	284690	248760	369792	243222	209895	286983	269644	261763	288067	309866	271853	307603	262786	224563	284214	253376	179557	236002	251795
SM (38:3) (a)	SM	22209	22148	29801	40413	35552	33520	43941	34194	29568	40094	37751	54087	61284	62805	56153	51073	47728	41216	49215	46429	34835	41714	44966
SM (d16:1/24:1)	SM	271698	291925	398617	1174360	1011157	857966	1293064	905708	755323	1045577	1011470	517364	598220	621841	570287	956336	842861	705583	906466	956702	698496	910218	965801
SM (40:3) (a)	SM	64383	66831	85251	177505	151114	137079	184010	161002	135366	164320	154517	113500	123682	128395	116613	150469	139007	120981	147060	153167	105348	146525	147835
SM (41:0)	SM	330504	349095	449534	32563	29646	27444	36385	26123	23029	31651	30235	568787	681895	691886	553034	33755	28175	26092	31859	29833	22347	28542	29126
SM (41:1) (a)	SM	39115	43220	54354	85598	75485	66078	93495	65863	57059	75261	72438	80310	88148	92110	88674	85884	75346	66216	84356	64895	46794	63196	66950
SM (d17:1/24:1)	SM	377689	402232	524738	842141	741864	648793	924207	690094	596426	785386	763746	811867	915015	928706	858397	893791	779885	675099	853733	760725	566482	739301	770943
SM (d18:1/24:1)	SM	2475027	2601848	3551670	9215474	7871592	6788491	10349061	6808129	5728515	7961621	7756511	5266572	6027908	6312963	5625793	8283024	7205733	6040191	7726021	7296780	5244328	7083157	7518282
SM (43:1)	SM	161055	174292	229811	381059	325286	281474	388615	282563	262250	347925	319345	282862	324375	326964	280957	347027	304695	264608	323104	275975	194984	269204	257496
SM (d19:1/24:1)	SM	40575	42493	55876	96267	83597	75267	107597	87956	75614	97724	93251	93770	107219	110221	102502	127867	111180	92165	118844	102378	74465	98134	104342
SM (44:1)	SM	12267	12073	16385	35082	31165	28072	37070	27782	27762	35111	31384	23657	26944	25922	21555	36667	31965	24817	32662	26969	20239	25139	25161
SM (44:2)	SM	85114	89996	116868	258867	227545	203888	278170	200103	190512	242583	231392	168601	186802	187650	165555	258259	229266	43568	236898	50433	35782	45778	45755
SM (44:3)	SM	21661	22703	30389	69146	60339	52206	76448	58319	48943	65708	65943	41016	45463	48752	43723	62577	56381	25589	60919	34120	25162	32029	34657
SM (d16:1/23:0)/SM(d17:1/22:0)	SM	277356	291399	383502	570637	501564	444915	616165	429518	375075	504427	473315	425705	459838	472620	416873	448405	386262	347893	418946	390588	294297	374077	393595
SM (d17:1/14:0)	SM	6643	8462	10535	761	6437	4522	14115	9630	7368	11732	12138	9646	6382	13195	12054	12785	459	2186	775	11042		9741	327
SM (d17:1/16:0)	SM	550614	572706	750424	830073	710966	632447	904907	643289	563185	731032	717560	805904	892546	923787	851604	707686	632017	548611	671792	654027	491067	610263	653116
SM (d18:0/14:0)	SM	26337	28714	35457	77245	87399	71570	107839	79129	67308	86578	88953	49316	52989	56386	53091	90481	57288	57067	19762	91435	33421	81574	10788
SM (d18:0/16:0)	SM	1327819	1407609	1876529	8464870	7755885	6898972	9223468	6133814	5318339	6807608	6572838	2714792	3006099	3190745	2822286	5953876	5262531	4597623	5595322	5742620	4280558	5374168	5864052
SM (d18:0/22:0)	SM	160356	163754	214375	758845	688867	620845	836092	542945	485255	605670	579135	350573	386214	403151	367792	716206	651802	572172	679255	586930	458342	569535	610522
SM (d18:1/14:0)/SM(d16:1/16:0)	SM	496499	570085	709277	156214	616660	478858	1028650	722272	593295	835285	858265	745739	617180	912759	843269	837093	108027	282655	91930	783059	1843	708100	35212
SM (d18:1/15:0) d9 (IS)	SM	35	66	77	33	35	35	132	49	38	80	68	51	53	112	115	173	39	41	88	110	50	53	90
SM (d18:1/16:0)	SM	17281893	18572473	25298026	51573321	47502718	43478771	54724058	41179255	36586652	45242479	45055125	29849710	33816399	34769342	31461585	41276445	37559131	31812680	39589455	37439327	27588224	36697527	38396647
SM (d18:1/18:0)/SM(d16:1/20:0)	SM	604723	632952	853230	2443116	2130050	1880076	2718715	1656433	1417982	1871714	1849839	961731	1089043	1128981	1027591	1740731	1558379	1303302	1651399	1507193	1059283	1426434	1515625
SM (d18:1/20:0)/SM(d16:1/22:0)	SM	355881	373412	516647	1495457	1291370	1120165	1653102	1018810	877216	1187840	1142542	720083	829920	844199	761272	1315809	1154894	972059	1236623	1120557	801936	1073859	1125208
SM (d18:1/22:0)/SM(d16:1/24:0)	SM	1947438	2088559	2802559	8496294	7361957	6395127	9516815	5626917	4809580	6587665	6331656	4464348	5161363	5359311	4755971	7591808	6613445	5561169	7080497	6001787	4269148	5786154	6159961
SM (d18:1/24:0)	SM	3543116	3706347	4734592	574595	511985	455822	622195	486416	424367	536311	506921	6304432	7022893	7243709	6003061	532284	490113	421432	511495	529971	428007	504075	552289
SM (d18:2/14:0)	SM	18296	18853	24100	35394	30570	27508	39510	28934	24637	31786	32303	20592	23924	24908	21963	24588	21392	18901	22942	24859	18577	24790	25350
SM (d18:2/16:0)	SM	1721069	1820925	2394198	3087824	2605989	2301117	3380898	2494003	2120294	2854073	2767873	2336527	2622222	2676123	2466467	2204391	1955137	1678313	2115488	2200531	1580714	2128387	2235366
SM (d18:2/18:0)	SM	256975	273339	344052	682257	603102	546552	729209	525415	452400	573283	578171	346474	381584	385695	368331	465882	435077	372946	466131	455233	334905	435398	456999
SM (d18:2/18:1)	SM	3988	3572	5331	9199	8219	6323	8867	7601	6194	7827	7605	7475	8056	9403	6431	7803	7567	5725	7966	7638	5580	7086	7954
SM (d18:2/20:0)	SM	119618	122597	160094	312361	273234	252302	331567	257938	226538	279788	273812	178565	195903	201376	184740	249758	221759	199386	243316	253676	181665	245349	251808
Sph (d17:1) (IS)	Sph	7228	6896	7316	5944	5684	5804	5720	4988	5610	5803	5488	6572	6790	7496	6794	13850	4996	5555	5149	5217	4748	5112	5276
Sph (d18:1)	Sph	60591	66090	71633	39881	33544	29506	40296	5486	21879	30412	30583	5917	6208	98297	67710	2487	5921	17154	19845	25502	5411	23753	22835
Sph (d18:2)	Sph	13725	14656	14801	11294	10568	10536	11214	11008	9192	10384	10292	15901	17480	16545	14648	6475	9140	8678	9135	9774	9492	8881	9894
TG (48:0) [NL-16:0]	TG	1501367	1493765	1701158	1119032	1048561	955226	1201878	744090	649146	786975	728183	1764238	1926837	1897215	1788414	987741	1011690	879371	1033341	591683	506177	573576	579145
TG (48:0) [NL-18:0]	TG	120277	120879	144189	113276	108835	107073	118713	71069	68801	72529	71052	207939	215986	216855	214736	130180	124384	115924	124711	63425	55121	62026	64199
TG (48:0) [SIM]	TG	2329345	2344757	2690076	1819073	1717892	1625680	1950854	1233863	1138569	1287229	1257760	2771995	3169479	3058357	2845030	1709263	1718976	1575491	1730167	1016513	919156	1031469	1037210
TG (48:1) [NL-16:1]	TG	578079	14149	15491	13000	12926	10506	12423	10799	10606	9673	12482	21008	675732	21808	21126	11672	11063	343823	13933	11395	10445	9675	10651
TG (48:1) [NL-18:1] d7 (IS)	TG	164	206	301	117	279	122	163	111	217	197	363	207	126	180	159	236	263	198	190	214	197	230	145
TG (48:1) [NL-18:1]	TG	528309	17654	17811	16991	13304	13726	13081	15601	14790	15669	15921	28134	810850	29083	28623	19748	17087	458478	19410	13702	11946	11693	15053
TG (48:1) [SIM]	TG	4603102	202131	190312	159325	138561	132987	151152	152942	138895	142474	143376	285446	6097231	318664	315544	176155	163491	3410543	213081	147389	114770	137420	162727
TG (48:2) [NL-14:0]	TG	238228	10219	13804	6087	12367	9643	11835	7778	7884	11878	11515	10676	352198	12942	12702	14103	12873	199346	9074	7721	10314	13200	7426
TG (48:2) [NL-14:1]	TG	105061	2481	4255	1147	3474	2449	3578	1428	2550	3190	2861	1972	162275	2820	2495	3895	3167	90206	2033	1816	3565	4078	1261
TG (48:2) [NL-16:1]	TG	712413	33508	55349	16160	44273	34324	47594	15863	24221	35750	35859	25100	795720	27594	25511	38990	35741	479975	17933	15811	35272	48978	16462
TG (48:2) [NL-18:2]	TG	57466	3780	5964	1439	4921	4211	5685	1752	2946	3859	4088	2162	83683	2376	2870	3685	3824	52098	1814	1691	4228	4431	1129
TG (48:2) [SIM]	TG	2743106	116159	177093	71990	144793	109518	159366	72019	73300	121554	112061	117627	3467630	131908	125250	134564	131926	2103185	87224	69618	102713	145495	70239
TG (48:3) [NL-14:0]	TG	19976	1704	2529	896	2524	2246	2293	1065	1390	1682	1690	1748	37648	1654	1668	2749	2366	20927	903	1163	2076	2677	881
TG (48:3) [NL-16:1]	TG	163754	21352	36806	4093	34868	27584	35244	5781	14863	24746	25204	4940	184839	5904	7077	27738	28113	130571	4031	4206	25203	36059	4019
TG (48:3) [NL-18:3]	TG	4196	418	758	218	720	538	882	219	244	685	444	427	7202	399	347	640	470	4081	225	252	430	645	282
TG (48:3) [SIM]	TG	628665	36685	63303	32996	61217	42730	61126	29345	20049	43507	45458	39249	892049	56281	49418	47187	47547	551700	29331	24964	42453	57338	21944
TG (49:1) [NL-16:1]	TG	85418	113761	87563	132491	62481	73554	71104	112138	83996	71754	69055	236940	99774	292949	275831	91259	86563	67225	178607	107135	47684	50268	106132
TG (49:1) [NL-17:1]	TG	76780	229241	266132	202322	198797	184104	221892	153364	139442	168173	169675	284707	98406	321373	295244	220119	209505	55118	217766	140847	111470	137188	145770
TG (49:1) [SIM]	TG	1476704	6438337	7190477	5700797	5373521	5120466	6125813	4449223	4135370	4817521	4946903	8413904	1910665	9392706	9204333	6695732	6307758	1223919	6530944	4145145	3502912	4081953	4243203
TG (50:0) [NL-18:0]	TG	580701	3677	3425	7693	3504	2868	3562	6334	3486	2933	3052	20379	795053	25853	23731	3412	3679	400200	14054	5817	1535	2197	5700
TG (50:0) [SIM]	TG	1864354	65837	79155	54395	47157	46987	55154	51546	41938	44455	44927	128730	2574627	202834	190768	73766	72227	1303509	102000	44258	34293	41832	44616
TG (50:1) [NL-14:0]	TG	169900	170629	195653	191506	174198	169958	200986	111491	105414	115027	123143	287607	304627	311751	301627	219780	205818	185935	210692	112468	93456	111324	111805
TG (50:1) [NL-16:0]	TG	3815997	3696092	4208274	3116208	2828243	2690918	3311761	1662841	1515149	1754824	1867222	4102418	4313421	4602520	4347679	2569574	2481570	2301896	2531719	1459559	1172977	1488176	1492215
TG (50:1) [NL-18:1]	TG	1593274	1602755	1817597	1401578	1409971	1261275	1509360	762902	722980	827048	865040	1830137	1951435	2062063	1866444	1204571	1167034	1050153	1220861	686412	540415	666400	675160
TG (50:1) [SIM]	TG	6847316	6907750	8377804	6165984	5706362	5248942	6453773	3383628	3138208	3585421	3700155	8399616	8788006	8792877	8459614	5318332	5050995	4654859	5168304	2990669	2430377	2999676	2996028
TG (50:2) [NL-14:0]	TG	374350	4295	4665	5149	4171	2943	4019	6085	4100	4651	4639	7972	596796	9931	9124	5204	5804	390944	7936	5727	4089	4110	5824
TG (50:2) [NL-16:1]	TG	1534245	15564	17570	21811	14828	13808	14818	19611	13634	14795	15228	33349	1713637	41226	35865	14787	15162	949246	26205	20439	11299	16120	20660
TG (50:2) [NL-18:1]	TG	1697564	35914	26883	51111	21298	27142	25598	43406	34764	31114	28921	73100	2093055	80895	74495	33400	30629	1307597	57960	43237	21519	22865	46105
TG (50:2) [NL-18:2]	TG	135546	2798	5248	2456	4468	3603	5048	2486	3258	3791	2952	5162	184857	6050	6225	4571	3736	103616	2872	3335	3477	4714	2284
TG (50:2) [SIM]	TG	6476197	234977	297231	211119	221943	209913	263314	188300	176282	215347	215633	304461	7775233	347538	330111	262292	253019	4592476	232342	181813	167200	199216	191442
TG (50:3) [NL-14:0]	TG	56639	57779	68112	59550	53972	51354	62898	40336	39618	44541	45298	100553	105463	109808	102610	70865	66722	62712	68964	47780	39356	44128	46277
TG (50:3) [NL-14:1]	TG	55677	57568	67395	73803	65349	61480	78285	42339	37736	44962	45164	85594	92866	95210	85645	68840	63979	52942	63898	42847	33028	42212	41742
TG (50:3) [NL-16:1]	TG	560796	568797	663523	616871	554735	520867	642176	346610	331931	380340	385507	576586	598724	609089	568212	414716	398489	361609	401772	314795	261456	304359	301288
TG (50:3) [NL-18:2]	TG	135189	139310	155558	135893	126825	121804	138295	96396	92193	102148	100624	181799	195010	196264	186205	136428	125708	114612	127665	101478	88154	95146	94683
TG (50:3) [NL-18:3]	TG	9050	10350	11237	8600	8274	8452	9243	6295	7300	6647	6548	16220	17776	18018	16318	9719	9719	7764	8823	6568	5762	7143	6508
TG (50:3) [SIM]	TG	1984149	1965535	2345145	2094807	1901781	1758901	2195077	1264472	1194282	1378550	1392069	2459572	2620268	2748458	2490610	1825546	1708620	1531393	1757239	1288999	1055963	1241653	1234612
TG (50:4) [NL-14:0]	TG	9793	10555	11079	9855	9496	9047	10590	7515	8343	8258	8142	20834	23761	23529	20434	13984	12971	11874	13571	9966	8227	9943	9151
TG (50:4) [NL-18:3]	TG	9848	10897	11370	9833	9266	9309	10070	6584	7501	7973	7863	15680	16348	17522	14885	10819	10141	9599	10278	8823	7030	8147	7341
TG (50:4) [NL-20:4]	TG	6559	6732	7467	6866	5584	5522	6542	4455	4785	5110	5443	19558	21836	23534	20541	11466	11584	9700	10560	6199	5012	5744	6020
TG (50:4) [SIM]	TG	306946	314303	362499	324275	306130	285397	335461	228255	243323	262236	257065	543396	602413	606228	538480	405460	372124	338488	368994	291962	239860	282012	264370
TG (51:0) [NL-16:0]	TG	28217	102346	125182	317043	93895	86682	107852	112848	61563	75006	77566	1043659	41354	601347	401231	155469	142943	19806	490497	241467	61495	75614	284426
TG (51:0) [SIM]	TG	160034	345518	415273	558587	304407	279279	354586	330700	209856	248705	264173	1024964	226077	1309750	1050254	469043	429860	139900	892164	407552	199567	252150	424949
TG (51:1) [NL-17:0]	TG	124102	130037	152800	111259	106032	95413	123196	71931	67835	76658	76508	168471	184408	178986	178673	137824	123703	110955	136032	69862	54223	69063	74691
TG (51:1) [SIM]	TG	3905091	3940523	4913675	3896758	3656348	3322306	4234900	2761617	2498834	2967650	2996972	6969468	7612479	7851827	7361501	5378315	5036961	4583963	5412288	2893353	2269199	2895954	3056750
TG (51:2) [NL-15:0]	TG	93367	93521	114260	106906	99853	94782	118512	83288	74855	92940	90663	131973	146458	141048	131731	114223	105742	98011	115983	81431	62041	79236	80603
TG (51:2) [NL-17:0]	TG	23956	24191	28516	24691	22367	21768	26496	21202	17936	21963	22184	41820	45989	44116	46731	35989	33552	31022	33551	22281	17950	20881	23482
TG (51:2) [NL-17:1]	TG	346095	347985	431438	405419	378134	346148	435859	333443	297665	346187	355282	508855	539616	545027	539190	446207	414080	387526	452580	306923	249499	308248	324387
TG (51:2) [SIM]	TG	5027490	5035004	6163487	5724146	5388414	4941506	6138061	4626207	4139451	4878359	4967634	7366629	7862107	8219214	7715953	6533019	6147574	5542943	6479382	4487362	3613991	4430188	4664269
TG (52:1) [NL-18:0]	TG	1371937	11975	11594	11935	8519	8378	9865	9379	6879	6644	7263	24199	2224613	31423	29261	12717	11160	1094363	19038	8790	4533	5197	9917
TG (52:1) [NL-18:1]	TG	1182429	17855	14361	21543	10369	15861	14667	17616	13725	13380	13742	38879	1739475	54964	53373	22958	22363	912041	33781	16433	10587	9524	17933
TG (52:1) [SIM]	TG	4418199	100007	100319	95538	73165	81851	81448	86636	72756	80388	80746	177642	6659146	245452	245039	129643	118030	3404220	151225	76024	59068	67659	78905
TG (52:2) [NL-16:0]	TG	2281362	2257170	2708564	2542246	2372164	2078825	2678067	1317849	1206716	1452343	1513104	2744320	2944281	2999836	2898227	2067041	2024604	1862391	2155600	1226874	987866	1232631	1298891
TG (52:2) [NL-18:2]	TG	82107	79612	93848	63994	64388	58459	67217	39435	38448	43130	46385	131407	137497	139336	128445	74874	74047	66839	75418	42183	38174	40406	40830
TG (52:2) [SIM]	TG	8375410	8664115	9857346	9315412	8359618	7847351	9773117	4787915	4281318	5201979	5496492	10371298	10712259	11352301	10655891	7844203	7212110	6823617	7929143	4522783	3726665	4452679	4607351
TG (52:3) [NL-16:1]	TG	883704	879199	1054972	1127582	1034588	932076	1180378	546234	486275	611882	630606	1000872	1064720	1069534	1015909	789198	734787	655275	780615	488354	385317	475962	486241
TG (52:3) [NL-18:2]	TG	349097	344829	388828	350220	325477	290059	361035	211444	201935	220773	236579	471117	494730	528508	490007	341964	315679	296923	338678	222398	184263	212645	210987
TG (52:3) [SIM]	TG	3888841	3941933	4629419	4589596	4162219	3861053	4706465	2465020	2189054	2612673	2704035	4834031	5218239	5447858	4978429	3677929	3381594	3127912	3610767	2349124	1908722	2309309	2321018
TG (52:4) [NL-16:1]	TG	113087	112711	131493	117192	106928	101759	124298	73612	69008	77771	81357	147015	169109	169559	148060	114269	105256	95444	107037	71126	63568	73586	73566
TG (52:4) [NL-18:2]	TG	132486	131521	149808	139325	134575	125408	150907	93395	93592	101535	100519	156278	177043	176763	155780	131995	119811	111138	126510	94780	83635	96766	93474
TG (52:4) [NL-18:3]	TG	27370	26879	30787	27615	24228	22082	27194	16063	17139	19327	18727	40796	47088	47247	39260	28970	27653	23988	27735	18060	15825	18624	17992
TG (52:4) [SIM]	TG	1348914	1361765	1593133	1341186	1215254	1106500	1388858	875256	844948	964172	971256	1809404	2287045	2153041	1865350	1461287	1304796	1186252	1378522	819969	706476	893341	930106
TG (52:5) [NL-18:3]	TG	9303	9960	10436	9972	10069	9101	10319	7653	7101	7834	7649	14173	14583	15417	12528	10264	9682	9054	10107	8459	7238	7564	7697
TG (52:5) [NL-20:4]	TG	23266	24137	30470	26277	23288	21150	27969	16878	17009	19782	20447	72646	78111	86002	75928	47406	42426	36724	41695	24310	19373	22720	23466
TG (52:5) [NL-20:5]	TG	2679	2957	3355	2619	2605	2332	3008	2096	2114	2349	2115	5888	6880	7305	6401	4170	3326	2754	3557	2185	1519	2173	1686
TG (52:5) [SIM]	TG	316329	308969	366841	315955	295301	275064	334133	213986	196393	232237	245953	618513	652222	684259	596866	420590	382259	346748	395191	256289	209167	237132	246898
TG (53:2) [NL-17:1]	TG	64343	64424	82032	74229	68991	60346	81447	56932	50794	61663	62516	123801	131383	135863	128811	103117	98152	87628	102490	61206	47134	58455	62052
TG (53:2) [NL-18:1]	TG	949961	962065	1209164	1262414	1158209	1060417	1366479	924107	800817	985700	1003688	1733489	1852323	1925392	1828312	1655706	1552335	1398512	1649636	959569	741846	930581	977550
TG (53:2) [SIM]	TG	1821345	1870636	2318286	2298542	2088085	1938645	2458173	1698679	1515461	1845694	1874440	3159667	3338529	3541895	3317435	2924005	2708001	2485535	2882131	1783244	1374250	1745487	1839907
TG (54:0) [NL-18:0]	TG	359	334	483	280	277	271	398	180	151	190	268	698	886	1062	808	599	489	510	482	240	160	188	230
TG (54:0) [SIM]	TG	1963	1865	2273	1504	1179	1149	1547	1168	741	1237	1175	3651	4407	4850	4201	2652	2206	2184	2403	1158	828	1191	1084
TG (54:1) [NL-18:1]	TG	2949	2926	3951	2889	2680	2457	3286	2016	1893	2179	2403	6185	7262	7765	6755	4752	4525	4182	4623	2497	1701	2138	2243
TG (54:1) [SIM]	TG	20737	20628	27563	19292	17608	16234	21346	13079	12758	14507	15325	41418	47608	49203	44349	31491	28499	26423	29566	14980	12155	14864	16554
TG (54:2) [NL-18:0]	TG	978744	997354	1173762	1247624	1149961	1050698	1329448	568384	512006	627638	636915	1745041	1870848	1979559	1787008	1388768	1282970	1137896	1410344	648910	503585	624360	665098
TG (54:2) [NL-20:1]	TG	389464	390326	458635	447117	409751	360845	471586	220247	201200	251296	259745	463204	505598	524326	499205	350353	332837	313725	366016	218100	166590	209187	210665
TG (54:2) [SIM]	TG	3787504	3747663	4485469	4550325	4092758	3784655	4845652	2115684	1948790	2306773	2450691	5973535	6342724	6418566	6127133	4676366	4293332	3961481	4698725	2374957	1878260	2358683	2397667
TG (54:3) [NL-18:1]	TG	2988844	3017124	3449881	4373208	3980380	3602658	4558957	2148493	1905925	2291352	2450924	3955580	4151067	4189574	3947847	3608173	3329828	3035100	3565080	2091520	1710705	2014735	2071992
TG (54:3) [NL-18:2]	TG	136641	133172	149030	136668	121446	112836	142285	76522	70557	79124	87909	245813	251305	268854	251860	169816	161892	151041	174476	88508	75497	88434	90953
TG (54:3) [SIM]	TG	3974409	3847578	4570354	5202986	4731317	4424248	5348490	2599112	2413791	2844782	3052931	5508337	5666321	6006444	5546503	4605672	4259935	3899852	4650801	2717297	2160159	2626590	2707231
TG (54:4) [NL-18:2]	TG	209491	203215	249232	250410	228190	213084	264150	141384	133144	155610	155211	306707	330229	333690	320334	249550	238753	210292	252158	156666	126331	146727	149496
TG (54:4) [NL-20:3]	TG	125105	125586	157093	133349	121441	110556	140854	76236	74086	88757	86927	276491	284156	298415	272397	183789	171654	149513	176243	105690	81255	97586	97716
TG (54:4) [SIM]	TG	1428346	1404107	1704976	1568009	1402037	1291572	1656950	943089	872683	1021210	1042839	2550762	2739729	2805346	2589189	1807420	1688017	1542286	1754513	1086864	865260	1049061	1073363
TG (54:5) [NL-18:3]	TG	13901	14022	16329	15806	15693	13899	17249	10234	9412	10663	11397	24395	26312	26710	25327	18855	15495	16268	17058	12401	9896	11574	11243
TG (54:5) [NL-20:4]	TG	59573	57731	68661	57950	54242	48264	65993	41590	40707	46424	49070	168017	183967	195217	172501	105559	80098	89921	101012	61269	45859	54120	57644
TG (54:5) [SIM]	TG	723919	708550	838176	724646	656622	612398	776010	495799	476014	538756	554699	1444670	1533344	1599080	1476933	999235	855889	819065	932810	609623	478139	580855	593870
TG (54:6) [NL-18:3]	TG	4267	4161	4605	4514	3998	4260	4858	3727	3669	3913	3744	6012	6546	6135	5876	4891	4868	4462	4671	4446	3640	3798	3989
TG (54:6) [NL-20:4]	TG	17646	18709	23271	20955	19434	20579	25715	13498	13516	15476	15428	58130	63667	64992	58022	38455	34736	28927	33207	20326	15142	18278	19122
TG (54:6) [NL-20:5]	TG	5931	6491	8130	7189	6517	6969	8768	4326	4288	4789	5286	16524	17790	19162	17394	11594	9756	8938	10096	5974	4234	5444	5633
TG (54:6) [NL-22:6]	TG	35576	36808	47093	27895	24788	27851	39356	17145	16289	18588	19319	52283	61366	61304	49717	29214	25409	21671	26768	14754	11303	13847	14759
TG (54:6) [SIM]	TG	435485	442337	541854	410544	378373	354790	461581	263232	258827	293546	308555	806749	867756	920353	814619	514098	479236	410026	480228	303230	242946	282228	293255
TG (54:7) [NL-20:5]	TG	2398	2573	3053	2676	2645	2621	3236	1836	2110	2195	2693	6032	6942	6821	6238	4273	3917	3295	3620	2465	2151	2350	2229
TG (54:7) [NL-22:6]	TG	40852	40731	54601	37758	34924	32368	42905	21402	24981	27863	27826	61574	74805	72222	60321	40668	35065	29291	34454	23870	15914	23347	21030
TG (54:7) [SIM]	TG	212818	215872	265706	211714	189350	177456	223904	146890	149282	165151	164431	343190	373269	378012	328068	231637	211297	189672	209486	160223	127511	153707	144703
TG (56:6) [NL-20:4]	TG	40833	40020	52289	50285	44628	41669	53803	33731	31504	37060	37421	142029	155034	160988	152281	111083	99222	81965	99537	53454	41298	49682	51328
TG (56:6) [NL-22:5]	TG	76522	74715	90296	74419	67731	63438	81394	44691	43550	50026	51450	128023	135023	138971	132055	93042	81766	73721	86875	49181	37726	46367	49007
TG (56:6) [SIM]	TG	666387	666549	782469	648920	592803	563308	700738	406571	400074	444308	475446	1306262	1429698	1472063	1363391	922002	839670	733962	856734	509579	403131	466347	478509
TG (56:7) [NL-20:4]	TG	5550	5555	7221	6611	6530	5674	8145	4527	4422	5149	5485	21553	24962	21534	22831	14063	12494	11013	12690	7401	5653	6637	6448
TG (56:7) [NL-20:5]	TG	3293	3033	4340	4208	3962	3663	4940	2739	2851	3304	3181	12384	13119	10540	11485	8324	7570	6066	7516	3934	3093	3775	3731
TG (56:7) [NL-22:5]	TG	12968	13594	21898	19408	19021	16797	22631	11457	11527	13469	13571	31137	33667	26573	32815	23653	21225	18328	21598	13397	10832	12640	12622
TG (56:7) [NL-22:6]	TG	61450	59395	105409	80847	71511	64039	89074	44449	45020	51191	51857	127031	140907	104026	128227	84257	75630	64621	72468	48314	34930	42925	41373
TG (56:7) [SIM]	TG	459455	434837	568644	462304	417052	391879	495686	309851	246454	294182	332911	743248	802110	801401	755242	487085	453165	396754	482501	261586	219452	247451	284359
TG (56:8) [NL-20:4]	TG	2047	2310	2920	2616	2411	2446	2855	2140	1955	2730	2596	8816	9264	9997	8629	5215	4811	3902	4227	3342	2341	2849	3016
TG (56:8) [NL-20:5]	TG	969	857	1220	1378	970	993	884	836	717	923	839	2714	3222	2882	2571	1648	1727	1534	1662	1041	752	875	978
TG (56:8) [NL-22:6]	TG	36300	37654	50080	39912	35676	31824	43192	22277	22704	26992	27359	59094	63986	65438	53088	37813	35896	28523	34144	23633	18365	23431	21407
TG (56:8) [SIM]	TG	108715	102978	139519	116067	110664	95424	124705	71777	76181	85393	83448	187112	206465	209496	188208	131314	109189	94963	117352	76106	57939	73078	77127
TG (56:9) [NL-22:6]	TG	3760	3626	4896	3993	3415	2995	4266	2869	2646	3127	2931	6676	7092	7777	6754	4429	3986	3793	3963	3133	2058	2961	2813
TG (56:9) [SIM]	TG	44836	43736	50167	46302	42832	40400	46701	35916	37354	39869	39526	67078	74809	73932	65351	52080	47508	44208	47030	42126	34654	38860	38311
TG (58:10) [NL-22:6]	TG	2646	2599	3422	3143	2770	2401	3119	2083	2148	2508	2830	6504	6689	7006	5972	3843	3707	3278	3523	2645	1746	2612	2362
TG (58:10) [SIM]	TG	25211	27032	32521	28640	26894	25517	30308	22312	23854	27182	25238	49852	57168	56376	50845	37836	33869	29726	33150	27517	22600	25751	24497
TG (58:8) [NL-22:6]	TG	78828	81781	102148	96720	87664	81424	105368	51936	51482	60044	61077	135336	148764	155803	140123	103629	90549	77239	94160	58040	41972	52042	51411
TG (58:9) [NL-22:6]	TG	11674	11213	14262	12418	10729	9425	13650	7147	6633	8931	8311	20908	22518	23050	21109	13960	12440	10685	12468	8110	7039	7968	8398
TG (O-50:1) [NL-15:0]	TG	153836	1840	7110	958	4000	2760	5181	1402	1509	2151	2134	635	226490	1058	896	3171	3698	134525	1705	704	1691	3394	847
TG (O-50:1) [NL-16:0]	TG	1580905	3438	8567	660	5344	3921	6295	1113	1736	2902	2682	1115	2207659	1466	3770	4213	4217	1328203	1667	1694	2285	5498	702
TG (O-50:1) [NL-17:1]	TG	212856	1114	3425	341	1547	1604	1896	812	673	1278	1444	837	291076	1112	926	2091	2115	179076	636	679	1003	1509	415
TG (O-50:1) [NL-18:1]	TG	548556	1310	3840	822	2362	1434	2889	989	1033	1799	1713	573	805800	1294	1160	2449	2247	491360	788	671	1233	2399	781
TG (O-50:1) [SIM]	TG	5810073	12737	23851	4702	20046	13214	19362	4925	7442	12904	16146	6003	8583094	11117	8474	19045	24259	5436575	7734	3822	11455	11202	4546
TG (O-50:2) [NL-16:1]	TG	431115	9209	12220	7313	11051	9758	11225	8030	8552	9416	10305	5809	580197	7505	7752	10096	10132	364511	6955	7252	9007	10951	6944
TG (O-50:2) [NL-18:1]	TG	293671	4407	6377	2688	4886	4070	5078	3272	3540	4464	4338	2138	429189	2541	2718	5246	5068	292947	2740	2752	4454	4838	2671
TG (O-50:2) [NL-18:2]	TG	36909	1258	3165	795	2247	1324	2356	727	966	1318	1469	762	61978	825	875	2214	1803	33284	793	773	1336	1912	963
TG (O-50:2) [SIM]	TG	1779141	76406	98267	57285	86580	76945	90152	62565	71243	79087	78317	42519	2437760	64944	67284	88193	86270	1693616	63064	58777	77946	87860	54995
TG (O-52:0) [NL-16:0]	TG	333001	1401	2092	714	1596	1192	1670	610	969	1043	1082	1007	1034323	1624	1571	2362	2370	492466	1147	706	1126	1420	671
TG (O-52:1) [NL-16:0]	TG	795515	5242	8294	3285	6384	5104	7266	3156	3945	4608	4678	3345	1661719	4966	4806	8421	7791	1006651	3682	2996	4502	5918	3076
TG (O-52:1) [NL-18:1]	TG	524414	3945	5998	2393	4844	3877	5316	2644	3207	3845	3823	2289	1047325	3828	3886	5794	5707	642968	2929	2343	3510	4262	2288
TG (O-52:1) [SIM]	TG	3869768	44052	52344	32725	46897	43776	48874	36645	40196	42614	43627	28220	7574480	40120	42242	51469	49723	4566120	36223	32862	42324	45967	31888
TG (O-52:2) [NL-16:0]	TG	754629	4117	6403	1861	5547	4577	6101	2209	2614	3862	4360	1526	1221756	2918	3050	5538	5627	879027	2303	1652	3638	5115	1715
TG (O-52:2) [NL-17:1]	TG	329159	5666	11513	1094	7780	5715	9136	1161	2639	5103	5546	1276	522308	1269	1381	8824	8004	372175	1121	1078	4760	6495	1147
TG (O-52:2) [NL-18:1]	TG	1194432	8921	12225	5098	11176	9654	12065	6182	7488	9483	9550	4275	1759453	7043	6956	11393	11197	1277477	5781	4850	8230	9896	4359
TG (O-52:2) [SIM]	TG	4988362	43907	66529	28119	52427	44670	57542	29128	31994	42452	43466	29907	7775649	35122	34534	61512	60102	5464899	29922	26936	40586	49324	26871
TG (O-54:2) [NL-17:1]	TG	37551	25	222	2	118	65	132			34	32		61627	3	0	172	92	65348			30	91	0
TG (O-54:2) [NL-18:1]	TG	946927	2163	3789	1927	3314	2561	3901	1656	1953	2221	2238	1774	1831052	2524	2489	3624	3869	1396655	2063	1733	2316	3028	1706
TG (O-54:2) [SIM]	TG	1786939	24926	31078	17073	28017	25884	30723	19635	22447	24559	25750	14518	3170498	22044	23450	36276	34793	2473914	19568	17739	26465	30319	16788
TG (O-54:3) [NL-17:1]	TG	11231	264	163	47	296	285	279	166	240	122	265	44	18115	168	145	318	313	13161	101	76	256	331	59
TG (O-54:3) [NL-18:1]	TG	383211	1785	2461	1444	2777	2011	2492	1326	1475	2078	2025	1118	611036	1506	1616	2429	2721	543091	1479	1227	1567	2060	1060
TG (O-54:4) [NL-17:1]	TG	18671	2388	3639	12	2835	2413	3063	88	1166	1929	1944	30	30521	73	243	2752	2374	21861	58	15	1625	2006	8
TG (O-54:4) [NL-18:2]	TG	26101	104	567	15	413	373	470	25	78	329	405	21	47716	3	27	362	351	35812	55	22	241	299	21
Ubiquinone	Ub	19886	17680	21330	25274	24224	22851	27041	20770	19537	23934	21906	24429	27043	26848	25033	26298	24004	21252	24914	20927	16177	19969	21315
AC (15:0) (b)	AC	967	530	1549	508	0	214	526	497	274	376	396	1393	1398	1359	1322	84	119	775	1211	20	547	672	597
AC (20:3) (b)	AC	12	5	1								15	1		3				5			12
AC (24:1) (b)	AC			2	7			15		10			5	20			4					2
AC (17:0) (b)	AC	1101	986	1337	840	201	578	1021	620	605	909	1036	1690	2130	2029	1860	630	241	1549	1951	116	831	1192	809
LPC (14:0) [sn2]	LPC	4017	3839	873	4400	5295	40	6024	6163	587	419	684	10102	420	11288	8372	7910	33	4744	4659	9223	566	9589	5501
LPC (15:0) [sn2]	LPC	1174	838	212	804	985	107	1107	1138	309	228	256	2300	248	2625	2352	1742	99	1092	933	1554	165	1833	1324
LPC (16:0) [sn2]	LPC	94078	93698	109625	97963	86598	85731	113126	125987	112398	143259	128139	132212	135740	147844	131817	112263	108966	96978	106382	108622	81738	110636	96731
LPC (16:1) [sn2]	LPC	14275	12042	2904	11888	13406	42	15359	12324	1258	1120	1632	22466	776	22578	14791	14722	23	5862	5772	14610	884	14719	8107
LPC (17:1) [sn1] (a) / LPC(17:1) [sn2] (b)	LPC	1274	1646	3444	1797	1413	1875	1390	1608	3165	3862	3402	1015	3521	1196	1079	540	1701	1111	1190	715	1645	1094	906
LPC (17:1) [sn1] (b)	LPC		5	98	2		666		1	153	462	159		301				431	25	40		72	0
LPC (15-MHDA) [sn2]	LPC	939	810	968	663	534	497	715	932	1065	1322	1045	1552	1841	2030	1478	793	764	618	702	1040	698	1089	930
LPC (17:0) [sn1]	LPC	13021	10106	12036	13211	12449	10768	14427	12386	11118	12201	10987	18326	18749	17777	18971	18855	15330	14154	15671	11042	9522	10778	10647
LPC (15-MHDA) [sn1] [104_sn1]	LPC	1930	1978	2313	2471	2196	2226	2959	2515	2107	2771	2569	3132	2936	3558	3274	3194	2702	2330	2822	2179	1951	2390	1932
LPC (17:1) (a) [sn1] [104_sn1]	LPC	1635	1782	1441	1919	1555	390	1677	1524	1290	1096	1487	1550	692	1482	1179	867	243	997	865	871	502	966	713
LPC (18:1) [sn2]	LPC	130408	84319	7227	77695	101455		141666	103420	1295		2427	230020	320	263951	197488	140081		38764	45537	170298	1164	132067	82207
LPC (18:2) [sn2]	LPC	7515	6408	683	4998	5533		6772	5227	69		151	10609		11809	8384	7586		2914	3009	7093	61	6374	3966
LPC (18:3) [sn1] (b)	LPC	46	238	395	148	153	295	135	232	275	382	381	6	274	50	54	39	72	57	109	97	86	187	44
LPC (18:3) [sn2] (a)	LPC												9		1
LPC (19:0) [sn1] (b)	LPC	3529	3181	4237	5492	4543	3726	5600	4712	3967	4767	4064	6703	7341	7209	6958	7197	6041	5156	5903	4911	3773	4503	4446
LPC (19:0) [sn2] (a)	LPC	237	162	207	202	239	52	233	235	173	201	216	487	485	607	406	376	390	257	264	204	131	348	267
LPC (19:1) (b)	LPC	830	688	872	917	913	729	1128	983	942	1079	959	1393	1389	1360	1287	1072	1019	898	1130	750	621	1058	911
LPC (19:1) (c)	LPC
LPC (20:0) [sn2]	LPC	2226	619	38	701	1158	49	2410	729	41	42	1	7734	261	8186	5655	5057	157	422	439	2744	71	1406	535
LPC (20:1) [sn2]	LPC	7073	7961	9620	6695	6868	6495	8158	11495	10554	13762	11664	15520	16686	18659	14992	9807	8892	9544	8681	11007	8232	11898	9026
LPC (20:2) [sn2]	LPC	1339	795	35	895	1059		1701	1242		33	3	3131	2	3484	1919	1988		426	519	2129		1589	832
LPC (20:3) [sn2]	LPC	3557	3693	4602	3444	3694	3300	3369	4409	4949	5756	5490	3346	3212	3695	2724	2298	1919	2165	2094	3144	2319	3316	2179
LPC (20:4) [sn2]	LPC	10055	8270	685	8139	9589		11488	9485	85		159	24181		27881	19392	21303		7880	7440	22786	108	21805	11391
LPC (20:5) [sn2]	LPC	259	208	30	331	335		302	331	3		11	361		595	328	360		246	155	258		356	110
LPC (22:0) [sn2]	LPC	469	13		10	72	40	401	15			2	3469	53	3414	1180	2361	159	9	14	493	15	78	5
LPC (22:1) [sn2]	LPC	1334	475		417	750		1422	730		9	7	7239	16	7694	4042	3423		406	368	2556		1381	476
LPC (22:4) [sn2]	LPC	2647	2222	207	1830	2232		2489	2508	29		97	6657	6	7767	5408	5126		2127	1865	6768	43	7099	3372
LPC (22:5) [sn1] (n6)	LPC	32	216	859	144	45	718	19	158	1122	1412	1174	137	974	118	150	50	915	341	245	81	615	323	181
LPC (22:5) [sn2] (n3)	LPC	2777	3122	756	2833	2953	11	2908	3257	280	13	349	5963	75	7367	5593	4618	46	3058	2771	6054	281	7354	3851
LPC (22:6) [sn2]	LPC	3014	2447	100	2298	2984		3598	2758			15	6930		8118	5764	5901		1764	1746	7048		6063	2612
LPC (24:0) [sn2]	LPC	43						13					1445		958	66	573				20
LPC (26:0) [sn2]	LPC
LPC (P-17:0) (b)	LPC	332	160	311	281	304	191	277	212	192	209	245	458	462	456	511	301	278	289	357	258	174	262	255
LPE (16:0) [sn2]	LPE		263	519		1295		403		651	794	532	687		865		583	1161	1203	589		199	977	603
LPE (18:0) [sn2]	LPE	3	709	2323		13241		1674		1095	2980	2100	2499		2168		1583	12639	11303	1370	1	158	1733	1574
LPE (18:1) [sn2]	LPE	137	10412	488		9424		8458		13320	16709	11413	15165		17259		13188	3449	6968	8310	1	2616	12803	10249
LPE (18:2) [sn2]	LPE		477			213		133		335	453	188	455		490		387	19	170	112		9	363	181
LPE (20:4) [sn2]	LPE	22	11585			3474		8201		13371	15982	9727	12901		16167		13235	1344	2463	7238		1440	11644	8570
LPE (22:6) [sn2]	LPE		4866			3745		4181		7143	9217	5226	5551		7307		5932	758	1992	2064		149	4324	4252
LPI (18:1) [sn2]	LPI	425	485	193	215	9	0	8	917	94	76	268	1065	1515	1689	299	31	170	99	9			313
LPI (18:2) [sn2]	LPI													0	12
LPI (20:4) [sn2]	LPI	110	218	12	154				9	209	38	90	415	435	513	12	9		49				12
PC (31:0) (b)	PC	516620	552202	744591	1325443	1170399	1023170	1471260	1047288	917145	1180388	1130630	840829	942239	992742	894740	1271148	1102753	958313	1160422	1016695	762649	933322	1006960
PC (33:0) (b)	PC	174301	189152	247054	465609	415694	365145	493601	314494	283616	375860	353354	275711	328497	340118	280960	414962	373613	308687	380877	297924	216178	278579	285098
PC (16:0_18:3) (a)	PC	320310	332616	440242	519994	457622	408617	577926	352171	299616	405059	395421	265831	292931	308317	280314	278765	242581	205573	261096	244793	175257	234331	245332
PC (16:0_18:3) (b)	PC	540211	570382	750962	997811	888198	775541	1086945	683384	584946	790161	766873	672514	755332	798018	705792	816392	715796	600277	751437	678198	487629	647449	662669
PC (17:0_18:1)	PC	1252708	1326674	1753188	2521493	2277710	1986046	2850257	1851108	1625562	2097121	1994175	2145081	2342327	2488875	2209615	2096220	1930828	1625689	1995455	1609872	1183506	1557290	1679441
PC (17:0_18:2)	PC	423049	488303	552276	752143	676131	577139	830968	544896	480826	571686	587010	560690	556732	592598	552115	479295	440288	400012	528778	441315	283841	447094	473223
PC (15:0_20:3)	PC	79995	81976	100482	110273	107422	89333	139581	80305	71178	90435	112595	87869	95283	98640	94414	83432	77132	63127	78684	68832	50875	64120	67393
PC (18:0_18:2)	PC	3857657	4516868	5670045	7787626	7069527	5940047	8870702	5310295	4755155	6813932	5663898	5001640	5222262	6184279	4981713	5193551	4137672	3802629	5121484	4051885	3013161	4365838	4444569
PC (16:0_20:3) (a)	PC	1343158	1391920	1935035	2753491	2311901	2050883	2926999	1787824	1551852	2041630	1970851	1589032	1738479	1790791	1649515	1629024	1405058	1205036	1531365	1969137	905974	1225688	1297146
PC (16:0_20:3) (b)	PC	559431	587451	791284	1085167	956573	857437	1156619	752659	641766	820222	808701	611601	667751	688893	636838	642702	584110	503563	623474	921343	417052	548978	590131
PC (16:0_20:4)	PC	2393588	2443436	3337306	3964440	3513877	3089552	4250195	2820250	2519474	3184941	3040059	3707447	4169284	4312457	3821667	4130678	3571915	3053306	3728530	2844218	2077807	2683976	2819877
PC (16:0_20:5)	PC	347341	218526	283756	348718	302884	277590	392001	217136	194036	252169	252346	227141	251438	259262	241127	231291	203690	168153	216725	152352	110448	150541	157504
PC (14:0_22:6)	PC	25302	30455	38874	54947	48478	44963	60004	39390	35725	45270	44571	53649	58102	60636	57320	60329	55337	45022	55340	43210	32212	41297	42181
PC (17:0_20:4)	PC	70189	73121	99117	140848	124865	107965	157110	104475	89657	118267	113675	121826	132815	139115	125576	134383	120803	97230	125326	100406	71498	92995	98862
PC (38:4) (b)	PC	465933	467243	624185	840339	725489	638913	938777	606274	388358	497104	671927	395613	463962	472036	422104	447357	378597	335707	408634	328653	238394	304435	320218
PC (18:0_20:4)	PC	2063592	2121773	2894091	3974960	3608646	3227760	4335781	3193433	1423504	1610836	3404464	1520451	1833395	1896895	1645562	1859880	1556989	1465053	1659679	1539102	1118803	1326932	1417898
PC (38:5) (b)	PC	1375492	244027	335052	486011	423310	374943	547668	312347	278931	374054	361980	327670	372160	385419	350212	365560	320003	255859	338885	245870	168846	230067	243916
PC (16:0_22:6)	PC	610032	781797	992517	1307115	1190512	1084909	1464424	1011522	928252	1122502	1091824	1278711	1430527	1489700	1365850	1424038	1304819	1082045	1341875	1029940	753499	944605	1008452
PC (16:1_22:6)	PC	8203	74232	92451	107977	94326	85514	113785	80164	72011	92040	89219	86381	94136	97579	89396	87172	78403	67390	81382	73299	56666	68397	73840
PC (38:7) (c)	PC	69329	3537	4484	5651	4826	4839	6623	4292	3476	5149	5342	5924	6645	7158	6572	6347	5265	4698	5796	4660	3241	4268	4322
PC (39:5) (b)	PC	8362	8405	12421	18627	15948	13781	20667	12986	11379	16126	15849	15547	19274	19344	17328	18561	50450	12647	16840	15156	10828	40225	15711
PC (17:0_22:6)	PC	8490	9498	12481	16997	14345	14111	18214	12471	11670	15995	15012	12609	14457	15483	13486	14998	30565	12389	13930	12230	9021	23624	11368
PC (20:0_20:4)	PC	183213	199314	268251	437831	382403	343338	483063	332531	297723	382687	369223	444244	497961	523929	123083	444885	393462	91366	416923	364051	259886	118359	355580
PC (18:0_22:5) (n6)	PC	354764	369427	508675	800914	684049	625985	863446	596652	536336	688636	653214	668083	769125	790060	146846	793985	694356	122805	737891	628520	457758	147048	601155
PC (18:1_22:6) (a)	PC	10279	11156	15566	21140	17649	15531	24198	15396	13425	17605	17685	19935	23010	22667	21168	25105	554464	17125	22152	18254	13344	447887	17286
PC (18:1_22:6) (b)	PC	458520	474415	628249	823200	723403	667025	916620	635314	569515	713845	683957	702625	787439	815739	744763	812899	19842	597006	754726	596691	426701	16721	589811
PC (O-18:0/18:2)	PC	966872	1013947	1334501	1887241	1698658	1455738	1983762	1461068	1245294	1630650	1652820	1792314	2148815	2125853	1960649	1804804	1632097	1382259	1755251	1349737	979302	1374353	1445013
PC (O-16:0/20:3)	PC	855662	896189	1193041	1414461	1243971	1085162	1535759	1112468	977085	1253890	1191496	1480297	1636530	1683476	1520692	1322151	1162532	987898	1226735	1012876	745631	1006397	1018013
PC (P-15:0/20:4) (b)	PC	7667	7537	10909	11824	10340	10107	12907	9135	8226	10726	10245	15644	17906	18310	16375	14322	13041	10772	13490	12235	8041	10966	11393
PC (P-35:2) (b)	PC	12306	12895	16807	19320	16937	14209	20208	13742	12090	18027	15491	16048	18930	19545	16360	15625	13547	12088	15349	13475	10078	13489	13252
PC (P-18:0/18:2)	PC	156946	163234	210150	272146	243559	207048	300430	214110	184540	257482	226656	226195	260365	270157	235369	241579	199992	180016	232724	208726	159627	195292	205530
PC (P-17:0/20:4) (b)	PC	15132	14825	22075	22158	19456	18347	24467	19988	18617	21659	22030	31274	32869	35213	30594	33037	28812	24517	31159	29099	22030	26027	28405
PC (P-38:5) (b)	PC	72558	72479	92355	101263	94798	89838	109813	94829	87741	105920	98368	120646	134359	139346	133493	128843	120281	97283	123704	114145	87760	101844	117389
PE (18:0_20:3) (b)	PE	186550	193121	272523	449036	377692	321508	477184	317304	262428	353348	330337	254657	287476	299085	268633	294401	248753	209203	283293	254876	176789	239489	259333
PE (18:0_22:5) (n6)	PE	34452	36909	49194	69552	62344	52821	76257	55592	48606	64570	60494	62581	70857	72760	64394	60464	51703	43165	54905	54614	39773	52872	54949
PE (18:1_22:6) (b)	PE	3387	3033	3596	6190	5311	5041	6714	4529	3538	5112	5076	4488	4850	4809	4928	4841	3990	3278	4375	4216	2782	4132	3862
PE (16:0_18:3) (a)	PE	5256	5697	13469	11738	10247	8954	21561	12549	9949	8463	13464	8172	5979	6152	5983	7019	5636	5181	6675	8780	4124	8148	5814
PE (16:0_18:3) (b)	PE	17088	18237	9890	32957	29516	25557	15247	8790	7907	27273	9534	7819	21304	21835	20072	25100	22692	19837	24148	7999	18471	7257	22836
PE (17:0_18:1)	PE	94175	96890	128607	195666	173908	147477	210403	155839	132011	175911	167993	142415	159624	168569	153112	150857	134680	109974	142758	140135	101803	135121	144299
PE (17:0_18:2)	PE	15066	15020	19029	23523	21389	20941	26775	17448	17300	22162	21644	17126	18348	19354	18085	17650	16234	12991	16889	16939	10734	14799	15578
PE (18:0_18:2)	PE	203526	209376	270330	379130	333264	302177	425801	271383	245126	315748	302086	257247	294449	304430	279465	272234	241649	195038	257485	239686	163966	223861	233967
PE (16:0_20:3)	PE	39639	40712	54179	77563	67591	59970	85856	52320	47162	63224	60387	44703	50225	53877	47265	51873	45399	36415	47965	47226	32423	43902	47546
PE (16:0_20:5)	PE	11980	12009	16193	23733	19836	16715	25608	12302	11237	15266	14765	9297	9738	10133	8997	10467	8727	7783	9699	7236	5212	7676	7413
PE (17:0_20:4)	PE	25852	27932	37398	53330	46092	41217	59978	37074	33199	43635	42005	34841	39039	40798	36278	43138	36790	30801	39223	35430	24097	31343	34963
PE (38:5) (b)	PE	62223	64721	84646	125873	104418	93515	138508	75681	68184	87682	84725	65876	71800	75583	67562	72703	62176	52381	70980	54809	40389	54357	57635
PE (17:0_22:6)	PE	5509	5733	8006	10159	9013	8045	10872	7776	7093	9138	9101	8449	9729	9903	8481	7928	7048	5825	7456	7491	5245	6933	7931
PE (20:0_20:4)	PE	10766	11584	14317	18828	16888	15478	22185	13439	11987	15598	14744	15030	16635	17434	15938	16420	14737	12434	15688	12366	9360	12267	13104
PE (O-16:0/20:3)	PE	12876	13014	18729	27934	24883	21595	32507	21741	19700	24956	21932	21062	23399	23766	22432	29411	24947	21347	25871	22029	17354	21445	22724
PE (O-18:0/20:4)	PE	14410	14709	21180	27960	24933	20956	32899	21947	19608	24222	22955	31160	33098	35066	33150	33746	26656	23903	28790	25500	18905	22875	23828
PE (O-38:5) (b)	PE	16620	16981	23047	39706	34671	31528	45150	26760	23889	30353	27714	26297	30294	31033	28149	39626	34058	28780	35835	23489	18113	23169	23793
PE (P-16:0/20:3) (b)	PE	16485	16747	23660	23670	20912	17148	26930	18223	15314	19841	20336	20230	22211	22808	21030	17529	14949	13695	16350	15553	10761	13693	15161
PE (P-16:0/22:5) (n6)	PE	39214	41633	54518	66972	59056	53193	71972	53213	48276	62906	59669	61574	67692	72493	62679	58998	52980	46451	57293	53056	38329	48962	52604
PE (P-17:0/20:4) (b)	PE	20501	20947	28241	27174	24741	21689	29983	20569	18488	23063	22673	31732	33886	35618	31781	25204	21989	18999	24238	20083	14584	18417	19881
PE (P-17:0/22:6) (b)	PE	8530	9006	11804	14677	11802	11155	16674	11621	10300	13473	13549	14747	16056	16929	14413	12183	10120	8981	11710	9954	7284	9833	10175
PE (P-18:0/20:3) (b)	PE	6296	7067	8515	8704	7821	6332	9415	7110	6011	7434	7425	9731	9883	10717	9685	7477	6463	5851	6651	6148	4557	5566	5904
PE (P-18:0/22:5) (n6)	PE	11115	11047	14558	17451	15630	13955	19307	14017	12722	15119	14891	21736	23044	24399	22313	19365	16283	13743	17233	13918	9947	13609	13448
PE (P-18:1/18:1) (b)	PE	5589	5631	8481	9937	8423	6865	10848	7326	5898	7859	7533	10455	11151	12316	10862	9267	7662	6602	8113	6534	4960	5912	6736
PE (P-18:1/18:2) (b)	PE	2179	2249	3905	4310	3835	3282	4771	3153	2415	3425	3252	3901	3916	3959	3501	3526	3063	2537	2818	2815	1895	2402	2615
PE (P-18:1/20:3) (b)	PE	5495	5890	7725	10158	8176	7227	10724	7480	6337	9217	8452	8218	9739	10007	8906	7672	6923	5328	7275	6143	4240	6710	6991
PE (P-18:1/20:4) (b)	PE	10517	10493	16204	17078	15582	11997	21204	13013	11680	13629	15059	17676	17775	17200	17138	15889	13011	11181	13442	12482	7816	10490	11285
PE (P-18:1/20:5) (b)	PE	599	508	974	1231	1073	924	1690	675	449	782	686	591	500	649	311	507	345	241	421	260	208	171	322
PE (P-18:1/22:5) (b)	PE	9198	9681	13746	18810	16410	13727	21099	14998	12852	16540	16243	16087	18498	18646	17571	17620	15068	11937	15305	14273	9665	12885	14258
PE (P-18:1/22:6) (b)	PE	3857	4093	6171	7857	7145	5654	9059	6436	5781	6552	7242	6582	7252	7438	6895	6622	4876	4439	5235	6030	3575	4674	5434
PE (P-19:0/20:4) (b)	PE	1087	1115	1396	1307	1119	991	1497	1106	708	1012	981	1561	1674	1760	1710	1187	1058	857	1136	838	554	890	882
PI (18:0_20:3) (b)	PI	127059	135572	182684	371664	323528	271443	407523	287455	234272	324083	314106	123888	135850	137901	127818	169429	148248	125369	168601	158781	108596	157561	167972
PI (18:0_22:5) (n6)	PI	5804	6101	9008	18044	16526	14385	20989	12503	11036	14709	13591	10506	11463	12155	11287	12674	11336	10122	12589	8141	5375	7687	8171
PI (16:0_20:3) (a)	PI	28310	29460	37274	44023	39413	32251	48088	33418	28516	37955	34756	25468	27504	27370	26904	26631	23042	19389	25737	20613	16358	19772	21475
PI (38:5) (b)	PI	40348	40818	48165	65199	57293	46643	70112	47743	42544	48207	49527	33174	37382	36869	35926	34758	30922	29807	34000	30739	18262	25791	26107
PI (20:0_20:4)	PI	2240	2293	3269	4308	3668	3281	4932	3434	3357	4215	3998	4317	4605	4752	4331	4398	3836	2953	4221	2841	2286	2878	3201
SM (d18:1/17:0)/SM(d17:1/18:0)	SM	275284	284690	389658	700598	608406	525050	761029	526303	459182	606392	583812	504951	575219	594405	526850	667640	582787	500535	616574	570157	412099	538674	568750
SM (35:2) (b)	SM	16454	16724	22977	35546	32344	29042	38937	28313	25200	32617	30430	42475	47723	50314	45224	49797	42648	35467	44071	39649	28676	36378	38132
SM (38:3) (b)	SM	9219	8808	13788	18756	15791	13218	21361	14863	12784	15447	16380	19009	22297	23563	22767	25462	17878	13650	18484	15719	10974	15083	17627
SM (d18:2/22:0)	SM	821637	854320	1186907	1951528	1636457	1438715	2179345	1504399	1275462	1713931	1686026	1426800	1613109	1678383	1504479	1490616	1321715	1105732	1417496	1373064	966208	1342847	1417435
SM (40:3) (b)	SM	49981	51378	74552	104873	92764	79544	117499	86878	75997	97981	95510	121403	142030	148741	131114	140857	118700	99908	124694	104122	75674	100665	104335
SM (d18:1/23:0)/SM(d17:1/24:0)	SM	367960	385595	500912	676893	607523	539564	708805	504681	451666	592637	574083	570718	653648	672509	593474	584019	526068	464864	566722	509695	392488	498699	512571
SM (d18:2/23:0)	SM	206089	213224	280886	379236	329018	285451	417702	288761	249807	327227	311567	372335	417095	436991	391921	357769	313714	268604	339165	282758	204145	276776	286262
SM (d18:2/24:0)	SM	1245453	1327147	1685488	1877189	1590981	1422355	2087484	1458635	1274156	1676864	1616484	1898620	2141820	2212017	1989112	1618909	1456212	1264689	1583797	1382423	1023742	1388469	1432094
SM (43:2) (b)	SM	56670	60886	78861	135367	122050	109979	146516	111060	98816	125350	122897	142202	160224	166543	146835	177903	157011	137917	169910	136729	102182	134301	138318
SM (43:2) (c)	SM	40821	42850	54260	65131	57569	52818	71207	54288	48743	63351	60218	65155	73532	76597	66469	67435	59554	50072	63205	56436	43710	55468	56145
LPC (18:0) [sn2]	LPI	60931	28717	1546	33202	41822	222	59978	36017	222	214	318	108956	288	110408	104400	95915	188	26527	29315	60014	174	47726	29411
LPC (17:1) [sn2] (a)	LPC	1851	1743	227	1248	1444		1487	1405	24		88	2993	0	3158	2353	1672		711	783	1785	19	2019	1099
LPC (19:0) (a) [sn1] [104_sn1]	LPC	1763	1641	2158	2864	2150	2160	3203	2922	2503	2946	2662	3645	4181	3971	3910	3798	3284	2811	3579	2413	2103	2288	2664
PI (16:0_20:3) (b)	PI	29559	31544	41223	83384	68633	57908	92076	72271	54982	87033	80730	24308	27867	26624	25034	36596	31744	25679	34977	36397	24786	34693	37219
LPC (20:3) [sn1] [104_sn1]	LPC	721	490	476	231	273	257	311	573	504	645	389	1266	806	931	917	521	770	775	688	494	424	854	333

## Sheet: Efig 7k-n
Molecule Name	Molecular Formula	Isotoplogue	Isotoplogue	Precursor Adduct	Explicit Retention Time	Explicit Retention Time Window	Theoretical MW	Mz	13C-DMSO-1	13C-DMSO-2	13C-DMSO-3	12C-DMSO	13C-AP-1	13C-AP-2	13C-AP-3	12C-AP	13C-ESK-1	13C-ESK-2	13C-ESK-3	12C-ESK
C20 Ceramide (d18:1 / 20:0)	C38H75NO3	M+0	M.0	[M0C13+H]	9.06	1	664.1	594.582	1376428	749159	1523634	1042662	1043257	414228	530131	3110368	522426	330753	493296	2268805
C20 Ceramide (d18:1 / 20:0)	C38H75NO3	M+1	M.1	[M1C13+H]	9.06	1	665.1	595.585	305693	329344	426540	378205	269538	0	146287	987429	182229	146395	142894	678797
C20 Ceramide (d18:1 / 20:0)	C38H75NO3	M+2	M.2	[M2C13+H]	9.06	1	666.1	596.589	988828	423894	901396	25536	942707	0	519946	3475147	299254	791572	0	5346017
C20 Ceramide (d18:1 / 20:0)	C38H75NO3	M+3	M.3	[M3C13+H]	9.06	1	667.1	597.592	376514	184668	326317	15614	137232	0	152906	1474811	165203	226697	0	2202273
C20 Ceramide (d18:1 / 20:0)	C38H75NO3	M+4	M.4	[M4C13+H]	9.06	1	668.1	598.595	208854	391817	103126	0	582532	59812	301254	240378	216621	231394	61382	482606
C20 Ceramide (d18:1 / 20:0)	C38H75NO3	M+5	M.5	[M5C13+H]	9.06	1	669.1	599.599	156718	279161	209872	0	270172	0	113592	35485	23912	136863	0	69294
C20 Ceramide (d18:1 / 20:0)	C38H75NO3	M+6	M.6	[M6C13+H]	9.06	1	670.1	600.602	302576	860794	205659	159000	971201	48892	504268	335981	291347	332595	13444	281146
C20 Ceramide (d18:1 / 20:0)	C38H75NO3	M+7	M.7	[M7C13+H]	9.06	1	671.1	601.605	289663	382488	428611	65042	299866	0	132072	209245	95044	80970	64639	112329
C20 Ceramide (d18:1 / 20:0)	C38H75NO3	M+8	M.8	[M8C13+H]	9.06	1	672.1	602.609	568043	1319261	826945	0	1190903	69900	133466	75628	71708	126112	0	0
C20 Ceramide (d18:1 / 20:0)	C38H75NO3	M+9	M.9	[M9C13+H]	9.06	1	673.1	603.612	728699	460486	1044994	63609	516022	0	47929	0	37684	82164	22615	0
C20 Ceramide (d18:1 / 20:0)	C38H75NO3	M+10	M.10	[M10C13+H]	9.06	1	674.1	604.616	1996089	1637330	2337471	0	1683900	0	159695	77641	72536	232821	0	0
C20 Ceramide (d18:1 / 20:0)	C38H75NO3	M+11	M.11	[M11C13+H]	9.06	1	675.1	605.619	1281913	671878	1634430	0	722418	0	67148	87700	55945	129266	61656	180603
C20 Ceramide (d18:1 / 20:0)	C38H75NO3	M+12	M.12	[M12C13+H]	9.06	1	676.1	606.622	2283771	1536253	2930191	1448499	2203946	0	414106	7330320	223907	461135	116316	3016053
C20 Ceramide (d18:1 / 20:0)	C38H75NO3	M+13	M.13	[M13C13+H]	9.06	1	677.1	607.626	1206434	380910	1117817	609944	833165	0	303480	2886181	218976	436203	10853	1434166
C20 Ceramide (d18:1 / 20:0)	C38H75NO3	M+14	M.14	[M14C13+H]	9.06	1	678.1	608.629	2222517	792281	3420390	106825	2057879	187935	697752	488787	355397	898119	62325	206318
C20 Ceramide (d18:1 / 20:0)	C38H75NO3	M+15	M.15	[M15C13+H]	9.06	1	679.1	609.632	696226	218756	1289368	0	664423	400929	358294	0	255847	592749	54227	0
C20 Ceramide (d18:1 / 20:0)	C38H75NO3	M+16	M.16	[M16C13+H]	9.06	1	680.1	610.636	1978340	535223	2623412	0	1453818	143575	948770	0	450844	961873	56337	0
C20 Ceramide (d18:1 / 20:0)	C38H75NO3	M+17	M.17	[M17C13+H]	9.06	1	681.1	611.639	359325	0	733576	0	617900	228735	524378	0	209709	622313	422912	0
C20 Ceramide (d18:1 / 20:0)	C38H75NO3	M+18	M.18	[M18C13+H]	9.06	1	682.1	612.642	900956	64475	1258225	0	1002125	119357	1197784	0	459077	899189	224424	0
C20 Ceramide (d18:1 / 20:0)	C38H75NO3	M+19	M.19	[M19C13+H]	9.06	1	683.1	613.646	326367	0	355040	0	380222	132207	633593	0	277138	471699	371402	0
C20 Ceramide (d18:1 / 20:0)	C38H75NO3	M+20	M.20	[M20C13+H]	9.06	1	684.1	614.649	476661	0	687092	0	638339	326130	1022911	0	200217	924006	601194	0
C20 Ceramide (d18:1 / 20:0)	C38H75NO3	M+21	M.21	[M21C13+H]	9.06	1	685.1	615.652	143891	0	126557	0	409863	274574	547012	0	210580	626695	348147	0
C20 Ceramide (d18:1 / 20:0)	C38H75NO3	M+22	M.22	[M22C13+H]	9.06	1	686.1	616.656	749348	0	821367	0	581844	19241	918544	0	113621	741557	76112	0
C20 Ceramide (d18:1 / 20:0)	C38H75NO3	M+23	M.23	[M23C13+H]	9.06	1	687.1	617.659	512624	0	520537	0	279878	0	406817	0	342555	821390	0	0
C20 Ceramide (d18:1 / 20:0)	C38H75NO3	M+24	M.24	[M24C13+H]	9.06	1	688.1	618.662	1090080	4772	1259262	0	695006	94555	896083	0	433688	1233307	147529	0
C20 Ceramide (d18:1 / 20:0)	C38H75NO3	M+25	M.25	[M25C13+H]	9.06	1	689.1	619.666	341109	0	649574	0	408692	267208	682037	0	443637	921782	620160	0
C20 Ceramide (d18:1 / 20:0)	C38H75NO3	M+26	M.26	[M26C13+H]	9.06	1	690.1	620.669	1068134	5536	1800419	0	1003512	315080	1476463	0	394554	1337956	46330	0
C20 Ceramide (d18:1 / 20:0)	C38H75NO3	M+27	M.27	[M27C13+H]	9.06	1	691.1	621.673	415706	0	462592	0	709985	73556	1382574	0	390712	1199002	322701	0
C20 Ceramide (d18:1 / 20:0)	C38H75NO3	M+28	M.28	[M28C13+H]	9.06	1	692.1	622.676	1073729	0	1823409	0	1535640	299485	2571502	0	626451	1421302	1149459	0
C20 Ceramide (d18:1 / 20:0)	C38H75NO3	M+29	M.29	[M29C13+H]	9.06	1	693.1	623.679	257445	4154	601391	0	1233816	65693	1629930	0	495847	1067685	328821	0
C20 Ceramide (d18:1 / 20:0)	C38H75NO3	M+30	M.30	[M30C13+H]	9.06	1	694.1	624.683	1184073	4960	1205220	0	2575232	1299589	3191181	1289935	531194	1299256	2430363	373872
C20 Ceramide (d18:1 / 20:0)	C38H75NO3	M+31	M.31	[M31C13+H]	9.06	1	695.1	625.686	207305	5647	252405	0	1480862	387096	2080248	194985	276667	941593	2004061	0
C20 Ceramide (d18:1 / 20:0)	C38H75NO3	M+32	M.32	[M32C13+H]	9.06	1	696.1	626.689	525277	3886	713313	0	2606713	180770	3719499	0	334355	910797	2583349	0
C20 Ceramide (d18:1 / 20:0)	C38H75NO3	M+33	M.33	[M33C13+H]	9.06	1	697.1	627.693	0	0	0	0	1552477	0	2003955	0	44936	440931	2449881	0
C20 Ceramide (d18:1 / 20:0)	C38H75NO3	M+34	M.34	[M34C13+H]	9.06	1	698.1	628.696	307588	3527	488828	0	2164297	1475547	2558985	0	144640	513610	2447925	0
C20 Ceramide (d18:1 / 20:0)	C38H75NO3	M+35	M.35	[M35C13+H]	9.06	1	699.1	629.699	0	0	0	0	1067769	1168120	1131120	0	34070	188671	2440120	0
C20 Ceramide (d18:1 / 20:0)	C38H75NO3	M+36	M.36	[M36C13+H]	9.06	1	700.1	630.703	0	0	80877	0	1233819	2971161	1716645	0	60367	161301	3011482	0
C20 Ceramide (d18:1 / 20:0)	C38H75NO3	M+37	M.37	[M37C13+H]	9.06	1	701.1	631.706	0	0	0	0	375944	1343200	582129	0	0	18825	2333336	0
C20 Ceramide (d18:1 / 20:0)	C38H75NO3	M+38	M.38	[M38C13+H]	9.06	1	702.1	632.709	0	0	0	0	563103	2980031	807279	0	84234	0	2151332	0

## Sheet: EFig 7o-r
Molecule Name	Molecular Formula	Isotoplogue	Isotoplogue	Precursor Adduct	Explicit Retention Time	Explicit Retention Time Window	Theoretical MW	Mz	13C-DMSO-1	13C-DMSO-2	13C-DMSO-3	12C-DMSO	13C-AP-1	13C-AP-2	13C-AP-3	12C-AP	13C-ESK-1	13C-ESK-2	13C-ESK-3	12C-ESK
C22 Ceramide (d18:1 / 22:0)	C40H79NO3	M+0	M.0	[M0C13+H]	9.46	1	623.1	622.613	399683	1105204	665093	6847761	2815928	1259217	2324272	20873366	3031905	4068122	3437529	12066512
C22 Ceramide (d18:1 / 22:0)	C40H79NO3	M+1	M.1	[M1C13+H]	9.46	1	624.1	623.617	99555	699193	386284	3230310	1428665	828691	1216605	9889957	1408077	1625745	1643250	5237366
C22 Ceramide (d18:1 / 22:0)	C40H79NO3	M+2	M.2	[M2C13+H]	9.46	1	625.1	624.62	60097	1492768	228968	11363014	401530	1062185	1785622	19202106	2473423	3023041	2833831	6265940
C22 Ceramide (d18:1 / 22:0)	C40H79NO3	M+3	M.3	[M3C13+H]	9.46	1	626.1	625.623	34585	581839	125232	5108169	157841	987343	616088	7991223	1281300	1185782	1237668	2178997
C22 Ceramide (d18:1 / 22:0)	C40H79NO3	M+4	M.4	[M4C13+H]	9.46	1	627.1	626.627	39428	581813	163211	1149594	145629	360110	528255	1799434	1185368	1088103	1222144	469381
C22 Ceramide (d18:1 / 22:0)	C40H79NO3	M+5	M.5	[M5C13+H]	9.46	1	628.1	627.63	30110	349464	35356	155293	0	285350	193385	247869	533796	506411	667267	70380
C22 Ceramide (d18:1 / 22:0)	C40H79NO3	M+6	M.6	[M6C13+H]	9.46	1	629.1	628.633	0	614071	0	96259	0	228531	599605	81933	805477	698501	1016892	10011
C22 Ceramide (d18:1 / 22:0)	C40H79NO3	M+7	M.7	[M7C13+H]	9.46	1	630.1	629.637	0	360035	0	0	0	524966	218822	0	572432	461572	553015	0
C22 Ceramide (d18:1 / 22:0)	C40H79NO3	M+8	M.8	[M8C13+H]	9.46	1	631.1	630.64	0	813235	0	0	0	700838	374927	0	527460	472644	592079	0
C22 Ceramide (d18:1 / 22:0)	C40H79NO3	M+9	M.9	[M9C13+H]	9.46	1	632.1	631.643	0	453604	0	0	48615	518835	309852	0	639929	274605	532131	0
C22 Ceramide (d18:1 / 22:0)	C40H79NO3	M+10	M.10	[M10C13+H]	9.46	1	633.1	632.647	694518	856353	0	0	0	993762	585933	0	894405	1372605	1038252	0
C22 Ceramide (d18:1 / 22:0)	C40H79NO3	M+11	M.11	[M11C13+H]	9.46	1	634.1	633.65	272313	523968	0	300159	352320	643179	297042	458778	808568	1057931	951080	638231
C22 Ceramide (d18:1 / 22:0)	C40H79NO3	M+12	M.12	[M12C13+H]	9.46	1	635.1	634.654	273774	1212516	55521	1387105	203688	1391090	974595	3300141	1968391	1423847	1526374	1303770
C22 Ceramide (d18:1 / 22:0)	C40H79NO3	M+13	M.13	[M13C13+H]	9.46	1	636.1	635.657	28996	984919	0	609901	162824	434500	689206	1814984	1776044	1162798	1688129	676961
C22 Ceramide (d18:1 / 22:0)	C40H79NO3	M+14	M.14	[M14C13+H]	9.46	1	637.1	636.66	35532	1900594	26519	61016	503269	1786573	1980743	259759	3005125	2643174	2846074	190187
C22 Ceramide (d18:1 / 22:0)	C40H79NO3	M+15	M.15	[M15C13+H]	9.46	1	638.1	637.664	713985	1230605	66210	0	407350	1090454	1655688	78084	2434208	2093974	2452091	0
C22 Ceramide (d18:1 / 22:0)	C40H79NO3	M+16	M.16	[M16C13+H]	9.46	1	639.1	638.667	695419	2343454	152592	0	1261246	3081734	3203460	0	4035156	3398264	3879478	0
C22 Ceramide (d18:1 / 22:0)	C40H79NO3	M+17	M.17	[M17C13+H]	9.46	1	640.1	639.67	570034	1679545	170059	0	544667	2783780	2638836	0	2917565	2616773	2615149	0
C22 Ceramide (d18:1 / 22:0)	C40H79NO3	M+18	M.18	[M18C13+H]	9.46	1	641.1	640.674	522212	2294652	47191	0	1585924	4590422	5275790	0	4071575	3847159	4331781	0
C22 Ceramide (d18:1 / 22:0)	C40H79NO3	M+19	M.19	[M19C13+H]	9.46	1	642.1	641.677	35307	1526832	0	0	719767	4022778	3714708	0	2819732	2537831	2650613	0
C22 Ceramide (d18:1 / 22:0)	C40H79NO3	M+20	M.20	[M20C13+H]	9.46	1	643.1	642.68	1897642	2311411	26095	0	1527753	6017479	5544107	0	3612045	3326474	3817125	0
C22 Ceramide (d18:1 / 22:0)	C40H79NO3	M+21	M.21	[M21C13+H]	9.46	1	644.1	643.684	573762	1338633	43773	0	481836	3591008	3031297	0	2580017	2450290	2697367	0
C22 Ceramide (d18:1 / 22:0)	C40H79NO3	M+22	M.22	[M22C13+H]	9.46	1	645.1	644.687	1460471	1965556	45178	0	2463816	5580460	5193259	0	3515132	3054636	3201752	0
C22 Ceramide (d18:1 / 22:0)	C40H79NO3	M+23	M.23	[M23C13+H]	9.46	1	646.1	645.69	658844	1197315	0	0	1741147	2953302	2841386	0	2789869	2402144	2641703	0
C22 Ceramide (d18:1 / 22:0)	C40H79NO3	M+24	M.24	[M24C13+H]	9.46	1	647.1	646.694	1566618	1587663	65580	0	2846773	5122877	4146310	0	4030505	3342481	4019048	0
C22 Ceramide (d18:1 / 22:0)	C40H79NO3	M+25	M.25	[M25C13+H]	9.46	1	648.1	647.697	895818	1278542	0	0	2380564	3398369	2820956	0	3571906	3556572	3658526	0
C22 Ceramide (d18:1 / 22:0)	C40H79NO3	M+26	M.26	[M26C13+H]	9.46	1	649.1	648.7	3711100	2264578	0	0	4415108	6334469	5517853	0	5325444	4711970	5147009	0
C22 Ceramide (d18:1 / 22:0)	C40H79NO3	M+27	M.27	[M27C13+H]	9.46	1	650.1	649.704	838725	1916909	35393	0	2184592	5569602	4627900	0	4886617	4254658	4805644	0
C22 Ceramide (d18:1 / 22:0)	C40H79NO3	M+28	M.28	[M28C13+H]	9.46	1	651.1	650.707	1600909	3529846	99528	0	5081707	10188091	9006498	0	5893258	5796010	6250231	0
C22 Ceramide (d18:1 / 22:0)	C40H79NO3	M+29	M.29	[M29C13+H]	9.46	1	652.1	651.711	1426634	3104077	159430	0	2876575	8925481	8111647	0	5130737	4836933	5030832	0
C22 Ceramide (d18:1 / 22:0)	C40H79NO3	M+30	M.30	[M30C13+H]	9.46	1	653.1	652.714	2142710	4887602	0	111842	5220570	15320161	15521088	435197	6669889	6451300	5925798	0
C22 Ceramide (d18:1 / 22:0)	C40H79NO3	M+31	M.31	[M31C13+H]	9.46	1	654.1	653.717	678711	3608869	107095	0	2137087	11884164	11871994	0	4284738	4482549	4038838	0
C22 Ceramide (d18:1 / 22:0)	C40H79NO3	M+32	M.32	[M32C13+H]	9.46	1	655.1	654.721	1383979	5185564	154003	0	4013910	19360376	18942932	0	5106246	5018354	4796896	0
C22 Ceramide (d18:1 / 22:0)	C40H79NO3	M+33	M.33	[M33C13+H]	9.46	1	656.1	655.724	743343	3427335	70757	0	2426590	13792599	13242634	0	2928287	3402900	3128965	0
C22 Ceramide (d18:1 / 22:0)	C40H79NO3	M+34	M.34	[M34C13+H]	9.46	1	657.1	656.727	1266103	4642389	93829	0	3650288	20057286	19420764	0	3174040	3366448	2916171	0
C22 Ceramide (d18:1 / 22:0)	C40H79NO3	M+35	M.35	[M35C13+H]	9.46	1	658.1	657.731	700749	2605112	0	0	2093981	11725341	11095059	0	1593828	1711294	1397295	0
C22 Ceramide (d18:1 / 22:0)	C40H79NO3	M+36	M.36	[M36C13+H]	9.46	1	659.1	658.734	1354289	2912106	0	0	4011774	15870634	15050199	0	1658217	1759292	1488530	0
C22 Ceramide (d18:1 / 22:0)	C40H79NO3	M+37	M.37	[M37C13+H]	9.46	1	660.1	659.737	992305	1215201	0	0	2768258	7937331	7383433	0	637102	607057	642705	0
C22 Ceramide (d18:1 / 22:0)	C40H79NO3	M+38	M.38	[M38C13+H]	9.46	1	661.1	660.741	2008101	1461341	0	0	4885707	9824160	8744169	0	438611	742846	456116	0
C22 Ceramide (d18:1 / 22:0)	C40H79NO3	M+39	M.39	[M39C13+H]	9.46	1	662.1	661.744	1395245	477866	0	0	4108237	3243526	3092674	0	114762	163694	130222	0
C22 Ceramide (d18:1 / 22:0)	C40H79NO3	M+40	M.40	[M40C13+H]	9.46	1	663.1	662.747	2259271	437926	0	0	6512555	3678565	3449350	0	0	116188	106008	0

## Sheet: EFIg 11k-l
Compound Method	DMSO	DMSO-1	DMSO-2	DMSO-3	AP-1	AP-2	AP-3	AP-4	tram-1	tram-2	tram-3	tram-4	AP+tram-1	AP+tram-2	AP+tram-3	AP+tram-4	MRTX-1	MRTX-2	MRTX-3	MRTX-4	AP+MRTX-1	AP+MRTX-2	AP+MRTX-3
Name	Area	Area	Area	Area	Area	Area	Area	Area	Area	Area	Area	Area	Area	Area	Area	Area	Area	Area	Area	Area	Area	Area	Area
AC(10:0)	131	566	531	511	443	521	610	2268	671	943	1489	2930	844	743	605	919	242	1945	410	502	1668	235	998
AC(12:0)	2486	6678	5455	7215	315	111	167	181	6052	5961	2236	7504	4456	3527	4893	287	3407	2937	3196	3559	2059	125	181
AC(12:1)	638	1862	664	3392	897	215	892	175	2430	1719	1212	3115	1365	1059	1508	1852	1444	839	1333	1961	429	284	286
AC(13:0)	448	1159	2010	1699	779	531	308	674	2423	1649	466	2055	2067	1410	1535	1465	1088	592	1171	872	595	396	777
AC(14:0)	37396	111265	92843	129261	23287	23750	25525	33603	95699	110461	38875	116801	131006	82327	96772	100870	44878	32452	47435	47560	38648	26704	37843
AC(14:0)-OH	544	1256	1218	1731	365	183	192	178	3860	4718	1668	4966	1505	1116	1027	1267	778	651	1055	913	311	258	364
AC(14:1)	6093	8607	6814	9865	675	1588	1983	2784	5889	10393	4006	11375	7330	5018	6327	7059	4818	3013	4881	6607	2326	974	3194
AC(14:1)-OH	292	651	405	783	83	62	88		2085	2038	928	2501	792	91	468	556	71	429	465	135			209
AC(14:2)	416	1149	1086	1527	66	50	98	95	1029	818	361	1063	34	147	83	311	467	335	490	420	79	48	72
AC(15:0) (a\b)	4095	3304	2891	15169	1252	628	2378	841	4937	6319	8906	6459	4884	3301	3387	3691	2198	6260	7752	2302	1631	1069	1271
AC(16:0)	251150	780013	686756	935494	111172	113760	138647	137275	1317766	1699283	599885	1698776	1317518	864579	1001242	1038171	245279	214280	273851	315218	161290	112228	122843
AC(16:0)-OH	941	1423	3009	4029	867	369	523	432	9860	11897	4301	12267	3901	2620	2680	3052	1397	1256	1867	1805	1004	848	581
AC(16:1)	51098	134583	163612	222086	23190	21547	26280	34146	277473	306098	110554	347381	270775	171829	197945	221792	82248	57320	85734	84513	46334	32403	50259
AC(16:1)-OH	626	1856	212	2378	200	271	424	331	4233	5301	1312	5465	1362	1845	1521	1706	684	391	760	993	437	579	503
AC(17:0) (a\b)	3121	10777	10220	12747	2981	2308	2907	2881	21104	28512	9391	27819	17980	12667	14491	15484	4568	4140	4910	5514	3600	2383	2265
AC(18:0)	23881	79467	83968	93375	24203	21181	29493	17886	104982	126992	55803	117152	115137	87380	86778	95474	31453	29057	31843	44865	35935	24457	25293
AC(18:0)-OH	604	2511	1560	3188	878	594	832	758	4617	5620	1028	5562	2013	2518	2529	1834	899	1247	881	1769	931	973	580
AC(18:1)	132102	411737	344126	487701	52409	49016	62066	79615	682371	792081	259053	812408	688083	465037	519336	564627	120426	91532	132862	137462	93164	61369	76951
AC(18:1)-OH	625	1553	1334	1658	1661	1382	1503	1498	1512	1723	611	1665	1501	1356	1901	1588	1720	1504	1530	1252	1719	1314	1723
AC(18:2)	5556	7282	6598	2884	3066	2312	3322	3256	13497	12740	4006	13837	7228	5987	6785	7182	4950	3322	4217	4345	2848	3005	2593
AC(18:3)	110	448	436	453		29	30	62	1488	629	456	552		179	102	590	298	108	208	426	195	27	49
AC(20:3) (a\b)	96	290	295	323		41	27	61	299	289	185	763	459	78	237	203	70	111	83	297	190	167	96
AC(20:3)-OH	16		12		17	7		49		55	10	131	39	24	20	12	99			31	17	46	22
AC(20:4)	513	1195	1225	2179	475	392	301	547	4520	5272	1795	4645	1625	1527	860	1224	1684	1923	1562	1663	733	798	507
AC(20:5)	109	402	490	464	40	63	87		1223	1316	485	1314	395	353	205	482	444	293	503	654	207	194	185
AC(22:5)	33	348	435	592	26	44	443	77	606	580	201	549	176			171	102	103	170	271	127	80
AC(22:5)-OH		149	232	15	8	60	16	14	6	282	157	39	15	168	147	145	148	12	7	28	21	4	121
AC(22:6)		54	119	44		36	28	83		82	54	74		59	51	86		98	299	84	99	13	55
AC(24:0)	46	16	84	47	45	23	23	18	16					10	29	39		39	23	37	150	73
AC(24:1) (a\b)	87	269	148	42	300	96		113	82	57	68	79	55	37	17		90		66	218	121	8	93
AC(26:0)		66	160	198	50	21	79		6	41	35	290	36	141		21	100	53			12	22
AC(26:1)	12		12		32			19	36		116		34			9	16	14	25	6	24		29
CA	26	30	29	39	43	49	31	30	22	25	12	32	37	45	57	59	51	61	39	82	45	12	34
CE(14:0)	1375	6370	8583	2397	626	958	1313	2444	863	872	957	2227	1457	1017	1156	1230	5064	2617	5704	2667	1769	1384	1839
CE(15:0)	1705	2128	2876	2507	1303	1546	1232	1628	2105	1772	1935	2600	2311	2122	1581	1953	3815	1823	2317	2085	2198	2242	1689
CE(16:0)	3727	16603	17488	17982	3882	6284	1637	6667	3673	4664	8324	20356	6082	7620	4792	2983	43272	11036	17393	19758	14798	2842	11200
CE(16:1)	11055	30589	36866	30608	10373	13180	9095	19398	10874	11309	15785	33402	15046	15055	13379	10540	67283	20634	36768	30190	23397	10958	17902
CE(16:2)	839	1301	1774	2042	401	1098	658	695	417	200	744	2074	1022	1162	450	670	5135	1203	1600	2001	1286	600	1001
CE(17:0)	1057	3245	4509	4217	1031	1073	650	1384	1199	1171	1620	4218	1334	1642	1190	1112	14169	2373	2211	5159	3420	720	2042
CE(17:1)	2093	8258	9322	11108	2478	3662	1406	1979	2065	2004	4700	9979	3107	4259	4033	2635	26657	6378	6104	9433	7138	1941	5770
CE(18:0)	1658	11843	14755	10166	1243	2206	430	1655	847	1162	2829	9744	2014	2513	1434	926	34897	4835	7492	14773	7308	545	3789
CE(18:1)	25737	126150	151548	112566	18088	35218	8991	43839	13556	22800	44817	110359	31352	40340	21217	13324	239457	63739	126847	123069	81956	7931	54272
CE(18:2) [+OH]	268	516	908	717	301	473	466	630	335	803	211	642	188	180	177	697	3177	602	211	1048	365	300	367
CE(18:2)	13056	59203	76559	98195	11238	24156	6333	12541	7636	15483	30302	106609	21253	25971	20085	9441	266124	44793	28758	84631	47023	6975	36028
CE(18:3)	1827	8805	10124	13344	2231	3590	897	1138	1475	2156	4540	15409	3296	3510	2329	1458	44866	6978	2646	11764	7346	643	5788
CE(20:0)	444	1588	1884	713	130	382	253	544	372	440	347	585	431	473	484	423	2585	658	1343	1324	773	450	504
CE(20:1)	3162	17569	23041	6674	1365	2251	1240	6578	1667	1533	2468	5653	1591	2157	1781	1604	19487	3598	26681	14649	7641	657	2936
CE(20:2)	2836	8906	11994	4757	1764	2617	2059	4309	1602	1468	2613	4372	1828	1907	2335	1847	12079	3530	11849	6737	5102	1902	2342
CE(20:3)	3948	21646	26467	26545	3072	6079	1890	5798	3069	4020	5993	25666	5579	5628	3951	1505	75145	13176	16446	24719	16011	1701	9204
CE(20:4) [+OH]	32	225	365	305	86	79	11	9	24	46	141	326	65	149	62	30	2359	169	130	795	252	8	101
CE(20:4)	13933	101803	135173	168503	14520	35134	1710	8014	7131	21925	45841	172294	29778	40211	25759	7864	427435	88875	27412	133139	88512	992	68444
CE(20:5)	758	8475	11506	15478	1278	3129	109	1401	633	1370	3188	14101	2421	3668	2133	700	66042	6615	4548	14816	8442	18	4412
CE(22:0)	209	532	656	271	195	163	193	250	206	208	234	269	220	258	267	216	760	271	614	539	309	278	242
CE(22:1)	552	3520	4889	1168	420	533	380	1350	540	460	565	903	511	479	478	449	4233	903	7212	4327	2106	580	643
CE(22:4)	2391	15949	21915	10603	2310	2954	654	7907	2868	1236	2552	7585	1634	1907	2284	1518	30989	5274	31361	26030	13235	1336	2816
CE(22:5)	2478	22951	30142	16855	1806	3672	392	6593	2233	1480	3168	10873	715	1776	1976	651	52941	7732	35021	17079	14822	259	3140
CE(22:6)	6711	67203	95231	66856	5291	12808	465	13103	3472	5818	14740	54628	8561	12094	7502	2490	271375	30176	53050	90792	44964	86	19704
CE(24:0)	288	703	859	396	261	275	287	329	330	315	313	370	322	327	363	348	945	393	881	737	525	422	389
CE(24:1)	802	3941	5743	1128	522	599	414	1475	608	561	629	820	544	593	585	570	4272	964	7208	4292	2104	666	763
CE(24:4)	1450	3479	4577	3096	1500	1584	1197	2505	1285	1745	1513	2719	1300	1519	1046	1458	8172	1829	6076	7011	3715	783	1736
CE(24:5)	752	3064	4275	2512	547	828	108	1378	582	484	788	1699	314	802	590	244	9305	1211	5193	6800	3149	324	762
CE(24:6)	223	1834	2898	1330	229	162	35	688	58	8	159	411	56	175	77	28	3481	453	2375	2774	1209	59	183
Cer(d16:1/16:0)	1242	9357	10232			15	16		1640			12	2852	4	8		10150	5178	19310	16162	13728	37
Cer(d16:1/18:0)			6		9	3	5		8	7	14		32	9	48			13		7		10	24
Cer(d16:1/20:0)	3		6		23	1	2	3	6	12	4	9	6		60	13	4	1		11	3	6	8
Cer(d16:1/22:0)	397	1386	1881	1271	402	486	198	471	261	321	412	567	290	382	335	302	5753	885	1217	3035	1256	202	513
Cer(d16:1/23:0)	184	520	538	303	105	175	158	159	204	174	230	138	184	139	178	208	923	276	459	549	316	286	258
Cer(d16:1/24:0)	1451	3442	4960	2283	1469	1587	1028	1614	1060	1085	1588	1406	895	925	1103	1046	7253	2465	2942	4742	2552	1155	1517
Cer(d16:1/24:1)	120	111	2806	99	101	169	86	150	179	137	87	198	133	151	186	98	6030	202	187	4928	217	219	129
Cer(d17:1/16:0)						10	3		14	21	4003	7	12	5								147	10
Cer(d17:1/18:0)	8	7		8	7	3	7	16	11	3	4		3	2	3	6	11	4	11		23	3	9
Cer(d17:1/20:0)	7	8	7	8	5	4	8	19	5	12	3	5	7	4	4	13	8	6	4	7			5
Cer(d17:1/22:0)	456	1436	2163	816	265	506	195	435	319	470	404	473	284	410	238	216	5430	895	1125	3111	1515	201	449
Cer(d17:1/23:0)	227	393	591	289	201	150	157	174	149	256	255	177	242	142	67	186	621	268	282	708	323	214	238
Cer(d17:1/24:0)	1601	3384	5720	2276	1100	1336	1101	1712	1194	1091	1212	1180	939	1121	936	1260	7313	1942	3152	5045	2703	1394	1464
Cer(d17:1/24:1)	452	2435	3466	1477	250	865	39	934	438	703	547	819	293	342	654	213	7151	1471	3774	6103	2912	202	905
Cer(d18:1/16:0)	38793	191161	274700	284684	121138	135373	33157	195942	54597	101064	105104	188313	113425	115946	113937	96569	932621	190359	413795	821368	540099	1427	94592
Cer(d18:1/18:0)	1514	7970	11039	11064	2481	3608	869	2015	1456	2085	2448	5215	2955	3347	2191	1592	56497	5503	4322	25666	13245	402	2420
Cer(d18:1/20:0)	945	4272	6138	11611	1389	2899	493	901	1134	690	620	4099	1925	2134	1364	880	90216	5768	2609	29365	12001	288	1010
Cer(d18:1/21:0)	169	515	830	802	137	257	70	180	129	133	151	268	208	150	97	92	4808	450	454	2105	930	149	260
Cer(d18:1/22:0)	12868	71427	109355	152804	16532	40122	3683	12855	10582	6679	7769	37442	15877	18548	11905	5837	926544	92095	46571	277502	123708	1276	14298
Cer(d18:1/23:0)	2125	9943	16194	7889	1473	2949	616	2731	1412	1033	1583	2124	1342	1341	1353	914	45877	6348	8934	23971	10054	661	2211
Cer(d18:1/24:0)	28846	160750	268735	185855	20629	53715	5737	22148	12120	9840	13321	30961	13862	16780	13931	6103	1076034	123753	93010	290185	123506	3590	23457
Cer(d18:1/24:1)	19065	104038	160008	165090	33459	60079	6705	34497	17488	14245	17291	55280	21897	25955	25433	11954	711590	130420	123016	419769	196533	195	29023
Cer(d18:1/26:0)	2099	3827	5035	4167	2096	2304	1676	1821	2034	1445	1974	1973	2029	1964	1706	1563	13532	3779	2901	5118	3463	1919	2325
Cer(d18:2/16:0)	14751	102018	130622	90465	70743	72373	14954	14430	2384	88755	92096	125778	80887	4399	86395	86541	9751	95669	396802	25373	287439	53	91927
Cer(d18:2/18:0)	486	3707	4497	354	1926	2187	22	1765	685	1711	2198	3918	1660	2020	2302	2231	968	3185	2750	9107	488		2114
Cer(d18:2/20:0)	36	58	118	357	52	133	12	4			11	81	28	11	6	22	1303	105	8	253	78	5	21
Cer(d18:2/22:0)	4030	26336	39433	38136	9982	16217	1979	10620	4632	6024	6665	18172	7923	8439	10911	5998	164249	31459	38278	94741	41702	17	9508
Cer(d18:2/23:0)	718	4045	6550	3324	1048	1559	122	2663	605	790	1072	1603	550	755	828	423	13286	3209	9820	13996	5565	17	1350
Cer(d18:2/24:0)	15135	86866	144836	70313	17323	32087	2757	31283	8481	11503	14480	24894	8804	10592	13810	6192	253193	67976	111755	162252	75406	149	24304
Cer(d18:2/24:1)	8196	52111	78008	49060	17151	26244	3422	38478	10630	13542	16134	32389	13749	13621	19870	12836	204833	49187	131561	215001	100964	98	19930
Cer(d18:2/26:0)	307	1393	1876	893	293	438	21	360	249	210	259	298	187	143	205	156	3199	890	1112	1723	725	121	378
Cer(d19:1/18:0)	53	85	47	48	35	59	40	33	21	42	26	55	22	58	25	59	154	56	69	37	88	52	37
Cer(d19:1/20:0)	112	83	141	175	70	131	80	39	126	29	96	53	53	94	75	56	599	65	122	336	208	73	42
Cer(d19:1/22:0)	147	532	727	809	145	317	84	171	200	182	171	453	200	173	193	182	4781	591	500	2380	1081	178	159
Cer(d19:1/23:0)	136	230	170	148	65	40	145	108	180	82	104	79	63	143	86	78	405	144	105	286	211	109	84
Cer(d19:1/24:0)	538	1360	1969	1636	475	708	379	557	416	497	546	562	598	576	537	423	6885	1221	1212	3357	1619	477	624
Cer(d19:1/24:1)	228	742	1087	985	272	89	154	149	117	103	283	415	246	139	247	142	3322	687	1051	3466	1455	170	393
Cer(d20:1/22:0)	681	2854	4841	8273	884	2558	366	1343	1922	523	666	4385	2922	3192	920	505	64998	4848	4978	77227	32058	296	1336
Cer(d20:1/23:0)	238	426	704	433	219	213	149	305	258	219	249	97	253	314	179	114	3117	399	1067	4269	1807	183	257
Cer(d20:1/24:0)	1801	7897	13627	12423	1954	3525	1026	3114	2297	1259	2186	4316	2574	3120	1689	1020	97376	6642	12742	82770	29503	1204	3516
Cer(d20:1/24:1)	726	2871	4673	5192	1102	1898	369	2671	2109	650	1295	4534	1622	2149	1570	731	24559	4440	10031	63389	27553	315	2108
Cer(m18:0/20:0)	94	276	311	531	61	137	16	168	53	101	139	296	162	206	117	49	3556	238	805	1933	727	25	85
Cer(m18:0/22:0)	71	749	835	2389	227	521	76	111	182	62	97	532	97	240	262	123	15252	1000	837	3886	1709	60	122
Cer(m18:0/23:0)	6	101	116	62	32	4		32	51	18		40	46	17	18		638	77	54	264	98	11	42
Cer(m18:0/24:0)	136	797	1212	1495	51	355	49	91	68	73	84	206	90	179	154		10379	664	328	1889	826	65	183
Cer(m18:0/24:1)	99	349	790	1233	175	369	16	137	55	28	72	347	163	142	82	88	6180	645	250	2081	1012	17	11
Cer(m18:1/18:0)		6	4	3	3	2	3		2	9	2	8	6	2		3	3		7	6	34	1	11
Cer(m18:1/20:0)	13	307	403	754	122	185	42	38	70	56	20	384	251	300	218	206	1513	271	118	1080	959	58	105
Cer(m18:1/22:0)	442	2838	4203	5379	822	1465	164	760	472	351	383	2698	1057	1266	1019	515	27318	2832	2293	10546	4937	15	583
Cer(m18:1/23:0)	63	350	563	136	32	31	16	48	4	43	69	94		45	35	46	1146	207	394	564	319	6	82
Cer(m18:1/24:0)	783	4449	7061	4870	607	1226	102	856	377	467	492	1402	385	629	499	182	23564	3061	3283	7740	3410	38	669
Cer(m18:1/24:1)	587	3741	5888	4157	826	1382	30	1629	522	620	725	2028	885	1064	824	578	17979	2537	5722	13228	6762	32	944
Cer1P(d18:1/16:0)	20	535	260	444	611	477	94	397	79	356	239	276	949	813	555	129	1561	490	1573	2115	2377	7	530
COH	27679	6241	5679	7649	24567	11767	21264	9139	23116	25258	25582	10242	24476	11320	25693	12536	26367	17116	5645	23978	6125	25	14010
DE(16:0)		210	347	19			26	44	34	68	55	20		40		89		65	145	145	147		134
DE(18:1)	134	1512	1919	719	54	153		861	170	81	47	320	43	87	31		1516	410	2699	2926	1912	18	279
DE(18:2)	85	250	245	137		41	46	105	7	58		19	9	12		55	488	92	191	315	190	49	210
DE(20:4)	68	254	209	337	10		17	75	41	10	11	111	42	8	20	11	1286	51	265	950	370		34
DG(14:0_16:0)	1890	10002	13573	18310	6584	7614	1824	5037	1347	2881	3035	10609	5292	5065	4306	3571	58510	10963	11934	23482	16181	809	2991
DG(14:0_18:2)	271	356	524	1123	629	349	129	117	211	57	481	363	209	111	297	142	892	1250	2696	3453	454	16	674
DG(16:0_16:0)	4311	34935	22693	32064	8628	4427	5570	17157	3867	8483	8880	20626	10636	11113	10856	6311	197505	9629	109649	236083	86923	1310	12174
DG(16:0_16:1)	4099	18444	25834	14289	6606	7426	3157	15606	2693	4736	5491	6834	4879	4977	4248	4743	51608	3009	42759	21036	45374	2489	5371
DG(16:0_18:1)	28825	148304	211412	197839	44597	68239	8371	41651	16630	24741	34570	96372	39475	52476	42578	24581	966773	103201	118076	346941	179364	6166	36181
DG(16:0_18:2)	2716	5826	7201	4054	2001	3340	561	3824	1059	2036	2411	5140	2146	3567	2334	1663	13824	5660	5185	15897	10132	783	2813
DG(16:0_20:4)	870	7449	8736	5049	2597	3104	718	6985	1406	1716	1764	5028	2558	2783	2799	2241	17698	4003	21208	32183	17556		1869
DG(16:0_22:5)	54	702	759	568	1164	179	67	373	64	134	176	427	963	137	160	92	1652	397	991	2289	954	6	110
DG(16:0_22:6)	821	7168	9290	7144	3794	3959	975	4339	764	1550	1773	5532	2523	2672	2339	1904	18831	5599	13423	20782	12410	16	1715
DG(16:1_18:1)	5126	29358	28779	16106	17758	20233	5986	24882	6381	16100	17841	35819	7464	19216	14437	12662	48228	30892	68211	125296	78605	2042	17334
DG(18:0_18:1)	13327	73130	92560	155853	29139	46198	8719	24841	14442	17295	20637	94745	39732	44963	32214	20926	569561	78706	76987	307578	162051	8502	25486
DG(18:0_18:2)	3380	12870	14494	11032	4252	4213	2826	6315	1897	3961	3275	8945	4273	5459	3975	3184	38795	6715	13821	31509	16855	2582	5070
DG(18:0_20:4)	6008	44581	53084	41729	9704	15083	2567	31174	7718	8234	8057	34490	14451	18308	15247	11277	168166	24518	101746	232039	123106	75	9807
DG(18:1_18:1)	64886	361513	491388	400445	101520	132003	39221	110360	40861	70911	79230	231941	114817	126840	96330	74514	1622790	223091	300487	833894	440322	37430	75193
DG(18:1_18:2)	2424	517	5439	3649	3079	4157	917	5035	1050	4123	3774	8150	2931	3650	2468	2639	12431	6700	14549	2117	3540	150	3017
DG(18:1_18:3)	187	1137	1676	790	206	249	108	409	34	449	219	401	484	165	210	163	1035	398	1081	2691	2168	10	725
DG(18:1_20:3)	1351	8148	10900	5481	1562	1782	451	1786	405	1232	1186	2005	1172	1046	1065	835	22831	2849	4810	9422	5051	285	1424
DG(18:1_20:4)	1305	9464	12020	6861	3440	4061	1055	8615	2231	2398	2422	6309	3357	3790	3680	3073	23815	5230	23546	36326	21712	7	2605
DG(18:1_20:5)	68	671	1003	326	193	297	46	296	38	72	125	393	111	220	214	111	1318	449	1222	1980	1103	5	196
DG(18:1_22:5)	71	585	668	507	193	228	21	503	133	133	172	474	213	206	233	76	1375	303	1346	2455	1174	12	89
DG(18:1_22:6)	879	7328	9613	5495	2807	2840	832	4514	405	1591	1743	4554	2442	2608	2130	1956	12315	3900	12474	19040	10960	3	1904
DG(18:2_18:2)	769	1936	1867	1125	804	616	663	1119	717	793	920	1303	645	831	859	609	2345	1163	2038	2599	1865	734	747
DG(18:2_20:4)	19	95	941	12	9	28	27	125	15	7	5	21	37	34	2	21	164	251	1362	254	810	6	52
DG(18:2_22:6)	10	710	945	13	15	9	5	15	13	6	29	9	6	6	4	5	135	71	1401	270	68	1	28
dhCer(d18:0/16:0)	701	4513	6505	20934	6811	6164	1073	1429	1339	1071	1257	8327	4523	5106	4020	2842	91741	9976	4297	25024	14722	63	1129
dhCer(d18:0/18:0)	133	312	261	1238	102	441	120	113	77	121	122	475	514	179	197	248	8650	588	184	2078	981	171	127
dhCer(d18:0/20:0)	278	561	470	1769	309	603	317	282	388	179	239	641	504	484	351	254	13575	859	324	2719	1446	418	286
dhCer(d18:0/22:0)	701	2456	3602	11543	1417	3466	619	573	604	628	457	2185	1460	1508	980	639	82979	6547	1324	11729	5199	546	702
dhCer(d18:0/24:0)	1023	3460	5037	8245	1367	3105	686	988	893	971	1041	1719	1364	1389	1172	745	58166	5631	2151	8439	4078	875	1110
dhCer(d18:0/24:1)	245	1986	2459	5580	1034	1702	208	452	295	224	237	1471	591	890	492	289	23200	3664	993	7078	3095	60	447
dimethyl-CE(18:1)		49	53		33	43				48	97	13	27	23	33				63		57	40	73
dimethyl-CE(18:2)	200	102	92	211	97	160	271	234	397		142	349	13	179	214	77	142	287	180	169	124	402	296
dimethyl-CE(20:4)		38			29	6		4	13		25	7	32			26	156	6		19	17
dxCA	75	527	76	198	367	269	154	304	122	575	370	893	339	755	497	800	187	1225	728	1474	720	47	547
FA(14:0)	16056	90082	85555	57631	48859	48037	14886	43754	9188	48565	56232	100185	62058	52926	65061	65713	64906	91900	204579	156850	157657	1181	66744
FA(16:0)	1498071	5097549	5912711	3005503	2840140	3014587	1410564	3791745	1250370	2876710	3298658	4545333	2435937	2914931	3415409	3389059	4512364	3808279	8348455	7211915	6712536	1111581	3991007
FA(16:1)	52158	46597	55479	37646	9985	5807	10195	106214	19375	65679	93919	156696	98471	7798	55196	66229	3909	183197	468060	251016	270149	42575	128926
FA(17:0)	9120	38860	43802	7029	12274	20925	22170	40049	23792	38421	7250	12056	39749	2992	23482	28444	12137	27243	33788	24372	46678	49587	10282
FA(17:1)	4078	18742	44093	18293	20373	19244	10576	46303	21457	31906	21535	27156	21605	37809	34014	23040	2230	7190	74163	70104	41484	18286	25559
FA(18:0)	1412220	2435514	2881720	1507894	1685876	1887609	1404770	2082292	677795	2094822	2096741	2244410	2006125	1946282	1860499	1853147	2450190	1893241	3512330	2981117	2982982	1275028	2029030
FA(18:1)	184940	693667	778434	532898	476219	469621	193735	629559	152219	475496	466793	812037	525605	368651	556312	550298	525148	710793	1454573	983102	1098851	59952	530963
FA(18:2)	7530	55200	16446	18475	19778	19318	7838	39944	5031	36177	72711	103636	70749	19324	30367	68574	17446	43945	148549	97096	100717	20590	48466
FA(18:3)	2243	11019	10799	3391	3582	3603	783	3876	5755	8190	8302	6727	4789	3965	4408	4975	3146	7344	8291	9516	9894	137	9353
FA(20:2)	4740	20729	23891	15549	18530	16873	7040	15446	3601	14370	13713	34266	25705	10915	19234	14100	40057	17533	42634	23789	26456	212	14472
FA(20:3)	36657	161552	217486	43049	50040	46786	18895	34715	9174	71628	71404	53375	36823	26430	37493	40290	44732	67298	122871	53567	59125	8889	90177
FA(20:4)	43813	235469	266728	93232	145128	128375	45067	141275	59723	255144	220387	387542	303166	144139	316243	344885	82394	158316	527325	281916	298316	2142	287172
FA(20:5)	6793	305180	47976	173080	174105	56160	88619	200017	41628	151377	186405	248158	60310	176701	188504	209699	257452	218005	450194	26271	355944	78573	226995
FA(22:4)	3677	21208	22474	18552	27408	24121	8444	34340	7344	22517	21524	39518	24710	14352	28796	28720	17103	28349	110540	47703	51884	1333	27523
FA(22:5)	7799	26685	22411	29993	43207	38862	15423	55425	19965	36321	37035	68669	47293	26978	49275	52221	20166	40870	208392	100466	97773	6946	44232
FA(22:6)	4323	30867	25433	31678	41111	36235	13265	43940	11212	43765	43691	77025	54483	29124	54254	61841	25050	42482	217061	90714	97355	19957	51587
GM3(d18:1/16:0)	2850	12197	13083	21084	11276	11222	3785	16411	2347	21711	20998	26501	30770	31002	16625	17412	29597	13547	44140	45022	46750	1	24105
GM3(d18:1/18:0)	222	968	1326	2322	1265	1088	362	257	61	1462	1367	1394	1972	1854	918	913	4318	1351	583	1915	1671	5	1419
GM3(d18:1/20:0)	106	472	841	2590	926	882	264	201	18	679	666	1214	1923	1807	741	769	5651	840	614	2375	1519	10	585
GM3(d18:1/22:0)	252	1600	2795	5384	2484	2197	776	890	177	3277	2864	1882	3490	3633	1733	2110	16347	3664	3614	7276	3962	5	2595
GM3(d18:1/24:0)	381	1400	2106	2728	1150	1261	342	526	60	1733	1719	560	1056	1037	94	636	8435	2369	2198	3615	1604	4	1561
GM3(d18:1/24:1)	603	1638	2291	4020	3054	3132	1184	1429	168	4052	3589	2101	3887	4231	2729	2841	11762	4138	4682	6955	4301	11	3780
Hex2Cer(d16:1/16:0)	20	188	130	175	63	133	39	98	21	161	145	72	138	22	157	127	369	175	289	338	289		137
Hex2Cer(d16:1/24:1)	5	15	20	10	4	9	13	5	2	9	6	4	9	14	8	4	112	5	25	58	2		14
Hex2Cer(d18:1/16:0)	1499	8593	12168	26762	11312	12635	4349	3944	1122	7904	6494	16529	19718	19517	15872	17755	82159	18675	10526	28598	19432	24	6965
Hex2Cer(d18:1/20:0)	16	150	405	1029	105	214	21	37	30	37	18	307	70	233	259	77	7358	413	126	1083	467	7	43
Hex2Cer(d18:1/22:0)	311	1351	2163	4484	517	949	150	161	162	263	293	1162	620	725	673	417	29699	2585	1069	4693	1956	2	422
Hex2Cer(d18:1/24:0)	696	3759	6428	5841	906	1815	234	747	312	523	553	1067	621	719	714	481	29871	4769	3278	8774	3593	27	1185
Hex2Cer(d18:1/24:1)	240	1188	1734	3000	714	976	218	290	237	314	274	1108	563	650	780	785	17666	2586	1268	4708	2215	27	490
Hex2Cer(d18:2/16:0)	105	840	1335	1841	1080	1057	266	604	120	1086	852	2127	1818	1719	2074	2183	3970	1487	2015	2970	1440	4	821
Hex2Cer(d18:2/24:1)	3	104	226	236	97	231	92	95		75	50	201	125	99	348	242	2263	270	523	984	227		56
Hex3Cer(d18:1/16:0)	93	614	786	544	252	413	111	200	27	645	580	297	431	395	325	370	1787	464	837	1239	746		624
Hex3Cer(d18:1/18:0)	123	213	404	731	469	544	282	270	172	287	224	719	597	686	483	537	1640	689	365	794	786	3	151
Hex3Cer(d18:1/22:0)	10	31	62	92	28	11	1	2		18	2	40	15	38	12	6	682	68	19	138	69		17
Hex3Cer(d18:1/24:0)	8	277	402	763	113	239	11	71	32	28	65	218	82	101	62	28	3111	514	243	1011	512	7	68
Hex3Cer(d18:1/24:1)	1	34	81	58	18	29	13	14	4	34	5	53	12	31	2	38	571	65	34	325	32	3	68
HexCer(d16:1/18:0)		130	208	131	7	55	15	15	16	3		130	20	26	66	41	525	48	92	385	172		9
HexCer(d16:1/20:0)	14	22	42	127	18	36	10	11	2		16	27	42	42	21		393	66	37	190	116
HexCer(d16:1/22:0)	50	209	416	398	65	147	21	14	13	57	47	112	45	49	84	31	2055	2	352	829	332	2	108
HexCer(d16:1/24:0)	60	603	761	403	83	192	22	171	20	39	72	80	44	67	71	19	2644	419	524	1030	394	1	69
HexCer(d18:1/16:0)	56388	357050	454998	806930	321158	336068	93320	292701	52398	172604	159750	570258	434919	447227	328928	329519	2248937	469215	631678	1471038	1091498	148	144462
HexCer(d18:1/18:0)	616	5090	6879	27961	5458	6945	1410	1543	995	1376	1235	11783	7997	8338	5241	4168	108095	11475	4528	36829	20850	6	1128
HexCer(d18:1/20:0)	656	4099	5815	25556	3244	4932	913	929	931	756	774	7974	4439	5173	2629	1923	173530	9005	3148	41346	17039	1	952
HexCer(d18:1/22:0)	7648	43114	65964	148126	18136	34710	4426	8681	5550	5340	5893	34095	15982	20270	12450	6544	1181769	77955	37183	245041	89709	84	9472
HexCer(d18:1/24:0)	21209	117205	186453	187211	27763	61277	5651	20852	7195	8098	10243	32549	12193	17165	12605	5603	1066597	146223	93528	292898	118103	133	19736
HexCer(d18:1/24:1)	5013	30634	46457	78720	17366	27083	4455	9606	4302	4934	5196	21993	10487	13206	11523	7443	488901	55253	40496	196760	73129	34	7487
HexCer(d18:2/20:0)	29	355	288	1381	396	563		168	96	143	77	870	684	850	619	536	6585	892	750	3390	2292	9	179
HexCer(d18:2/22:0)	37	3275	867	879	213	310	586	403	679	53	214	568	1205	525	305	323	8786	58	6770	3474	8603	2	127
HexCer(d18:2/24:0)	3071	17605	26468	16139	5079	8336	1238	5555	1260	2652	3442	5083	2111	2724	3431	2240	78358	17262	23302	43346	18008		4801
LPC 18:3(104)	157	1202	681	728	219	287	167	514	233	861	1836	2452	1118	453	855	890	318	448	2423	1205	1437	2	1900
LPC 20:3(104)	3944	20506	18277	12669	7234	7738	2717	17297	4913	25624	37464	23848	11693	14712	10615	11119	9404	8059	59153	34719	35081	23	38380
LPC 22:5(104)	2780	14231	11258	9765	6390	6192	2287	9914	3139	18359	27405	18321	9348	11248	8285	8818	7325	6635	36284	21906	24274		28088
LPC(14:0) (a\b)	25193	137280	119398	108337	78630	70247	32484	52606	36412	119450	146913	150067	74686	80148	59657	65854	93211	87104	166622	179119	166974	59	198110
LPC(15:0) (a\b)	4362	27501	22783	12612	10446	9704	4446	18562	8872	25163	30011	24013	11995	13668	10284	11766	11809	11629	62436	39896	38957	4	40122
LPC(16:0) (a\b)	242213	1498483	1305486	757350	558493	540169	222372	945685	464812	1347404	1602524	1552064	793089	852827	692939	709133	707266	634067	3135632	2272936	2295818	207	2042106
LPC(16:1) (a\b)	73877	391264	335865	261742	150738	139035	66721	270468	113956	502222	605853	451920	233204	284804	191188	199082	232627	179673	898826	785158	737590	59	793415
LPC(17:0) [sn1]	8517	56364	50147	26756	18551	19515	6850	51598	11445	37844	47796	74411	38738	43033	35338	36923	24569	20970	167690	99173	107768	19	54983
LPC(17:1) (a\b\c)	6871	51736	42136	23934	17470	17068	7378	25950	11299	51109	62680	41476	21618	23567	17626	19483	21445	21052	86843	72361	67436	11	81746
LPC(18:0) (a\b)	111672	731916	649654	398437	277972	283022	95702	716309	146066	494409	653233	1245176	645334	662346	555662	556303	384612	303645	2199029	1518722	1555886	350	683410
LPC(18:1) (a\b)	581797	3811771	3244336	2050941	1340352	1312332	501687	1273122	750984	3659674	4414388	3280953	1611189	1805066	1157280	1426424	1852027	1611337	4507831	4401690	3840528	409	5736186
LPC(18:2) (a\b)	24016	131570	112891	59741	45698	42852	18649	80725	26658	157999	186868	116376	60235	65142	49772	56037	55463	52383	266830	230354	211228	117	251967
LPC(18:2) [+OH]	16	94	28	75	32	17	10	16	6	99	24	139	139	31	18	17	125	23	42	46	45	3	36
LPC(18:3) (a\b\c)	1069	6928	6391	2836	2031	1726	666	1831	511	4446	5834	4266	1974	2202	1335	1512	2817	2135	5515	5578	5544	4	8593
LPC(19:0) (a\b\c)	4311	27033	26870	13018	11072	10871	3845	27080	6168	20096	24206	41272	22736	24628	20742	21431	12825	11642	60479	46692	44733	69	25111
LPC(19:1) (a\b\c)	2421	15156	13770	8579	7522	7528	2673	13842	3529	11897	16581	23110	15804	18643	16908	16846	7397	7567	46118	31796	34655	4	18649
LPC(20:0) (a\b)	5679	51531	53349	27153	22994	20929	5995	25733	3365	26135	30776	66940	34005	31967	26361	28052	31107	23954	68283	57842	59442	9	32936
LPC(20:1) (a\b)	17600	113423	106054	49423	44991	42492	17900	49995	20794	103721	122337	114324	61612	65795	62250	60277	50183	50562	138909	124431	132669	9	137534
LPC(20:2) (a\b)	7385	46753	40254	21892	16554	14584	6170	17567	7444	47629	52015	31989	16720	19559	14477	15893	21169	18805	59414	52731	51622	4	69510
LPC(20:3) (a\b)	12488	72625	61838	31736	26072	23479	10733	37603	13106	96156	113958	68363	35459	37114	31536	33195	28184	29266	128090	115088	106033	10	151766
LPC(20:4) (a\b)	37307	179811	183799	100319	86115	77619	36285	174323	61883	295277	317008	266935	128489	136901	118398	127310	85102	97156	649689	564339	501834	122	488433
LPC(20:4) [+OH]	93	609	578	214	172	60	46	298	70	203	374	371	78	232	103	16	187	247	600	715	764		823
LPC(20:5) (a\b)	1703	9540	8003	5185	3838	3370	1580	4692	1137	10788	9399	9082	3979	4507	3259	3405	4125	4204	16627	18337	16122	5	13574
LPC(22:0) (a\b)	1450	8769	9817	3717	3264	2998	1068	4605	567	4146	4666	6569	4185	4080	3203	3501	5602	3666	13089	9226	9497	2	4584
LPC(22:1) (a\b)	13507	17689	22394	7968	6156	6289	11039	10271	3722	12846	13554	34473	15923	14570	16438	14848	8244	8247	36287	32591	35082	7	17772
LPC(22:4) (a\b)	10039	60985	53274	26800	24061	21980	9406	27726	10510	76548	82783	64862	29045	34207	29584	32679	26721	26729	100971	92296	78662	8	118581
LPC(22:5) (a\b\c)	2023	11008	8675	7969	4688	4469	1570	7621	2407	12689	21902	13220	7335	8254	6817	6827	5774	4989	29252	18013	19420	19	21267
LPC(22:6) (a\b)	11773	66007	56352	36046	30836	28605	13445	36844	15607	96466	103000	76741	39436	43200	36363	39785	32410	33309	136955	120272	113199	77	158281
LPC(22:6) [+OH]	24	117	127	53	47	42	24	88	26	126	142	166	37	59	47	8	49	51	309	245	189	2	129
LPC(24:0) (a\b)	1271	7845	9082	2920	2648	2412	891	4968	534	3841	3895	4202	2885	2616	2706	2777	6855	3337	14910	9904	9678	8	3691
LPC(26:0) (a\b)	391	2762	3974	1121	791	900	277	968	78	847	788	665	518	528	516	397	3241	1026	2512	2064	1371	7	772
LPC(O-16:0)	209841	1365924	1257006	1341131	1196995	1193416	408704	1246451	286074	1093917	1350986	3108155	1730872	1438874	1766398	1701876	1217364	1177834	4039633	2396376	2904866	98	1465942
LPC(O-18:0)	65590	459837	445516	565774	543132	543876	166880	175088	37924	214974	262713	1015227	571651	516652	567066	532115	578483	513260	529320	485290	584660	44	265770
LPC(O-18:1)	132763	874001	805582	813294	670794	656469	235053	402482	99433	487798	608314	1545357	892508	712638	809971	797402	736390	661873	1335421	947439	1093594	58	670194
LPC(O-20:0)	7283	40828	44380	18729	17829	18672	6400	27996	4133	22900	25548	37949	23530	23740	23267	22636	22732	18675	71979	41180	43283	11	25518
LPC(O-20:1)	1294	11051	10761	7800	7269	7784	2168	5403	1005	5491	6889	17028	9371	8586	10128	9695	7496	7605	16487	9729	11370	5	7809
LPC(O-22:0)	4914	27357	33148	10516	9332	9856	3542	24529	3201	19002	19188	22297	15419	15218	13875	14099	19429	11811	68098	45927	41737	15	19999
LPC(O-22:1)	431	3264	2498	1203	927	991	504	2385	391	1292	1553	2191	1920	1913	2043	1959	1098	1316	4176	2518	2695	7	1581
LPC(O-24:0)	547	3364	4708	1650	1091	1231	327	2314	171	2187	2214	1919	1626	1556	1470	1348	4942	1601	7152	5552	3817		2306
LPC(O-24:1)	396	2559	3136	789	607	653	286	2232	302	1436	1568	1578	1338	1495	1067	1283	1291	959	5654	3469	3141	3	1820
LPC(O-24:2)	39	297	321	114	80	116	21	287	47	183	268	310	153	161	162	196	123	112	925	461	508	1	248
LPC(P-16:0)	23070	144894	133200	74161	61942	59780	22402	107868	25387	59589	72254	143819	81632	73164	86427	85140	67390	64189	342794	173517	192046	6	82641
LPC(P-17:0) (a\b)	1279	7008	7725	3091	2002	2167	808	4512	839	2591	3585	5574	3280	2626	2685	2748	2974	2203	14075	8307	7865	6	4062
LPC(P-18:0)	11548	79557	81034	44330	38556	37756	12015	32027	7012	22554	26923	66187	38359	35120	42797	41800	46234	38075	82744	54028	59042	13	27912
LPC(P-18:1)	7132	44589	42262	26419	24719	23433	8474	21319	6316	17372	21344	51578	28745	23652	32951	33844	24190	24091	74150	43922	50084	16	24673
LPC(P-20:0)	1990	11016	10959	4775	3044	3101	1164	5420	716	3400	3559	5064	3204	2937	2790	2941	5795	3596	11737	7939	8539	15	3864
LPE(16:0) (a\b)	1222	6742	6229	6268	4871	4270	1937	5477	1380	5067	5678	8618	5113	4841	4087	4260	6933	5466	17041	11782	12472	10	6273
LPE(17:0) (a\b)	87	731	668	690	564	436	157	468	123	456	386	850	527	411	500	493	547	539	1781	1232	1159	13	592
LPE(18:0) (a\b)	3663	23486	23470	26002	21946	20349	6462	17186	2819	20985	23502	33269	24326	22612	19376	18716	30186	24486	53982	46827	50132	9	24836
LPE(18:1) (a\b)	14601	87088	80447	60200	43660	43695	16937	40668	11675	57768	55636	75290	42857	44384	40550	40125	64857	53639	136362	131923	117949	58	69459
LPE(18:2) (a\b)	939	5000	4932	2889	3414	1885	736	2820	675	2825	3053	4278	2479	2375	1980	2265	3125	2340	9546	9395	8100	2	4009
LPE(20:4) (a\b)	12368	73345	66059	43438	30861	29516	12634	46731	9557	52168	45576	75114	39206	42069	36227	37747	47630	38410	183418	177148	150440	23	66462
LPE(22:6) (a\b)	5039	31540	28724	19738	13587	14295	5748	16932	4190	25926	20823	35723	19411	20664	16297	17882	25106	18719	67342	78223	61470	6	35370
LPE(P-16:0)	5816	33894	34277	19483	19197	19585	6613	31576	6436	23186	24582	23705	17256	14150	15331	15741	21318	22358	104449	37675	44396	6	27302
LPE(P-18:0)	3566	19934	21231	10272	9546	9744	3343	13315	1731	9188	10216	8377	6599	5941	5988	5790	12864	11425	42968	15629	18170	3	10333
LPE(P-18:1)	1790	10301	10604	5338	5074	5118	1802	8144	1394	6499	7595	7599	5450	3994	4497	4585	5686	5803	27194	9792	10960	10	8279
LPE(P-20:0)	981	4413	4815	2613	2065	2241	808	1559	232	2314	2453	1791	1615	1648	1346	1356	4500	2613	4426	2981	3127	8	2519
LPI(18:0)	8349	35685	32310	56611	40696	41505	13246	7160	2156	36281	40636	56327	54037	47346	31376	30915	58115	41543	23724	36533	37882	8	43831
LPI(18:1) (a\b)	4333	21639	17637	18573	13615	13024	4045	13423	2539	28927	34792	28092	22726	23163	14900	15051	17137	14444	46211	25411	23252	10	34495
LPI(18:2) (a\b)	438	749	1678	285	836	289	303	1859	337	3672	4032	1030	850	782	434	619	1145	283	6419	1458	1516	1	4570
LPI(20:4) (a\b)	774	4432	3581	408	1491	1162	526	6117	1779	14845	17528	3984	2932	3005	3122	3135	909	1660	20596	5023	5038	3	16953
methyl-CE(18:0)	467	127		126		427		574		704	761		1420	210	664		180	226	218				1605
methyl-CE(18:1)	957		860	469		964	1073		390			1348	796	423		644	1621	595		626	1409	882	777
methyl-CE(18:2)	67	135		117	259	321			139	46	130	18	41	122	348	118	511	42	89	167
methyl-CE(20:4)	39	76	96	120	30			28		13	28	96	9	32		22	371	18	43	39	125	35	24
methyl-DE(18:1)	32		200		20		15	36	74	41	32					162	370		199	32			273
methyl-DE(18:2)		6	26	49		21	35	18	22	17	17		66	24	5	54	7	89		69	68	10	15
PA(34:1)	100199	574798	662561	808966	452538	455487	133473	152267	21718	433905	461168	381345	460049	518584	314979	310936	1913413	619724	456884	657227	560845	339	382977
PA(36:2)	16950	290501	338191	304252	161918	169239	54262	70884	9195	198389	211756	157483	163024	189248	131009	130578	752699	241723	227011	287753	243703	135	181916
PA(36:3)	12769	41562	17077	50928	15787	32792	11530	6234	2838	42862	43207	29722	29018	31866	14151	19300	16156	5850	29929	20839	17120	19	40555
PA(36:4)	3622	24631	24325	15348	10752	12460	3169	13612	1498	18610	18857	12787	14825	10023	10819	11984	23689	10822	39024	37472	21444	10	19929
PC(14:0_16:0)	1154565	9106742	11612443	10908188	7188880	6603132	1713479	3979031	649186	2949406	2940710	8001496	5073264	5042359	4595291	4365797	27429446	8010348	11345834	17574223	15053759	3355	3148352
PC(14:0_20:4)	115963	502455	577592	388537	246229	243154	68405	710619	104746	350303	354678	650503	353598	333339	288865	294223	528320	289028	1959812	2039952	1673643	43	284827
PC(15:0_20:4)	7372	118783	92739	60283	46378	46370	9547	125987	10136	38081	16335	82483	52920	19253	48087	48652	92231	54030	212940	113166	172448		71666
PC(15:0_22:6)	1604	16191	15088	16149	14903	15149	2181	13952	2475	16151	15667	14944	13459	11664	11581	9622	24882	18643	46480	38454	39771	42	11190
PC(16:0_16:0)	964424	6280364	8845406	7017377	3182812	3445831	901255	3422901	569917	1949565	1887201	3966930	2415273	2585590	2176000	2014164	24051280	4736067	8590125	15150265	10751640	4074	1773823
PC(16:0_18:0)	114932	713158	1061297	1200862	296224	372396	86109	160187	46816	128323	123309	392166	223049	249189	161696	134057	6234539	585789	488322	1756036	864250	356	138003
PC(16:0_18:1)	8944959	60996960	71538129	59759367	29628310	32856544	7728031	29986948	4447842	21523587	21781921	47652478	28090015	29682366	28600658	25148523	102419560	44727263	67607438	88181398	75316923	22538	21449359
PC(16:0_18:2)	6100497	31047911	37341723	27871134	13076050	13887914	3898660	29784475	3099307	19456685	20004751	32683774	18639028	20340184	15613213	15246912	57598147	19266116	70519955	69004664	71519089	13503	21983904
PC(18:0_18:1)	1036104	6867779	9660716	9273070	2878080	3505159	786654	2784542	586050	2031579	2137054	5352436	2957257	3328862	2910637	2298565	38094315	5582889	8553936	21753507	11715660	5827	2247245
PC(18:0_20:3)	46086	426339	537565	252058	110830	237330	35424	278145	27682	156924	124717	187964	199154	107736	176480	101478	800099	145812	1104267	1066151	689117	240	150568
PC(18:0_22:6)	42090	198784	221976	224463	176443	166249	48431	217550	42095	197202	202766	372152	180081	224504	235820	210673	417353	212030	555298	611969	536735	7	194498
PC(28:0)	347741	2638219	3146681	3234063	2626444	2580605	679739	919853	173726	964685	1058027	2904193	1842888	1671135	1557415	1512884	5261523	2974406	2760833	3637510	3676974	757	1072496
PC(31:0) (a\b)	21972	278059	281213	256710	167293	175840	44969	121655	13888	85995	87128	188545	113296	118146	111957	110421	533488	219876	273115	313272	290238	28	83716
PC(31:1)	103554	1082959	1115437	1228152	596394	1018928	140422	974044	108413	837245	1016161	1326103	950327	818433	868340	741502	2199740	1226205	3372418	3009993	2579826	153	1014106
PC(32:1)	9839811	37496875	78015275	50166550	32495259	34320050	9163071	47101408	6375569	32282327	32073004	51948475	35250597	35442942	33206163	30940061	91446332	42044937	83591261	86669249	83015507	15508	28482505
PC(32:2)	909431	4124643	5334103	2836979	2162075	1432547	799229	10962234	970917	5014077	7518409	8097003	4022997	4061480	2928539	4314608	4063261	831533	28615245	19345909	26140498	2423	5527145
PC(33:0) (a\b)	28796	192644	244342	199197	99171	119342	24056	93013	12553	55498	54001	114731	64652	68776	72315	60080	526833	157320	228629	320875	223702		53069
PC(33:1)	344894	2448167	3392420	2057960	1444021	1419812	437182	1651695	195200	1119044	1203979	1593341	1410439	1202441	1396380	1297248	4927898	1880528	4695638	5332273	4183841	632	1297226
PC(33:2)	128066	1062118	1287599	480867	538809	540390	151115	1210733	118073	779369	812922	843397	541206	540035	434148	532589	735279	688501	3569646	2851541	2272099	150	773965
PC(34:2) [+OH]	1980	5630	7480	2374	1190	1012	725	2320	467	1590	1936	4153	1306	1215	1698	1727	3482	954	5474	4646	5982	67	1388
PC(34:3) (a\b\c)	218915	1903350	398901	855543	99078	477519	124467	2446175	218805	1203110	1174567	1144913	830862	237325	626900	602811	1541449	707370	4423738	4084416	3802941	482	1298294
PC(34:5)	17259	114145	132974	59176	37987	35407	12622	60957	3825	48737	49781	99341	49084	47571	34977	35103	66620	43846	192902	288472	281766	25	55237
PC(35:1) (a\b)	55592	384347	533746	305760	143576	158766	42745	135096	16492	99665	101077	193731	108550	118884	113230	95086	1033492	234585	391507	544352	402268	1822	97798
PC(35:2) (a\b)	333915	2360913	2432576	1381376	721470	778247	230755	1228907	166730	765801	770247	1374902	725944	787417	732316	691949	3444137	1007452	3225971	3607140	2957477	675	788176
PC(35:3) (a\b)	66252	390898	487937	183644	108896	85958	20418	253760	25701	152630	133960	216560	126142	131155	105875	92867	166996	140977	383219	311084	274690	21	161409
PC(35:5)	1206	4306	14113	6008	3972	4536	1142	1365	1017	2754	4152	10572	4977	2585	718	2613	7023	3836	17468	18846	28597	32	3316
PC(36:2) (a\b)	5672185	40671490	50657143	33428225	13387729	15113751	3907219	15816482	2451432	12154891	12467962	26007954	14826067	16104193	14235574	13037312	71010087	21799337	40244529	59031954	47483108	15128	12347573
PC(36:3) (a\b\c)	695396	7239786	6650079	2840686	1637933	1644821	361988	3011050	293251	2376397	2137024	2793819	1886726	1883185	1531504	1568142	6317461	2296806	8932047	8585623	7559089	1850	2231792
PC(36:4) (a\b)	231161	287621	755292	265736	245772	312918	74643	834168	39163	228985	143550	323885	386386	318607	296564	315948	529750	331223	742167	11153611	820131	909	350850
PC(36:4) [+OH]	647	2222	3519	1974	1251	1441	400	1432	359	1006	886	3943	1693	2930	1387	1291	1665	1849	7661	10511	5674	7	549
PC(36:5) (a\b)	192731	1490335	1732479	728747	467099	457550	128698	2548025	285160	849086	934637	1305768	723234	740487	635150	688295	1029538	618849	8160558	5879542	5686959	503	1007984
PC(36:6) (a\b)	16558	136399	137298	56596	40065	8997	3538	145996	6777	34036	42290	87946	26777	24444	13775	16555	59458	18588	480504	210594	206104		43545
PC(37:4) (a\b)	11298	136430	154041	46106	35275	27244	6797	38699	11672	39991	48342	67549	44560	27001	40811	23626	105086	30243	128187	126248	108776	28	41719
PC(38:2)	231337	1543395	2140227	1363611	483123	580305	139478	478026	95334	397186	412143	753058	417955	482642	463508	379523	5242472	924592	1421404	2843701	1620228	607	422855
PC(38:4) (a\b\c)	162170	1102927	1291642	349919	315381	346744	89267	610457	75254	412600	414363	581897	384465	396687	367435	352331	1157820	454035	1417463	556749	636836	43	415178
PC(38:5) (a\b)	580914	4405459	5274000	2560932	1558040	1675567	439781	4470354	553353	1961402	1935930	3486757	2079672	1968832	2006900	1965389	4472988	2054331	12711857	11831755	10943249	1117	2050698
PC(38:6) (a\b)	98334	835934	948358	177866	302799	308893	68268	373792	54417	355987	379612	493154	339528	326189	257920	261477	584304	432304	1646620	1416628	1341057	59	379716
PC(38:6) [+OH]	206	844	2679	1423	999	1456	341	2044	377	1076	1001	1884	1554	1303	1431	1071	1256	1654	7155	7027	7506	9	1846
PC(38:7) (a\b\c)	65104	474931	499625	213461	151557	152612	46789	580208	66024	233374	256197	369552	194985	195834	173433	181351	266215	173583	1556951	1031099	1040368	66	277261
PC(39:5) (a\b)	458	12341	4040	12049	9929	7363	1643	13379	5431	11590	12323	14481	2580	2816	4252	13320	8288	2915	8149	10932	25946	7	2988
PC(39:6) (a\b)	882	3418	8481	2299	3778	1994	2154	2960	681	9358	2515	6139	2673	4749	4434	4358	8828	3195	20584	16194	18402	19	3240
PC(40:4) (a\b)	20741	138568	132496	111551	49716	43211	14891	59736	11183	53751	43733	99114	53944	57877	61114	50195	382989	84682	194219	310833	178200	44	57759
PC(40:5) (a\b)	56376	323806	432548	293061	137834	173887	40083	302989	49547	185797	164086	344398	188476	202993	194801	203369	823859	238350	914940	1162381	801580	120	194532
PC(40:7) (a\b\c)	242248	1568747	1770496	815360	542428	535476	150771	1046300	129055	585189	597533	976074	554524	522072	569595	518979	1158962	633533	2087076	1915220	1822646	241	611020
PC(40:8)	48131	351907	364089	254366	108484	121249	22237	105202	11988	93036	108292	155629	96017	94080	74066	80289	217774	140139	341794	288610	265662		112443
PC(O-16:0/16:0)	471367	3295005	4614502	2545399	979083	1238107	283842	1226517	246174	857356	706309	1307847	804953	883606	710345	603721	12034614	1846493	3265560	6066986	3609587	1555	689736
PC(O-16:0/20:4)	412542	3023550	3794567	1335577	1120915	1136245	334954	5512509	677890	1846579	1822505	2900106	1566727	1561108	1973935	1820171	2956186	1447251	14809156	12603497	10775649	1408	1852982
PC(O-16:0/22:6)	102208	701099	746257	379105	305521	309869	92475	1027504	148123	440867	483946	771093	402412	410014	538960	484031	855888	409787	2912398	2585871	2198284	52	461178
PC(O-18:0/18:1)	247197	1475623	2089748	1623331	354925	609447	122842	254496	55193	213274	242732	478947	262019	323172	203175	216760	7440640	1016524	727640	1492438	468312	337	263316
PC(O-18:0/20:4)	36924	305732	369225	199666	121244	136686	30996	153783	26082	92667	88556	181508	89496	117099	122359	93332	730654	194425	467055	684699	436842	112	99581
PC(O-18:0/22:6)	11655	115161	189957	53689	60010	70984	15304	28379	10622	41972	34739	78118	44234	38113	56491	47846	175448	98451	69686	117135	77209	45	48052
PC(O-32:1)	362535	3293495	366895	1452081	693854	1829712	1231853	5839914	825132	1945233	4378214	6703467	3848014	4067353	4590013	4097491	4491266	5781283	15616290	16693114	14046148	4757	883770
PC(O-32:2)	174274	986091	1121258	423744	365299	409678	101694	553856	65234	377619	377934	545230	289442	319762	521070	349582	1024510	45139	1239238	1154201	1304283	357	229437
PC(O-34:1)	2739421	19443129	26277939	13939636	5842326	6690541	1669478	6508721	1036382	4936792	4906752	8132937	4539463	5077346	5255404	4357778	51827290	10012194	19101090	25836515	16423363	6156	4919000
PC(O-34:2)	342662	2751675	3404977	1600504	731536	811810	251492	1328373	180878	979666	1010957	1566579	826525	956085	900422	806652	3447232	1074366	4198108	3988047	3120216	1305	879752
PC(O-34:4)	24146	344932	420492	139208	116855	94433	27126	535479	87919	198704	211194	379241	207298	202650	230089	231627	253832	158428	1535176	1502547	1410098	124	225558
PC(O-35:4)	7669	66376	82413	21814	30329	28814	7129	161416	18340	56125	58696	76573	45922	47495	57310	55040	62159	30926	455864	364452	288020	8	58853
PC(O-36:0)	26871	147920	246680	187178	21331	40318	4760	14270	2717	10016	10264	28493	13467	15115	8295	4957	998897	82322	45230	137378	63927	128	14278
PC(O-36:2) (a\b)	693159	4642283	5662419	2927353	1317558	1481060	394017	1111946	180404	972035	996451	1740337	930692	1074531	1051405	883501	8659692	2156421	3030719	4145142	2760339	1062	963513
PC(O-36:3) (a\b)	118118	399062	920030	300630	218606	238110	60768	170452	26058	204536	201070	323223	83535	190990	106423	118349	686785	318656	628557	489270	463434	125	142647
PC(O-36:5)	45262	291407	392601	157210	112168	127977	35553	368450	37889	171481	167125	283890	143188	147220	161347	145658	256769	146568	823325	355656	738774	150	174064
PC(O-38:5)	434330	2823008	3285361	1502263	1051967	1080887	302151	3673851	433821	1514190	1463562	2417523	1354165	1404709	1634257	1551363	2311665	1436874	7898406	6081835	5597541	623	1532195
PC(O-40:5)	23060	173373	221799	91742	56186	61559	16790	120341	17873	64123	65981	117798	61765	67224	81995	69827	232387	84910	412691	379324	247218	58	67844
PC(O-40:7)	68257	497470	613428	254468	142593	216012	65012	414581	51367	246325	255464	448790	250297	236761	293599	278000	545272	267492	1200537	1094953	977492	16	258959
PC(P-15:0/20:4) (a\b)	1989	12843	11844	4979	3858	3339	1138	10903	912	4870	6082	8579	5467	4686	5069	4223	6839	3798	19718	14821	13968	21	6707
PC(P-16:0/14:0)	32548	246716	333097	231393	176244	170753	30604	101039	15160	87367	90780	81308	68789	107779	133314	130103	501642	181958	176761	358626	285913	41	84802
PC(P-16:0/16:0)	52201	310578	480501	277349	141552	153234	39807	158489	28655	105069	90692	145115	91824	96344	110791	97070	1235246	226995	421071	601741	418723	128	86438
PC(P-16:0/16:1)	9971	896119	43298	158502	510802	530502	115141	152713	22309	176748	64493	285973	148684	165809	144147	59594	116435	59331	210575	307731	452806	46	67289
PC(P-16:0/18:0)	3509			7855	1828	3914											43251	5637		17625		3
PC(P-16:0/18:1)	231567	1541661	2101225	1068696	529541	598166	156939	573962	100926	377293	398316	632155	371162	405912	488335	413530	3786941	845166	1528646	2032546	1341271	251	396259
PC(P-16:0/18:2)	22402	179027	249393	94348	49350	58094	21409	96106	9324	48773	35298	69871	26329	20913	54979	32224	290798	72892	231425	163379	123074	35	182673
PC(P-16:0/18:3)	27711	343463	374081	154083	131357	129021	30975	568176	98036	199270	213583	394670	219417	226637	266163	242817	268192	163852	1668862	1672333	1605383	235	225039
PC(P-16:0/20:4)	80308	584186	753212	234759	197908	197121	59711	1312684	154643	338033	334895	479860	269284	245902	352564	335979	597290	250418	3655402	2628605	2185823	195	349246
PC(P-16:0/20:5)	10854	91614	103912	56210	21759	20415	8212	94649	11588	33169	33814	47113	16740	23124	26726	43533	88278	45003	239624	153019	188956	10	25023
PC(P-16:0/22:6)	34281	306695	284629	135923	157622	127203	31384	313010	41076	194940	187301	209564	140052	139458	178404	162690	380945	141543	884728	747612	681547	36	178016
PC(P-18:0/20:4)	10164	95150	128990	47436	35682	36249	8420	64999	14231	24843	37583	51154	33103	28046	38382	33357	208306	55130	218065	246528	195499	31	27051
PC(P-18:0/22:5)	21268	170002	104887	126358	63088	60075	14773	35526	7871	25444	32907	90982	60835	40446	69579	37846	319162	117183	97610	232218	125651	11	30745
PC(P-18:0/22:6)	5338	29131	46374	17363	12750	13757	3596	17347	3632	13461	13358	17447	10131	12727	15628	13821	63492	17325	42533	40307	33578		13248
PC(P-18:1/22:6)	24369	828652	872909	486312	248223	275176	15332	210951	17158	253701	287725	62022	255860	253999	129971	192988	845391	47796	172131	126356	1265884	17	231248
PC(P-20:0/20:4)	403	2494	3317	1357	5741	308	1935	1086	1819	551	560	837	249	5560	246	4385	7549	955	4186	5869	2508	12	645
PC(P-35:2) (a\b)	7141	20056	117467	28106	15765	31961	7113	74053	6333	32261	30453	44659	23891	25266	30109	26496	72344	21924	119489	124441	111530	32	30825
PC(P-36:2) (a\b)	121963	333335	841555	528896	268312	232930	72816	313163	43745	159013	166846	142818	187328	193124	101940	184402	1782315	395603	910580	955072	711635	141	214626
PC(P-36:3)	441359	3647319	4062482	1450750	1215790	1316339	316389	6266210	720303	2068918	1922741	3193570	1593797	1648665	2304149	2032867	3275363	1678841	15985751	13617755	11406902	1629	1904658
PC(P-37:4) (a\b)	2598	16132	13790	9088	4033	5325	1541	17591	2022	5599	7977	10236	5751	6070	7482	6085	9480	7010	26586	25157	17462	27	6284
PC(P-38:5) (a\b)	68412	793412	1148382	418418	225296	221645	57049	850521	102127	339552	279990	495159	180200	210167	393254	289314	1539308	396133	2166355	1814425	1670510	452	329525
PE(16:0_16:0)	2592	16839	25308	32555	10844	12952	3018	7116	1387	5625	5709	9673	6064	6657	5910	5820	91769	23646	21049	37043	21304	38	6442
PE(16:0_16:1)	33543	220288	89453	220460	115812	123702	23679	158686	20759	125510	124768	157694	116669	116664	109686	107308	582077	184673	403656	511163	385074	10	123302
PE(16:0_18:1)	122459	794355	1071019	1002626	384863	456717	105079	346363	61285	312574	321668	473814	323287	337027	323989	311406	3034888	816306	1106310	1893145	1149057	702	347699
PE(16:0_18:2)	40270	301334	450503	257085	122128	152342	39426	340206	23808	236312	172952	292369	226618	179435	143499	194129	757318	213865	1011562	838066	900609	181	158298
PE(16:0_20:4)	39028	269020	341283	248086	133214	140856	38545	264014	27620	134515	155509	215164	163465	148612	125968	134196	628607	203243	744500	857035	672998	65	145508
PE(16:0_22:6)	16117	92131	125032	92618	58921	62007	16763	124967	12116	66472	65309	78034	60354	59457	58514	57349	203915	86651	315174	251089	195361	27	68671
PE(18:0_18:1)	118206	661920	1021815	1060293	286692	384197	84303	190867	59741	197376	218609	368699	212507	225876	219387	190288	4562513	856198	747691	1896594	877786	687	283531
PE(18:0_20:3) (a\b)	13024	84730	124663	90189	21256	29742	6130	26747	4624	22372	24227	30960	17889	20874	17045	15060	367618	59987	94087	184328	85056	18	30216
PE(18:0_20:4)	145990	990831	1435292	979921	405327	476434	124261	611093	96333	432462	438667	647738	412431	415798	379626	384854	3707125	880429	2160501	3545264	1865211	408	483661
PE(18:0_22:5) (a\b)	3210	23562	31229	25297	9945	11800	3118	9661	1901	8554	8409	12333	7362	8027	7961	6780	95282	23538	36606	57283	27358	2	10850
PE(18:0_22:6)	41575	266199	353384	293394	145078	163869	42433	126235	18842	118223	118948	166079	109835	111951	115731	118279	760127	279323	380054	482773	301372	11	130893
PE(18:1_22:6) (a\b)	19717	154438	205807	130663	71513	79305	19902	143229	15001	102181	89438	124236	87739	90328	74728	73207	304616	106853	454157	407226	324008		88918
PE(34:3) (a\b\c)	1338	9869	13770	1761	10247	8018	1272	2629	3618	19757	18340	5803	18119	12924	12042	15262	14628	14934	10164	15481	10727	56	6013
PE(35:1) (a\b)	7078	44523	64335	52412	17524	22655	5492	13946	3306	12764	14002	19763	11706	13091	12975	11926	208718	42008	48352	103640	49097	143	15464
PE(35:2) (a\b)	1032	9954	10787	29342	14228	15864	948	3447	2812	2322	13822	18337	11528	2465	12571	12609	12539	959	66409	86135	3911	7	14388
PE(36:2) (a\b)	13569	50186	115668	50440	27785	18047	82122	273426	63359	29691	17855	42346	226048	26359	213516	20709	171329	35337	70413	219915	79216	1395	240331
PE(36:3) (a\b)	1562	14509	28297	6721	9995	10952	3825	19137	1346	5514	8752	14436	4178	9631	7117	10915	69246	12990	56174	38111	23915	26	3646
PE(36:5) (a\b)	2514	16847	25243	7412	7150	8948	2815	10847	19603	6987	100922	10331	7606	7975	6025	4830	33723	12625	609674	31984	28817	25	105185
PE(37:4) (a\b)	3516	23988	32993	22153	10696	11374	3394	18424	2233	11279	11820	15490	10417	10151	10163	10128	68347	19744	59545	76269	47585	4	12111
PE(38:5) (a\b)	7879	56946	75084	42926	21468	27486	7477	23472	3004	18431	19165	26182	301003	17700	14300	13958	166081	46722	79072	104000	65026	63	17829
PE(39:6) (a\b)	913	6244	7711	4956	3165	3124	1125	3466	418	2315	2528	3430	2347	2434	2354	2450	16614	5728	12348	11468	7495		2774
PE(40:4) (a\b)	737	4135	6011	5041	1665	32503	6954	32679	6407	26114	28153	42010	1321	24963	1219	22516	18344	3774	126276	11558	97557	8	1788
PE(O-16:0/18:2)	1331	8590	10898	8307	4169	5539	1246	18638	2166	10037	9691	11856	7608	10097	4328	7997	17772	7119	51588	74289	15937	6	8557
PE(O-16:0/20:4)	20230	154443	190667	160242	120931	128440	31864	554349	67630	185715	195837	324345	204365	200548	245909	235834	380471	191975	1544637	1629231	1109379	115	213811
PE(O-16:0/22:6)	12711	90772	118524	61399	33524	38194	10362	91777	7804	53855	53571	52539	36212	37423	35739	37832	136185	61045	254816	130551	106700	53	55226
PE(O-18:0/22:5)	2332	15529	21058	25008	13692	15695	3304	17443	4651	10843	11050	31480	15837	17356	17398	15945	103696	30874	51901	170073	80379	3	13825
PE(O-18:0/22:6)	1370	5411	9042	4472	2597	1710	940	3120	4784	1016	2205	32820	24007	1434	28876	1996	33177	6276	11275	196985	80807	9	658
PE(O-18:1/22:6)	1441	12494	15523	8190	4142	5187	1458	12398	1203	4881	8599	8923	5796	33534	48057	5632	17194	5095	21607	27254	10466	11	8582
PE(O-34:1)	10853	56801	94426	99977	40962	54016	12786	116879	26893	62094	63036	112217	69908	73496	74052	63920	416603	96190	409093	769531	389609	242	72980
PE(O-36:3) (a\b)	4322	2688	4211	3455	1512	2537	930	8919	652	4254	5434	4101	3676	1838	2817	4811	9724	3069	17935	31309	12457	4	3373
PE(O-36:5)	1222	12890	12892	10282	11521	11277	2570	22355	3085	11133	11647	15560	12474	16767	11873	11409	27310	14202	70076	83832	48049	17	11030
PE(O-38:4) (a\b)	7560	52952	80870	80024	32211	41696	8676	49361	10480	27573	27516	61727	33725	36560	39321	33491	308302	77500	196853	415968	191802	14	35000
PE(O-38:5) (a\b)	16173	121910	162516	120385	93794	106237	26435	375214	56650	148413	142471	262181	168584	174095	197897	190522	336638	153521	1100343	1378357	951362	117	152258
PE(P-15:0/22:6)	638	4016	4901	2681	1737	1936	610	5555	583	3309	3148	3335	2736	2409	2548	2678	6048	3025	13020	11564	9228		3028
PE(P-16:0/18:1)	26884	170119	243054	152763	52042	65961	15483	103325	14362	68198	74313	73440	45533	51013	49414	44952	640064	128551	379301	485437	247209	82	86783
PE(P-16:0/18:2)	2471	18027	26492	12238	5271	6490	1232	11249	1270	8511	8803	6369	5658	4129	5821	5118	26673	12881	26216	25284	21179	11	6255
PE(P-16:0/20:3) (a\b)	5932	38647	58797	21812	7291	9318	2417	13653	1108	8533	9659	6901	4539	4888	4074	4946	96381	15300	42089	24362	22122	5	10424
PE(P-16:0/20:4)	86844	650227	890148	376428	207862	233077	65107	668487	57819	306977	310840	323014	211565	222556	234306	235498	1300878	374316	2084701	1757225	1128965	122	314314
PE(P-16:0/20:5)	8949	66123	82059	36700	22063	23754	6592	35142	1786	22944	23658	22040	16014	16954	13118	12598	91810	34626	94722	69659	54530	15	23117
PE(P-16:0/22:4)	14997	98536	151197	79451	38111	43109	11976	97170	13552	63154	64333	66600	42025	46625	45370	44081	338676	80897	321284	383994	201910	38	74419
PE(P-16:0/22:5) (a\b)	3831	25860	36348	20923	9399	11415	3128	22413	2875	15194	15971	16224	12204	11473	12216	9999	77027	18281	73059	76013	52500	15	18648
PE(P-16:0/22:6)	42500	288436	394105	194557	112321	125056	36950	262278	29357	200681	201258	210045	139473	148977	136390	135207	656266	194543	841350	847415	570147	13	202184
PE(P-17:0/20:4) (a\b)	1940	11506	16676	7528	3644	3691	1146	9254	1152	4966	5133	5336	3268	3678	3528	3645	31962	6624	31338	31585	17252	4	5629
PE(P-17:0/22:6) (a\b)	1115	7540	9250	5354	2647	3562	742	4309	513	3506	3645	4475	2654	2933	2840	2452	14376	5726	13544	15333	9422		4005
PE(P-18:0/18:1)	5712	31312	44833	35483	8106	11547	2297	7844	1684	4960	7763	8456	4354	5160	4813	3955	161938	26219	28188	46599	20652	12	10657
PE(P-18:0/18:2)	633	3229	509	413	918	1091	205	972	5	37	75	800	432	36	582	519	10707	2316	3680	4738	2797	3	1277
PE(P-18:0/18:3)	238	2677	3601	1577	332	521	74	136	14	383	480	252	77	240	169	201	6379	955	1569	1387	583		516
PE(P-18:0/20:3) (a\b)	1372	8326	12071	6694	1234	2090	463	1367	237	1083	1339	1121	738	728	636	547	29098	4278	5369	5119	2255	1	1623
PE(P-18:0/20:4)	20743	117231	183606	90683	33238	41126	10178	59794	8289	36314	36539	40489	23215	26339	27211	25390	423802	83448	217675	257564	127778	21	43808
PE(P-18:0/20:5)	1593	12672	15927	8394	3047	4061	1108	3468	287	2784	2599	2705	1886	2075	1710	1223	31572	7316	10383	11474	6992		2779
PE(P-18:0/22:4)	3484	17153	29323	19915	5726	7807	1903	7602	1739	7462	7990	8927	4981	5414	5169	4490	83316	16412	27667	44529	19747	2	10239
PE(P-18:0/22:5) (a\b)	788	4233	6505	4282	1380	1825	448	1525	268	1570	1527	1897	1209	1316	1047	1127	19470	3748	4704	8857	3861	5	1992
PE(P-18:0/22:6)	8393	70878	102939	67636	24544	29845	7037	23305	3699	26415	28226	32378	19438	20783	17874	17401	262863	55509	84683	114753	60629	4	30942
PE(P-18:1/18:1) (a\b)	8181	54720	17390	46166	15316	19961	4688	24728	3993	21296	22138	21889	13263	14880	14191	13862	214128	10885	16113	30656	64081	5	26355
PE(P-18:1/18:2) (a\b)	682	8540	11098	4454	2508	2006	411	3294	195	2520	3270	3409	2246	1781	2094	1990	13514	4597	11385	10952	9352		2328
PE(P-18:1/20:3) (a\b)	2205	14256	21017	7124	2371	2764	765	4173	386	2725	3678	2094	1345	1671	1371	1407	29991	5710	14546	11017	6786	2	3331
PE(P-18:1/20:4) (a\b)	26390	41933	241018	112290	63302	67217	18629	201488	16054	13158	99985	102067	65109	18139	12854	67398	285814	113102	564083	409631	298975	4	95167
PE(P-18:1/20:5) (a\b)	2517	18054	22473	10106	5629	5685	1568	8778	309	6624	6560	5989	3827	4745	3338	3680	25996	9038	28211	18216	15021	10	5989
PE(P-18:1/22:4)	3592	27861	35284	20094	8904	10333	2889	26078	3385	17869	18009	18804	12220	12005	11131	9468	71704	18399	91172	88299	46775	4	20017
PE(P-18:1/22:5) (a\b)	819	6576	8050	4389	2541	2208	753	4897	615	4175	4168	3697	2543	2753	2265	2415	13775	3743	15473	15908	10148	3	4057
PE(P-18:1/22:6) (a\b)	14493	105012	137298	65634	35657	39624	12254	91740	8960	66428	65280	69045	46624	47413	42228	42216	206382	62607	276578	243997	163473	27	67315
PE(P-19:0/20:4) (a\b)	50	311	510	277	39	132	20	175	26	76	94	97	66	77	79	83	1631	253	708	1114	402	4	170
PE(P-20:0/18:1)	173	640	1008	860	149	217	32	142	67	177	166	230	92	145	81	66	3025	628	666	1145	511	4	217
PE(P-20:0/18:2)		4	6	33	4	6	7	9	8	7	16	4	5	3	4	5	128	8	26	7	6	4	10
PE(P-20:0/20:4)	224	1357	2001	1256	293	396	114	505	33	289	282	412	180	207	115	234	5660	734	1999	2704	1233	2	512
PE(P-20:0/22:6)	42	578	817	520	127	142	12	125	9	74	148	179	71	113	38	50	2813	445	634	798	360	2	188
PE(P-20:1/20:4)	170	1048	1902	771	257	167	70	957	116	325	350	166	274	85	183	256	3192	685	2677	3278	1459	2	517
PE(P-20:1/22:6)	43	381	367	409	142	225	26	277	48	294	114	434	161	188	259	187	1622	462	1225	1488	565	3	323
PG(34:1)	76833	478176	552057	334952	479808	475294	141715	207052	26758	315494	335559	318226	314488	316408	332722	317250	770485	561261	588570	574130	556285	134	312009
PG(36:1)	5390	31467	39658	53634	42981	40478	13207	9252	1727	18793	19849	25097	24279	25527	27166	25357	133767	53049	26371	42938	31442	10	3139
PG(36:2)	2616	59	926		7815	7181	1359	3509	846	5656	4859	4794	5202	5140	4639	5498	1297	10458		618		23	5337
PI(15-MHDA_18:1)/PI(17:0_18:1)	2091	2067	2779	4393	5379	5951	420	8846	492	5555	7129	3252	4086	32447	2890	3961	4370	4536	26563	63434	53847	21	19485
PI(15-MHDA_18:2)/PI(17:0_18:2)	9164	33338	35128	58220	55692	53703	16082	22418	3688	62425	65946	38479	50046	47537	42112	41522	112790	58524	63560	79400	75571		62491
PI(16:0/16:0)	357	1098	1581	8627	10921	11007	3090	5407	1495	13384	14923	17948	34311	28643	23624	21180	15270	11074	15141	34882	30250		13474
PI(16:0_16:1)	1174	3486	4809	7361	10457	8350	1077	54759	11889	132694	143635	7432	11184	10973	10003	9172	106801	10105	167121	229102	252789	38	170705
PI(16:0_20:4)	72557	253415	278726	269084	469859	429529	141373	226140	35172	577676	593983	275134	349473	359748	355351	349475	352530	508641	738046	581561	551915	4	622792
PI(18:0_18:1)	41543	141745	160909	805434	690685	665045	178549	113589	31686	642020	747677	662801	1198273	1014809	716617	779133	1485035	880053	337631	1047485	809583	80	652682
PI(18:0_20:2)	15350	77255	84043	88657	63667	65196	12541	679	70	14457	34648	15310	20812	21476	5732	16242	212461	99346	5672	10717	8474		30593
PI(18:0_20:3) (a\b)	218407	731793	838580	960773	880253	767265	267976	55513	10534	535692	629789	213519	353009	336336	266327	285255	1639288	1197618	158088	233327	195790	16	548549
PI(18:0_20:4)	508280	1645273	1467341	2338376	3378054	3197778	1206901	814270	131964	2924528	3150555	1679501	2674776	2521764	2342434	2445191	3392422	3436372	2471435	2583217	2500145	241	3108014
PI(18:0_22:5) (a\b)	18661	20942	19616	64163	89109	92277	47077	6417	3214	40474	44390	31208	51767	51996	53818	55302	58119	107540	9448	17203	14170	5	44067
PI(18:0_22:6)	15718	57852	65220	172575	186751	166308	49214	17325	3996	92229	101597	101879	128011	123510	122914	124168	275405	210477	61031	130003	111179	3	96049
PI(34:0)	570	1387	2174	17594	14159	11565	3800	2929	1253	8800	10817	21256	40466	32404	21758	23683	25958	16651	7123	32386	23590	23	9860
PI(34:1)	49193	171922	191915	652517	693620	676494	186338	183096	41665	745958	841450	715781	998458	945484	814768	777210	1171102	790490	571086	1349701	1188689	159	761743
PI(36:2)	352366	1127844	1217240	2873895	2679079	2616307	885788	452269	84789	2445482	2636929	1608742	2424982	2259129	1953156	1944103	4340887	3187004	1399247	2074251	1875105	251	2497093
PI(36:3) (a\b)	56763	220916	251619	212805	214872	210495	54522	23400	2312	203062	229461	56920	102608	109258	57864	86968	295770	208254	75831	87184	79637	5	207131
PI(37:4)	3243	13429	12080	9860	17673	14935	3901	17417	2137	28008	30909	14503	21232	20458	21081	21213	17960	19162	55075	42454	39230	4	32108
PI(37:6)	683	2868	3208	3645	5254	4835	1116	3498	611	5173	4518	4071	4176	3883	4717	5308	6516	5101	10947	9435	8522	2	5126
PI(38:5) (a\b)	23590	907344	1023121	157735	129198	1307624	35388	547576	84880	1366553	1388237	58908	65659	66223	44631	873643	194687	1520112	1840804	67024	1257159	95	1415626
PI(38:6)	4607	15378	16859	28390	33265	29805	9992	9140	1690	15417	25012	14756	22802	23044	23078	21326	42528	34029	29226	35275	36268	7	24913
PI(40:4) (a\b)	1197	64064	5656	142857	9697	8077	2630	950	183	4707	5639	1756	3868	3708	3582	69460	14789	12824	2943	5281	3555	4	3679
PIP1(38:4)	4182	12901	13024	23498	20246	5435	7188	3656	1284	19600	27875	26221	65770	25382	34848	37414	37349	17018	10675	19637	17372	7	25347
PS(36:1)	1076408	3511277	4082012	6127161	5567771	5311000	1715533	1081557	202602	4779261	5395381	2875460	4739145	4368081	3267885	3631199	10382953	7623276	3652393	5734660	4270939	1418	4901457
PS(36:2)	45476	162371	310642	63638	201259	186223	54716	62824	9927	189995	194102	185259	191944	106866	31294	115330	582927	150302	216295	381061	317728	144	195825
PS(38:4)	41171	170967	192351	232145	222157	201991	62827	148568	19398	271199	290187	196265	273146	274591	188878	205341	348406	254593	449727	501869	399693	74	285541
PS(40:5)	6678	37682	46292	45604	42951	35901	17590	26793	3161	51152	61749	40248	57537	55772	47451	50368	86741	76138	70716	68539	52806	31	71800
S1P(d16:1)	1	21	6	15	38	4	13	128	2	18	37	34	18	11	13	16	63	14	323	56	102	1	31
S1P(d18:0)	5	73	15	291	113	43	20	133	15	207	129	302	391	357	83	231	108	114	536	336	484	3	341
S1P(d18:1)	71	690	773	101	181	141	27	1552	1	1316	1198	266	232	267	101	78	145	14	6661	1259	950	1	1913
S1P(d18:2)	25	48	47	10	7	6	2	1139	35	573	660	13	35	15	24	24	8	2	4324	403	375	4	868
SHexCer(d18:1/16:0(OH))	22	66	102	41	80	43	28	29	5	94	74	44	45	64	62	40	101	56	73	13	43	2	50
SHexCer(d18:1/16:0)	37	156	165	101	60	59	28	129	37	259	146	134	172	203	128	160	175	140	317	396	361		270
SHexCer(d18:1/24:0(OH))	1	3	15	4	3	3	3	1	3	8	2	6	4	2	9	2	14	3	19	9	4	13	6
SHexCer(d18:1/24:1(OH))	10	5			21	13				36	24			33		12	75	47	19	50	17		18
SHexCer(d18:1/24:1)		164	53	162	10	161		140	51		29	133	46	75	51	66	142	142	172	230	178		58
SM(34:3)	3349	27773	30737	7793	2845	6873	3562	24572	3902	15067	14342	13125	10180	10590	9479	17597	8662	8641	73159	46934	31663	4	11579
SM(35:1) (a\b)	42335	160434	110976	69012	33589	44994	16293	149568	17145	91481	74633	204586	133456	118720	92665	79793	177232	100166	202262	390972	443561	142	145095
SM(35:2) (a\b)	11536	73787	100911	47580	34617	38230	8343	73072	8559	56165	58391	82605	52836	70664	52031	57064	121852	49904	259182	267237	196430	13	63861
SM(37:1)	205330	1787005	2638357	834575	415184	453972	117839	699282	50899	412339	424616	422477	357543	389620	417417	354902	1940433	609998	1658770	939147	907738	711	408613
SM(37:2)	22662	159543	208296	49344	26318	37441	10881	33837	5895	46774	62731	67443	34924	38822	23762	26335	165106	57036	184892	151167	133837		56330
SM(38:3) (a\b)	6690	36509	63144	17083	16072	16892	4967	90183	9981	29854	35782	43489	31060	25230	33326	34947	45304	13685	270736	202966	180996		33617
SM(40:2) (a\b)	23138	158615	174762	223143	52946	55692	15457	79300	31905	53212	54181	160794	92091	105673	81802	68461	1042717	124212	225670	1000032	482047	227	63460
SM(40:3) (a\b)	9011	19428	26525	48594	29070	40050	10959	71433	14464	36276	52870	83819	63522	74141	69168	64906	57209	39357	172575	254109	178520	74	60610
SM(41:0)	42245	226480	354499	272250	55870	86125	12598	34881	7974	25405	29411	63219	26763	35687	26861	18557	1030959	160484	101394	239478	113348	130	35973
SM(41:1) (a\b)	18422	90294	169488	86608	6985	18987	1350	28717	6947	8591	10291	29596	12351	14163	9172	4465	489376	42453	107977	265871	96891	102	21107
SM(41:2) (a\b)	38067	171044	161561	127152	32430	56395	20679	86381	18753	51414	36311	83507	64183	45497	36828	55051	525231	96493	226255	469205	236709	117	56581
SM(42:2) (a\b)	187203	1048206	1729474	1364966	252377	382084	72117	419873	121771	241482	259070	592220	301941	362667	278377	184326	7667997	803467	1577534	4465401	1816050	1499	347137
SM(43:1)	15137	19858	146773	84713	9630	30001	4322	15382	2763	9310	12814	22369	8912	13789	10597	7967	219060	52235	43108	62659	28189	32	15723
SM(43:2) (a\b\c)	2503	40102	53665	36371	9264	4800	1416	17652	3283	4164	5396	24142	13972	13888	7620	5895	118541	16517	60268	93844	45569	11	6948
SM(44:1)	10693	65524	65794	54013	16088	24391	4713	15295	92	11601	13085	21292	11553	14382	10140	10994	240243	50375	53282	75869	49678	34	13738
SM(44:2)	7034	36620	65215	55815	9659	15218	2025	51052	20287	19315	22462	62948	26532	31214	21841	10213	188612	35193	193846	717945	292182	311	33810
SM(44:3)	2327	15433	17483	16229	3191	4438	904	7252	3247	5106	5467	10499	4834	6614	5587	2194	82371	8959	43560	88288	41686	3	8012
SM(d16:1/23:0)/SM(d17:1/22:0)		12075	17471	12636			514	2710		4737		5040			1764		115694	10177	8824	40415	13712	31	2568
SM(d17:1/14:0)	4869	30885	34182	14061	8771	9345	3163	15946	2328	11389	12649	20275	12039	11682	10543	11046	19718	11103	44488	35046	36022	2	13293
SM(d17:1/16:0)	166487	1117372	1438390	463609	316136	322455	96559	961326	84479	561752	561580	581505	413413	406118	399523	388480	1043520	390557	2609367	1857297	1666936	387	553427
SM(d18:0/14:0)	9685	70970	84435	111348	45056	48308	14796	22575	4681	25255	26449	91390	61683	57915	40208	40902	242775	47960	55971	96043	94441	21	25882
SM(d18:0/16:0)	274187	1775051	2097378	3957778	1564330	1593334	422024	721656	144335	723767	624260	2683917	2044164	2064585	1325543	1268080	11025451	2006365	1194838	3962142	3011191	831	604083
SM(d18:0/22:0)	8447	54034	82957	120266	12271	22425	3564	7108	2988	4611	5602	24651	11763	14070	7233	5054	908443	51711	26636	129278	48742	57	8433
SM(d18:1/14:0)/SM(d16:1/16:0)	266209	1812035	2189831	1093417	697592	683518	197310	1236183	132620	929194	983932	1291084	917533	904517	782047	763796	1998473	849023	3716595	2895705	2682377	398	1004076
SM(d18:1/16:0)	3815204	26560725	34494860	25629706	12376464	12503282	3291543	18649425	2373761	13797668	13240829	22775137	18448390	18211491	13586575	13360842	60047097	15686527	45931335	58552559	49765806	9964	11900682
SM(d18:1/18:0)/SM(d16:1/20:0)	66661	409922	580208	507536	150454	170313	45791	85453	30135	115102	106169	309141	206025	219605	150721	116015	2303189	258895	223915	1109106	589702	305	102048
SM(d18:1/20:0)/SM(d16:1/22:0)	20020	126273	204149	220791	37289	51501	10845	23943	12092	22750	24669	93847	54419	58498	33702	26440	1311865	99272	78701	517322	228452	197	29366
SM(d18:1/22:0)/SM(d16:1/24:0)	122552	714822	1144872	1049451	126629	205681	32222	149005	56281	93100	96695	304174	145540	175445	100128	52376	7518452	477732	536211	2192892	827765	738	150059
SM(d18:1/24:0)	216847	1140442	1891638	115802	11587	17096	2924	266503	82809	109037	136327	24190	11852	14030	7840	7569	652310	40330	54142	2617195	1093126	1521	225599
SM(d18:2/14:0)	19969	122765	137988	60783	37453	38525	14224	70256	14745	52848	60631	114437	64064	63790	57945	59528	78550	48183	197978	162803	168391		62901
SM(d18:2/16:0)	948266	6652528	7967115	2528220	1971853	2017977	599190	7623190	774278	3980448	4191342	5463350	3311951	3427444	3186536	3120841	4800944	2397000	22618541	13708912	13028975	2029	4203438
SM(d18:2/18:0)	69181	353777	409813	315211	147216	171062	50009	143475	32809	176858	170667	360120	244775	241851	207868	197034	591154	208308	283994	541585	469759	50	178883
SM(d18:2/18:1)	1039	3549	1521	711	234	1047	344	2524	2001	972	1009	2970	2738	2002	898	1421	2048	631	9789	7344	10118		2168
SM(d18:2/20:0)	11957	79811	89930	43771	27014	21723	5272	34851	8331	31764	35505	61184	39032	51637	33929	36644	126943	43906	67976	125159	87594	5	35154
Sph(d17:1) (IS)	712	4082	5440	269	844	343	107	4177	417	1931	2362	847	455	406	316	208	516	319	12507	4737	3639	19	2062
Sph(d18:1)	1692	122616	137019	20694	6881	5429	2445	120594	11187	51331	52617	11600	10144	11858	16744	7169	42899	9095	19502	19673	17445	197	49325
Sph(d18:2)	1068	4822	4836	8142	8752	9391	3950	10121	3698	11054	12801	13450	13362	12825	12526	9863	9654	11568	34545	31382	36497	27	13238
Surface Depolarization						0					0			0	0						0
TG(48:0) [NL-16:0]	107834	216773	258983	204759	101890	103243	90478	171890	112678	92545	102713	161529	105699	110266	95036	95718	628359	142714	446902	635400	385595	103241	109320
TG(48:0) [NL-18:0]	13982	24901	30197	26251	12252	14244	11398	13807	13011	12625	13527	18561	15158	14390	13252	13028	88038	19638	30002	62284	36971	12935	13980
TG(48:0) [SIM]	189926	363034	429055	351208	191430	209880	174813	280093	204077	177223	195503	257554	186339	191518	191824	175394	989919	271588	660159	882160	583004	202178	195573
TG(48:1) [NL-16:1]	76752	129921	145976	107001	69191	80468	72214	123487	79678	78984	75702	100490	79282	73905	75383	76060	247926	86210	311647	414125	239069	79049	84608
TG(48:1) [NL-18:1]	57035	119709	153779	110974	54753	54467	49741	86134	61594	52134	55917	90489	53197	59224	56080	51475	328484	78808	245011	403747	218863	51220	58094
TG(48:1) [SIM]	454336	900005	1093494	811427	413595	543236	488770	784099	486433	459555	393125	727605	388134	419011	475624	356520	2201228	588725	2082941	3199071	1731831	521313	518882
TG(48:2) [NL-14:0]	21321	48520	59804	38859	21032	20978	19318	41871	25482	19887	21513	37454	22410	23974	21868	20138	121416	27976	142444	252816	118827	21787	24692
TG(48:2) [NL-14:1]	11073	21719	26900	15389	10542	10805	9597	19688	12658	10891	12249	17400	11551	11438	11733	10580	45984	13967	58213	102859	49512	11651	12293
TG(48:2) [NL-16:1]	112210	183651	219613	154837	106427	109933	104884	194919	122915	107765	117108	155334	109782	117780	109196	107557	360383	131048	571340	861828	430363	109089	124731
TG(48:2) [NL-18:2]	16596	19945	20462	17329	15632	15422	15470	17808	16492	15592	15299	18710	15775	15086	16040	16453	29091	17565	30304	37743	25878	16243	16410
TG(48:2) [SIM]	351189	614188	723087	510865	343029	393847	346628	580361	444493	355679	417327	514192	367127	404969	396425	380885	1296484	432709	1760067	2922545	1409859	371280	413210
TG(48:3) [NL-14:0]	3578	5356	6100	4775	3459	3788	1516	5003	3948	3602	3547	4768	3642	3635	3559	3491	9335	4296	12674	20510	10795	3697	4005
TG(48:3) [NL-16:1]	41633	55895	62635	49754	42174	42999	43463	67053	47392	43153	45059	52784	44249	44282	44160	44785	95005	51719	184341	304915	144722	45710	49696
TG(48:3) [NL-18:3]	1232	1192	1430	1270	947	1326	1108	1220	1097	991	1135	1218	1160	968	1018	1105	2210	1278	2211	2974	1892	860	1342
TG(48:3) [SIM]	125661	169035	197439	150585	128261	127377	131554	193769	143067	131145	133928	165835	134308	134541	133552	130437	357440	153580	485037	813538	392669	136759	145802
TG(49:1) [NL-16:1]	4146	6281	7455	2945	2260	31988	28508	3486	23983	34486	24959	2166	32723	23241	31941	33740	13266	2188	16108	33694	16023	30534	32378
TG(49:1) [NL-17:1]	15438	19826	1934	12438	16140	2524	15627	7561	15270	892	16943	8198	1192	16495	16545	15987	2435	17909	2786	5921	1506	18092	3158
TG(49:1) [SIM]	62119	48373	76403	30750	30860	64348	282151	27991	81895	28738	59658	27605	39856	55161	37145	11053	117544	12138	172797	293591	131521	221694	77637
TG(50:0) [NL-18:0]	24075	55830	94645	80247	18784		5577	249	20151	17086	9180	44462	8831	23095	18215	13891	337974	37611	98061	176839	89025	17085	23626
TG(50:0) [SIM]	6875	49120	43058	28056	47426	3456	37848	29459	7770	77431	7207	25191	5518	5894	5073	72886	99020	15944	102845	124679	98235	79477	11183
TG(50:1) [NL-14:0]	8368	31331	42389	34921	8934	10172	6963	18006	9232	8031	8479	25039	9598	11460	9100	7199	103238	15507	55741	106374	55639	6076	8601
TG(50:1) [NL-16:0]	141483	525711	673136	447519	116524	142327	100134	346241	154840	112174	131671	325360	131561	148025	122904	105033	1331044	212660	1155777	1661538	982811	99786	158904
TG(50:1) [NL-18:1]	91882	302013	393152	263959	72224	84053	63443	191615	86987	71258	82114	189354	84194	90600	77493	66250	769601	127337	597427	904207	517772	68688	95114
TG(50:1) [SIM]	348457	998672	1725168	1255655	376689	442484	310244	832159	462097	327308	420362	870597	398510	446589	315107	320985	3478240	640277	2721528	4385646	2402544	330253	480357
TG(50:2) [NL-14:0]	20906	79765	104970	67101	15362	19538	13921	44263	23659	16649	18854	48907	18519	21711	17400	15606	253063	27367	158980	291542	152802	14277	21437
TG(50:2) [NL-16:1]	90828	288018	372463	207864	73673	86385	69013	230610	106386	78668	93730	187204	83687	93416	81881	75006	671238	115324	857226	1283002	666354	74753	101993
TG(50:2) [NL-18:1]	109089	418269	542271	313793	87527	104269	79766	283746	127833	91651	105440	251152	100486	111029	95272	80478	1082170	147024	1014452	1706405	877223	84244	119992
TG(50:2) [NL-18:2]	22335	31916	37928	27803	21079	23249	21125	29282	22863	22327	21851	27716	21279	21078	21650	21748	53260	26458	55526	69021	46913	22356	23801
TG(50:2) [SIM]	464247	1518701	1967351	1166126	373124	419853	404229	1138433	514670	436527	431347	973152	425793	465776	415501	331531	3859729	565342	4288316	5854815	3403948	381369	509047
TG(50:3) [NL-14:0]	5894	11404	14636	9169	6010	6300	5732	9657	6575	6236	5528	8377	6196	6138	6032	5607	23233	7893	25025	39768	20018	5913	6631
TG(50:3) [NL-14:1]	4386	12945	17246	9295	3848	4294	3443	9958	5182	4167	3989	8805	4263	4680	4021	3529	34716	5182	37732	77551	35833	3839	5975
TG(50:3) [NL-16:1]	59971	135532	173050	98112	51125	54353	50505	142642	70691	55182	58455	97847	55774	59042	55982	53194	291217	63966	523364	899069	419625	52614	66221
TG(50:3) [NL-18:2]	24088	41028	48487	33208	24685	27405	23446	36521	26788	24802	26472	30719	25196	26379	25327	24481	68967	30048	87274	122737	67973	27152	26977
TG(50:3) [NL-18:3]	1558	1953	2594	2123	1342	1556	1271	2278	1535	1361	1433	1789	1331	1167	1390	1161	3933	1814	4575	5788	3304	1297	1408
TG(50:3) [SIM]	216811	492037	607103	372413	197905	202145	208973	461591	255737	205844	221310	336334	210407	213323	216946	194405	973064	246486	1613069	2824306	1272451	216482	254616
TG(50:4) [NL-14:0]	1496	2199	2827	1925	1335	1424	1378	2413	1441	1521	1414	1917	1570	1431	485	1449	4388	1722	6435	9751	4736	1415	1599
TG(50:4) [NL-18:3]	1777	2994	3692	2201	1808	1780	1791	3083	1981	1968	1810	2248	1706	1630	1800	1885	5553	2194	7198	10674	5523	1800	2031
TG(50:4) [NL-20:4]	540	1500	2060	1273	658	636	261	2019	918	526	625	1242	584	582	672	485	4523	892	7867	13081	4882	472	717
TG(50:4) [SIM]	44908	66152	73695	48838	46378	40270	45996	88397	58249	46299	49373	67987	47682	51755	49227	47200	78304	53631	333012	553899	246114	51281	52851
TG(51:0) [NL-16:0]	899	8500	12938	6476	443	1105	3990	2610	842	3944	451	3517	477	575	591	178	25489	2390	12314	27594	11064	4807	434
TG(51:0) [SIM]	4302	57986	85033	43309	4723	7308	23802	16311	3041	1846	4337	25983	3587	4861	3476	20318	173804	17951	77270	200914	81285	24786	4332
TG(51:1) [NL-17:0]	17560	28147	35143	24513	16448	15891	15183	21936	17522	16199	16125	21346	16106	16773	16247	15390	61722	21217	43678	63622	37591	16821	18048
TG(51:1) [SIM]	10690	95728	132992	61572	20042	8109	68081	50341	15587	4213	9151	47236	4967	10418	5523	102909	230591	28892	233347	423238	184638	81621	13386
TG(51:2) [NL-15:0]	9492	16208	19207	15268	8947	10746	9961	12174	10430	10050	10092	12634	9863	11182	10156	10613	32187	12259	27609	39662	21885	10071	10515
TG(51:2) [NL-17:0]	10992	15478	18533	13665	11343	11433	10762	14982	11490	10344	10820	13251	11047	11409	11444	10829	27170	12471	29954	41198	22978	11666	12209
TG(51:2) [NL-17:1]	15607	32489	39424	23952	16052	14918	15402	26777	15645	14940	15603	20602	16049	15646	15005	14821	63466	19367	69405	99787	51823	15938	17160
TG(51:2) [SIM]	146009	285355	348623	216562	153555	177968	170205	224836	138948	165074	175050	208245	164127	150157	147606	152905	548385	148369	615375	862123	444790	168453	171646
TG(52:1) [NL-18:0]	47709	233454	301626	233427	33250	46697	24240	98905	42428	30698	38418	142019	40896	49354	33631	26759	786017	78408	363929	799761	395910	24764	45039
TG(52:1) [NL-18:1]	42520	196492	258420	197080	28700	38814	22113	77329	36949	28733	34133	111843	35813	40136	31362	25460	647148	67617	270661	621791	315394	24682	40004
TG(52:1) [SIM]	35078	204648	266561	123424	18566	39857	116967	116352	45329	18241	35510	112601	21342	32430	26032	7023	367737	80401	409715	591440	304115	124429	44855
TG(52:2) [NL-16:0]	100867	504290	650563	358177	69555	89136	58305	259841	101232	68758	89998	250049	82640	98443	78119	59911	1176126	143435	896978	1482278	815562	58060	107015
TG(52:2) [NL-18:2]	4648	15420	18330	10822	5806	4273	5985	11233	7695	5430	7132	8447	9420	8071	6058	4918	27376	8515	26882	34706	20414	6322	5685
TG(52:2) [SIM]	466892	2531133	3335311	1980617	331517	457444	323227	1474541	596042	359762	433527	1453684	446710	429177	419380	314076	6277572	651354	4918184	7938955	4609982	309193	612281
TG(52:3) [NL-16:1]	46596	221717	303571	145972	28241	37591	25121	151845	54832	30753	42422	119269	36780	43093	32461	26975	562561	55051	613524	1046555	530024	26931	48325
TG(52:3) [NL-18:2]	33862	81809	100514	56575	31222	33825	30092	56635	34754	31918	34336	47116	33848	33695	31861	30703	147603	40186	160115	214596	119435	31824	37678
TG(52:3) [SIM]	285528	1255665	1724628	797250	250860	277912	188613	809348	325822	269549	312804	690347	292173	322032	231112	211170	2919578	345658	3195176	5452730	2783058	237494	350140
TG(52:4) [NL-16:1]	11857	26610	34755	17729	10182	11301	10193	23537	13069	11553	11464	17147	11015	11693	11438	10705	50783	13629	85727	134898	59400	10936	12862
TG(52:4) [NL-18:2]	20871	37027	45729	26300	19351	19368	19352	30428	22014	19007	21157	26252	18575	21035	19870	19177	60340	23561	87647	135481	68298	19675	21986
TG(52:4) [NL-18:3]	2372	6008	7445	3969	2192	2347	2195	4631	2799	2415	2664	3793	2655	2519	2422	2285	11176	2628	12778	20136	10353	2837	2708
TG(52:4) [SIM]	121117	382979	473291	287300	112185	133666	90893	220223	120904	96760	112646	167394	101249	100602	94035	90801	215588	180926	759825	1173359	542070	91407	104171
TG(52:5) [NL-18:3]	1468	2856	3383	2305	1535	1688	1517	2651	1794	1541	1661	2188	1714	1597	1601	1510	5220	1869	7502	12905	6188	1754	1846
TG(52:5) [NL-20:4]	829	4456	6217	3289	636	1197	485	6868	2305	654	946	3123	860	991	934	625	13477	1916	37223	56913	22281	553	1000
TG(52:5) [NL-20:5]	163	460	550	402	200	127	208	505	206	137	129	330	199	123	164	239	1284	331	2231	2864	1457	128	219
TG(52:5) [SIM]	22881	47462	56163	32595	18778	21314	20150	60612	30509	19657	20547	38006	23462	19158	21013	19932	86173	20534	243179	434825	172915	20041	21799
TG(53:2) [NL-17:1]	452	4223	1003	3092	320	736	2403	416	266	2807	2834	2018	2811	259	215	2633	2132	1519	2058	3589	1662	2105	2743
TG(53:2) [NL-18:1]	7652	7258	68904	5512	13066	9028	12102	3641	936	13484	6408	3214	14647	6262	14431	12694	16647	1641	15715	283185	15009	12832	851
TG(53:2) [SIM]	62005	11690	220573	9914	42931	50889	41542	65414	19929	40315	54752	11024	56134	13599	46754	39344	38112	7108	76483	71466	249190	48397	19961
TG(54:0) [NL-18:0]	5441	13128	16910	16535	5031	6303	3931	5832	4788	4357	4827	8421	5363	5724	4914	4113	86495	7476	14905	45544	19407	4673	5201
TG(54:0) [SIM]	1401	15781	30386	20505	23326	3005	22562	2789	17835	24137	21128	6233	2341	1738	21214	23893	96497	6068	16213	49784	25743	27107	1336
TG(54:1) [NL-18:1]	10615	52628	66136	54860	7297	10063	5307	14069	7509	5841	6490	28140	7774	9933	7194	4571	197554	18466	51579	163991	73607	4562	8502
TG(54:1) [SIM]	14574	136081	178011	106079	10719	14388	47876	44983	17375	8048	14517	64472	11764	16529	11364	39886	361847	52453	227383	430544	208650	38856	19265
TG(54:2) [NL-18:0]	38306	243463	325654	225224	20569	29516	12555	102851	35899	20316	30464	137550	30407	41577	22557	15303	785485	61679	423168	941533	478008	12152	38818
TG(54:2) [NL-20:1]	13549	100215	132659	67563	5602	10194	2157	38704	10187	4746	8574	35323	6739	9379	6663	3067	255270	19741	166488	274644	132596	2516	10943
TG(54:2) [SIM]	38536	215724	263354	150319	24015	37562	64539	144028	52474	111507	37051	126367	27721	33586	23435	76889	404877	74150	415399	623690	405783	66880	48485
TG(54:3) [NL-18:1]	188550	1006172	1285743	780532	108570	137013	86692	457552	179255	114455	146165	488255	137801	171453	110917	92138	2578156	239371	1660775	3031537	1665077	90640	176496
TG(54:3) [NL-18:2]	8053	27450	35294	18878	6567	6898	4743	17433	6042	5856	7021	16276	7242	7281	7115	5101	54529	7627	60431	87380	47433	5893	9510
TG(54:3) [SIM]	303595	1658125	2242777	1361512	186276	255178	159107	839805	333677	211542	288929	721606	212854	309766	223345	171819	4369336	442188	2839435	4790233	2808164	139579	297885
TG(54:4) [NL-18:2]	20510	61042	76773	39194	17658	18384	16864	34999	19233	16609	19144	30965	18174	18633	18684	16853	120818	24612	111134	178071	92673	16948	19858
TG(54:4) [NL-20:3]	4449	25136	37263	14009	2444	3880	1542	15072	4779	2592	3314	10379	2902	3364	2958	2039	51265	6496	65073	93687	44303	1859	4232
TG(54:4) [SIM]	127567	423171	546533	283702	107094	120381	89049	289534	146210	101155	123823	198056	108070	108137	107288	94323	1020808	163521	1302687	1833739	864378	85733	122809
TG(54:5) [NL-18:3]	1956	5056	6390	3040	1749	1869	1592	2949	2132	1962	1975	2952	1751	1624	1657	1498	8006	2122	9465	16824	7769	1811	2002
TG(54:5) [NL-20:4]	2159	12393	18038	8612	1355	2363	598	17205	5685	1449	1828	8607	1635	1966	1786	984	35689	4720	81250	106579	49114	809	2523
TG(54:5) [SIM]	60666	149721	308962	126862	59894	74456	47024	224641	95119	49976	64019	113010	47496	56092	61204	48573	491264	90689	809636	1181205	397029	46974	70692
TG(54:6) [NL-18:3]	1256	1186	1468	1254	1307	1006	1222	1291	1135	1042	1227	1505	1141	1138	1404	1001	1935	1236	2136	2749	2096	1177	1173
TG(54:6) [NL-20:4]	735	4057	5650	2803	559	762	346	6857	2187	533	725	3070	769	936	266	497	12644	1418	33493	56600	22988	322	980
TG(54:6) [NL-20:5]	279	1194	1555	868	306	304	114	1350	487	309	292	835	157	302	285	225	3410	629	6001	10773	3885	199	350
TG(54:6) [NL-22:6]	475	2638	3628	2012	181	360	147	1212	237	84	301	163	326	572	595	47	6914	88	6832	48487	4706	65	402
TG(54:6) [SIM]	24364	78763	35896	57776	22359	2381	20449	30189	36891	21889	25840	57945	24524	26214	23031	20499	59809	36219	152358	169670	85870	19691	29018
TG(54:7) [NL-20:5]	83	452	555	246	71	133	105	670	292	108	112	327	123	116	138	132	943	272	3379	6180	2355	138	47
TG(54:7) [NL-22:6]	666	5958	8962	3472	420	834	87	8873	2035	361	697	3945	531	687	581	214	17886	1697	48633	74301	27768	96	885
TG(54:7) [SIM]	4569	23220	29846	16282	4265	5845	5289	39166	12894	3961	3775	19991	3644	3917	4846	4773	63344	4763	227308	332258	106913	3369	6298
TG(56:6) [NL-20:4]	1131	8955	12392	6152	835	1442	310	9394	3424	563	1005	5824	792	1338	1000	420	24413	2469	41658	68096	30597	278	1447
TG(56:6) [NL-22:5]	1306	13071	17422	8481	745	1103	172	9604	2488	499	820	6627	1003	1107	810	221	34234	3602	49399	72840	29947	29	1468
TG(56:6) [SIM]	7868	30627	37986	26313	5177	8033	2109	22378	13118	4798	7774	24851	7052	8897	6452	3439	49855	19674	53253	72936	69078	3708	11710
TG(56:7) [NL-20:4]	283	1398	1961	1071	246	378	220	1342	674	90	276	850	198	330	197	183	4006	686	6656	11405	4402	133	274
TG(56:7) [NL-20:5]	128	770	1229	634	82	165	148	840	372	104	94	504	72	93	161	94	2510	169	3996	8533	3046	29	159
TG(56:7) [NL-22:5]	451	3970	4989	2475	23	464	10	4203	1085	85	199	1290	285	181	18	36	11261	1012	22063	37828	14487	8	581
TG(56:7) [NL-22:6]	1694	18344	26875	11748	957	1911	267	17297	4834	664	1785	8977	1273	1741	1476	540	52325	4658	93653	152812	57540	181	2607
TG(56:7) [SIM]	3807	68089	52745	26666	5681	7135	594	72766	17800	1291	7142	40151	5261	6167	2142	1231	97898	10853	481277	632614	237333	1053	5692
TG(56:8) [NL-20:4]	128	182	624	486	85	187	14	475	216	41	40	419	74	44	9	35	2065	341	2467	4527	1555	10	77
TG(56:8) [NL-20:5]	65	155	154	61	149	50	78	190	46	100	118	74	118		47		229	53	693	1113	477	5	63
TG(56:8) [NL-22:6]	482	5849	8340	3467	363	649	57	7723	2092	263	548	3475	504	790	462	55	16053	1245	43136	73376	26219	55	863
TG(56:8) [SIM]	1045	16837	27188	10264	2957	2323	6587	24546	5826	6644	5545	9897	5067	1754	837	6420	56087	4899	151257	274957	88709	6660	2730
TG(56:9) [NL-22:6]	27	337	894	342	40	29	4	646	161	24	50	260	24	40	43	18	1929	199	3641	6199	2174	26	39
TG(56:9) [SIM]	11829	1317	3752	1098	3636	2158	1973	2358	13776	9164	10761	1470	12531	12479	3060	8904	7004	1583	14739	26514	7570	11317	11163
TG(58:10) [NL-22:6]	152	456	706	303	11	97	8	485	195	16	55	308	82	63	64	14	1774	226	2917	4524	1743	4	27
TG(58:10) [SIM]	6530	6457	4506	2034	1887	5961	5506	2560	552	5829	5040	5914	6795	5723	2359	6793	9823	203	14386	29001	6710	6548	7179
TG(58:8) [NL-22:6]	1212	14115	19522	8599	616	1379	69	10931	3118	417	1036	7524	783	1263	860	273	40254	3165	59273	110647	42868	10	1519
TG(58:9) [NL-22:6]	104	1929	2488	1121	134	208	17	1557	282	92	118	831	156	150	115	50	4846	620	7833	13803	4920	40	162
TG(O-50:1) [NL-15:0]	2836	22629	31733	16327	1186	3489	294	15905	4300	1872	3350	12646	2263	2664	2596	795	59196	8263	74178	124609	61030	220	4351
TG(O-50:1) [NL-16:0]	31070	260959	358991	158726	14327	30101	2551	124760	37289	14625	29826	117815	18338	25774	18417	6590	604143	75754	577440	945272	448092	1836	41440
TG(O-50:1) [NL-17:1]	1963	20368	26873	11941	1003	2094	287	7340	2109	1214	1722	7683	1144	1597	987	213	47163	5803	34976	56802	26659	151	2649
TG(O-50:1) [NL-18:1]	12415	100789	139638	68058	6128	13396	416	62738	18575	5940	12437	54015	8003	12296	8155	2530	244779	32325	283197	469932	236076	93	17697
TG(O-50:1) [SIM]	63654	537449	730028	338887	34949	68574	6921	263923	85955	34488	63571	255603	44527	60884	41411	14803	1252538	167029	1259631	2155644	996380	7548	79110
TG(O-50:2) [NL-16:1]	11516	86775	121433	46688	7095	12127	3013	64076	20654	8412	14271	46618	9149	12144	9568	5553	171000	24580	280674	414213	205736	4484	18626
TG(O-50:2) [NL-18:1]	7645	66640	91076	39450	3599	7034	544	58562	17543	4120	9745	44746	6198	9260	6204	1833	154996	18782	270196	415640	202432		13129
TG(O-50:2) [NL-18:2]	656	6784	9561	3665	232	909	223	4794	1220	388	762	2945	398	640	543	195	12763	1758	20108	27054	14174	124	1216
TG(O-50:2) [SIM]	43305	372754	487180	199369	23737	44026	2282	253280	82443	28123	52736	190148	32720	43897	36532	12443	751731	93686	1155824	1735177	871322	9545	65023
TG(O-52:0) [NL-16:0]	3542	28591	42954	21304	2686	4590	1075	5012	2514	1330	2101	9793	2914	3186	2125	1168	126407	9645	26150	77086	32237	817	3228
TG(O-52:1) [NL-16:0]	14626	125818	176541	90629	7964	16630	1695	34823	11806	5423	10235	47814	7651	11637	8051	2716	369352	42314	169459	383091	159482	1459	13228
TG(O-52:1) [NL-18:1]	10358	86797	125304	67946	5748	11006	402	23789	8407	3206	6858	39170	5914	8239	5323	1533	286460	28438	125252	311164	129077	410	8935
TG(O-52:1) [SIM]	45001	375424	538278	281160	25273	51678	4543	114408	36495	16762	30282	155610	25133	36185	24348	7550	1105886	124608	554206	1303395	533554	4729	42574
TG(O-52:2) [NL-16:0]	18213	159023	217364	99295	9495	19369	1510	72415	22092	7900	16631	69321	10279	14823	10057	3501	359770	49134	325931	559953	262625	591	20619
TG(O-52:2) [NL-17:1]	4444	34274	47168	21418	1868	4225	288	16278	4271	1609	3289	14387	2029	3015	2188	485	78254	10479	69647	114054	55605	433	4570
TG(O-52:2) [NL-18:1]	31252	259125	341473	165050	14312	29764	1993	144740	40815	14092	30253	129237	19087	28478	19040	5241	572095	74816	644437	1138919	550008	744	39398
TG(O-52:2) [SIM]	70836	629360	866010	391521	38503	75034	8846	320509	98036	32170	67358	292346	41651	62356	46393	17936	1438987	184738	1465358	2517064	1203559	6591	94376
TG(O-54:2) [NL-17:1]	139	934	1122	571	168	275	31	1991	409	219	123	219	70	424	375	84	2500	1773	751	1123	514	123	216
TG(O-54:2) [NL-18:1]	11234	96010	135940	73114	5858	12315	1004	30596	9157	4384	8559	42550	6252	9493	5867	2016	305478	29873	155043	363017	152884	413	10792
TG(O-54:2) [SIM]	28740	246006	362221	188964	14689	33366	8733	99558	24887	14285	22240	107150	18671	24159	15055	7039	728755	67546	469287	958217	401197	2621	30362
TG(O-54:3) [NL-17:1]	778	2360	3324	1409	110	416	210	525	1494	164	265	508	88	797	780	159	5555	697	2316	4672	1646	104	405
TG(O-54:3) [NL-18:1]	9511	89251	117281	58315	4743	9688	717	42031	12546	4397	9860	41800	5719	9017	5451	1675	204516	25202	189524	351741	169673	603	11039
TG(O-54:4) [NL-17:1]	830	3328	3569	2747	109	201	119	1847	477	237	185	1960	31	105	136		8871	1422	7613	12395	5323	342	1101
TG(O-54:4) [NL-18:2]	667	5333	7124	2882	187	660	30	3001	916	158	536	2693	117	324	360	113	10331	1256	13799	19320	9140	28	974
Ubiquinone	2143	8847	16496	9033	2102	3275	1172	2692	2094	1644	1925	4361	1847	2129	1687	1576	45989	6764	10300	22963	10505	1470	2315
