# Supplementary material for: Targeting PIKfyve-driven lipid metabolism in pancreatic cancer
Source: Nature. 2025 Apr 23;642(8068):776–84. doi: 10.1038/s41586-025-08917-z (PMC12176661; doi:10.1038/s41586-025-08917-z)
Supplement: Supplementary file 9 — Source Data Fig. 1 [file 41586_2025_8917_MOESM9_ESM.xlsx]

## Sheet: Fig1b
	Normal	Lesion
1	45	70
2	35	80
3		95
4	50	110
5	30	100
6		110
7		90
8	60	80
9	60	75
10		80
11	45	65
12	55	55
13		105
14		65

## Sheet: Fig1c
	Normal	PDAC
1	100	131
2	20	20
3	92	126
4	85	129
5	95	144
6	55	146
7	1	65

## Sheet: Fig1e
Mouse eartag	Age (weeks)	KC Pikfyve+/+ (n=12)	KC PIKfyvef/f (n=16)	KC PIKfyvef/+ (n=16)
430	63	1
1026	52	1
1092	62	1
1098	75	1
1127	75	1
1175	50	1
1230	59	1
1422	33	1
1618	49	1
1678	56	1
3341	63	1
3751	35	1
2580	102		0
2734	98		0
2889	92		0
2892	92		0
2899	91		0
2927	91		0
3182	80		0
3194	79		0
3229	78		0
3294	73		0
3324	73		0
3384	70		0
3412	68		0
3418	69		0
3499	65		0
3501	65		0
3537	63		0
3543	63		0
3544	63		0
3597	59		0
2835	80.1		1
2410	69.7		1
2898	77.4		1
3185	62.4		1
2815	95			0
2920	91			0
3015	87			0
3035	86			0
3040	86			0
3067	85			0
3122	82			0
3126	82			0
3218	79			0
3268	75			0
3278	75			0
3368	71			0
3381	70			0
3470	66			0
3478	66			0
3518	64			0
2976	84.1			1
3044	70.3			1
3129	65.1			1
3503	56.3			1

## Sheet: Fig1f
	KPC (pancreatic weight/body weight %)	KPC Pikfyvef/f (pancreatic weight/body weight %)
1	2.3	1.53
2	3.25	1.77
3	7.18	1.19
4	5.94	1.17
5	1.76	1.62
6	2.76	2.3
7	4.81	1.73
8	1.77	2.24
9	2.46	1.47
10	3.28	2.09
11	2.08	1.55
12	2.11	1.83
13	2.27	3.09
14	3.63	1.96
15	1.82	1.77
16		1.54

## Sheet: Fig1g
	KPC Pikfyve+/+ (n=15)				KPC Pikfyvef/f (n=16)
	PDAC	PanIN	Normal		PDAC	PanIN	Normal
1	0	50	50		1	74	25
2	40	40	20		5	45	50
3	60	35	5		20	78	2
4	85	10	5		0	98	2
5	15	82	3		0	60	40
6	5	90	5		10	89	1
7	70	28	2		15	65	20
8	3	95	2		0	55	45
9	0	50	50		0	40	60
10	30	68	2		0	70	30
11	0	60	40		0	30	70
12	5	70	25		1	84	15
13	10	87	3		0	25	75
14	50	45	5		0	90	10
15	10	89	1		25	45	30
16					0	90	10
