# Supplementary material for: Targeting PIKfyve-driven lipid metabolism in pancreatic cancer
Source: Nature. 2025 Apr 23;642(8068):776–84. doi: 10.1038/s41586-025-08917-z (PMC12176661; doi:10.1038/s41586-025-08917-z)
Supplement: Supplementary file 10 — Source Data Fig. 2 [file 41586_2025_8917_MOESM10_ESM.xlsx]

## Sheet: Fig 2b
	DMSO		AP		ESK
0.5 hr	0.03	0.04	0.01	0.01	0.01	0.02
4 hr	0.04	0.04	0	0	0.01	0.01
24 hr	0.04	0.05	0	0	0.01	0.01

## Sheet: Fig2c
	DMSO		AP		ESK
0.5 hr	0.13	0.13	0.05	0.05	0.03	0.05
4 hr	0.12	0.12	0.03	0.02	0.05	0.03
24 hr	0.16	0.15	0.03	0.03	0.05	0.05

## Sheet: Fig2e
Vehicle	ESK	WT
0.34296	0.3714	0.3585
0.5735	0.3604	0.3532
0.4772	0.2212	0.28998
0.60629	0.61846	0.57018
0.5678	0.30458	0.42153
0.55171	0.47948	0.35364
0.49984	0.45625	0.339
0.8336	0.40338	0.2356
0.56945	0.3835
0.41898	0.32052
0.70632	0.44626

## Sheet: Fig 2f
Vehicle	ESK 30mg/kg
79	75
85	2
40	30
25	15
20	8
15	15
10	5
95	4
90	35
57	41
75	12

## Sheet: Fig 2g
Veh	ESK	No Tumor
3.37188	1.47462	1.22
3.40377	1.53707	1.36
7.45806	2.69861	1.3
5.27465	3.03572	1.41
6.44669	2.43132	1.35
3.99856	2.41395	1.3
5.46422	1.501
4.57984	3.25628

## Sheet: Fig2i
Veh	ESK
60	20
75	30
95	75
92	65
90	45
90	40
97	0
90	55

## Sheet: Fig 2j
	(Pancreas + tumor ) / body weight (%)
	Vehicle	ESK	No Tumor
	6.97525	3.29121	1.58
	7.57576	1.88325	1.48
	3.35533	3.56744	2.17
	6.38462	2.76966	1.62
	13.0833	2.98324	1.61
	7.67232	2.78534
	3.95588	2.91667
	3.76442	2.04808
	3.79602	2.875
