# Supplementary material for: Targeting PIKfyve-driven lipid metabolism in pancreatic cancer
Source: Nature. 2025 Apr 23;642(8068):776–84. doi: 10.1038/s41586-025-08917-z (PMC12176661; doi:10.1038/s41586-025-08917-z)
Supplement: Supplementary file 11 — Source Data Fig. 4 [file 41586_2025_8917_MOESM11_ESM.xlsx]

## Sheet: Fig4b
	Fasn								Acaca
iKRAS		DoxON			DoxOFF					DoxON			DoxOFF
	DMSO	0.929631	1.03485	1.03947	0.419432	0.433523	0.445526		DMSO	1.00537	0.961981	1.03397	0.612527	0.560709	0.580538
	AP	1.60451	1.97244	1.49616	1.02032	0.972242	1.04632		AP	1.60192	1.66228	1.3949	1.15793	1.18704	1.1998
	ESK	1.53148	1.51551	1.44909	0.673248	0.643024	0.659189		ESK	1.59872	1.88898	1.57254	0.860008	0.90534	0.898447

## Sheet: Fig4d
Vehicle	Tram	ESK	ESK+Tram	No Tumor
3.59	2.33	1.55	0.83	1.22
2.61	1.71	2.34	1.08	1.36
6.18	1.76	1.52	0.56	1.3
4.24	3.94	2.48	1.12	1.41
3.62	2.68	2.71	1.62	1.35
2.91	1.54	1.23	1	1.3
3.03	2.79	3.13	1.12
3.43	1.61	1.62	1.03
1.52	2	4.07

## Sheet: Fig4e
Vehicle	Tram	ESK	ESK+Tram
40	50	28	0
55	20	40	0
93	7	25	0
45	80	65	0
58	40	65	8
28	20	5	0
70	65	80	0
0	30	0	0
85	35	70

## Sheet: Fig4g
	Vehicle																Tram														ESK														Tram + ESK
1	100	100	100	100	100	100	100	100	100	100	100	100	100	100	100	100	100	100	100	100	100	100	100	100	100	100	100	100	100	100	100	100	100	100	100	100	100	100	100	100	100	100	100	100	100	100	100	100	100
3	99.4067	97.5746	118.319	92.5212	104.381	100.358	123.089	95.1652	113.712	126.589	111.094	208.749	130.941	112.179	130.942	143.037	161.186	119.21	156.351	118.94	99.8859	96.8506	130.274	123.142	72.7471	161.428	135.552	159.62	71.5585	172.487	136.887	118.362	110.283	79.8857	75.9073	114.731	56.5492	90.1526	85.3569	60.1156	71.8714	110.362	102.931	102.48	90.8172	140.886	155.753	153.04	148.991
5	111.134	135.544	152.752	117.358	121.965	130.444	184.957	116.308	127.26	139.482	109.161	261.769	123.702	158.958	131.649	143.627	175.437	138.98	131.384	139.471	89.232	142.502	135.008	142.458	114.882	181.779	129.447	173.124	94.8888	233.119	219.231	139.716	100.906	76.4995	98.3784	106.626	46.6275	113.523	144.908	75.9328	103.81	108.326	110.846	79.3852	105.246	127.913	125.363	123.123	102.725
8	185.148	175.797	187.145	172.96	139.475	162.901	212.129	153.57	143.895	127.116	180.616	297.448	155.376	59.0862	88.4605	157.696	218.252	145.631	147.692	145.478	119.318	167.215	138.632	148.602	177.063	196.618	118.767	198.568	111.054	238.993	263.858	154.939	96.125	73.6992	94.7219	82.6479	40.0007	106.506	105.29	89.1676	115.139	116.587	67.705	76.8816	96.5729	157.376	157.646	121.54	81.6588
11	257.032	174.836	240.777	189.186	159.688	197.25	264.611	156.623	246.924	269.512	216.322	343.272	168.153	218.696	135.709	220.612	207.965	179.925	113.405	120.311	120.441	161.767	155.524	147.536	114.077	214.149	179.098	245.587	129.402	281.227	182.986	124.065	117.816	82.5562	109.638	83.6771	29.2691	122.94	150.385	85.7069	118.027	106.083	80.3212	71.4809	99.4856	115.481	103.955	84.9656	53.7764
15	300.675	331.22	317.394	182.888	219.678	278.929	365.886	195.028	296.935	242.864	312.553	443.737	238.78	260.47	138.234	302.737	238.689	217.172	117.605	117.307	156.155	200.383	255.697	200.686	188.712	312.553	326.874	313.013	140.152	181.483	137.281	132.34	125.492	113.452	111.493	146.203	52.0412	103.547	222.293	81.4035	111.437	111.288	62.7052	66.2723	113.089	157.869	113.53	95.4551	74.092
17	222.318	362.209	357.428	317.313	545.419	311.554	233.312	291.355	384.137	393.063	335.241	508.289	322.185	291.102	219.391	537.108	304.561	236.827	168.301	168.996	247.552	227.691	257.102	204.355	222.318	362.209	361.809	312.22	141.073	309.222	258.055	120.136	140.742	124.771	149.697	152.568	45.8013	105.745	194.709	117.013	132.095	145.044	84.1253	80.7508	109.8	144.991	91.0507	108.712	78.4071
19																															122.724	104.327	145.398	111.047	146.722	126.209	53.2422	117.174	236.782	109.624	144.234	135.409	89.8886	93.5048	93.0923	94.6291	72.5979	84.3139	80.9189
22																															179.708	110.338	165.92	133.212	116.559	132.892	39.2559	134.792	245.589	108.082	158.245	190.168	73.2887	80.5296	91.9096	137.256	105.534	93.8424	83.3545
26																															215.246	110.77	146.162	158.692	142.946	143.041	50.1603	145.04	224.758	173.393	144.391	173.242	52.507	73.7766	89.1312	109.95	79.5165	91.288	85.4417
30																															203.189	114.835	156.962	162.765	150.406	216.426	45.8632	178.496	265.44	192.4	220.68	179.839	90.8255	76.4648	83.9529	109.755	92.3042	74.1564	86.5299
33																															235.68	110.13	133.087	98.0833	193.163	220.563	48.5627	169.522	311.143	129.64	176.113	153.286	71.5313	94.0471	61.9329	80.5395	78.5393	62.6977	123.201
37																															201.724	108.172	130.852	150.912	212.695	253.273	39.7299	143.168	273.416	188.744	203.27	192.515	58.3344	70.2335	77.1732	119.184	69.7249	49.5248	67.0749
40																															294.274	117.531	158.058	140.847	171.656	319.705	56.0268	207.13	165.603	218.045	197.48	101.812	36.8923	73.3864	103.204	79.7974	73.5152	42.7609	106.627
44																															284.728	172.77	164.527	141.103	161.372	294.691	96.5557	221.419	115.266	196.826	230.36	240.291	33.7443	76.4306	74.5422	56.9899	55.8661	14.6025	118.195
47																															330.357	121.59	250.349	210.491	135.237	319.453	66.9889	235.196	145.578	122.691	291.923	188.399	50.5971	92.7748	58.2161	51.8417	44.4867	22.8918	81.206
51																															476.338	143.665	306.526	45.7393	212.994	516.463	110.381	377.33	165.972	146.088	305.121	255.912	60.9781	84.6901	56.854	75.2877	16.485	39.0642	54.3229
54																															513.93	154.381	272.877	298.341	237.094	420.07	117.819	354.557	180.516	322.523	247.658	225.928	24.3354	76.2289	81.5882	57.147	40.3015	23.8374	82.7171
[truncated: 9 more columns]

## Sheet: Fig4h
	Days on treatment	Vehicle	Tram	ESK	ESK+Tram
3746R	1	0
3746L	1	0
850R	1	0
850L	1	0
287R	1	0
287L	1	0
1996R	1	0
1996L	1	0
500R	1	0
500L	1	0
291R	1	0
291L	1	0
296R	1	0
296L	1	0
3896R	1	0
3896L	1	0
3746R	3	0
3746L	3	0
850R	3	0
850L	3	0
287R	3	0
287L	3	0
1996R	3	0
1996L	3	0
500R	3	0
500L	3	0
291R	3	0
291L	3	1
296R	3	0
296L	3	0
3896R	3	0
3896L	3	0
3746R	5	0
3746L	5	0
850R	5	0
850L	5	0
287R	5	0
287L	5	0
1996R	5	0
1996L	5	0
500R	5	0
500L	5	0
291R	5	0
291L	5	1
296R	5	0
296L	5	0
3896R	5	0
3896L	5	0
3746R	8	0
3746L	8	0
850R	8	0
850L	8	0
287R	8	0
287L	8	0
1996R	8	1
1996L	8	0
500R	8	0
500L	8	0
291R	8	0
291L	8	1
296R	8	0
296L	8	0
3896R	8	0
3896L	8	0
3746R	11	1
3746L	11	1
850R	11	1
850L	11	0
287R	11	0
287L	11	0
1996R	11	1
1996L	11	0
500R	11	1
500L	11	1
291R	11	1
291L	11	1
296R	11	0
296L	11	1
3896R	11	0
3896L	11	1
3746R	15	1
3746L	15	1
850R	15	1
850L	15	0
287R	15	1
287L	15	1
1996R	15	1
1996L	15	0
500R	15	1
500L	15	1
291R	15	1
291L	15	1
296R	15	1
296L	15	1
3896R	15	0
3896L	15	1
3746R	17	1
3746L	17	1
850R	17	1
850L	17	1
287R	17	1
287L	17	1
1996R	17	1
1996L	17	1
500R	17	1
500L	17	1
291R	17	1
291L	17	1
296R	17	1
296L	17	1
3896R	17	1
3896L	17	1
3746R	19	1
3746L	19	1
850R	19	1
850L	19	1
287R	19	1
287L	19	1
1996R	19	1
1996L	19	1
500R	19	1
500L	19	1
291R	19	1
291L	19	1
296R	19	1
296L	19	1
3896R	19	1
3896L	19	1
3900R	1		0
3900L	1		0
2000R	1		0
2000L	1		0
1991R	1		0
1991L	1		0
1995R	1		0
1995L	1		0
1993R	1		0
1993L	1		0
294R	1		0
294L	1		0
297R	1		0
297L	1		0
3900R	3		0
3900L	3		0
2000R	3		0
2000L	3		0
1991R	3		0
1991L	3		0
1995R	3		0
1995L	3		0
1993R	3		0
1993L	3		0
294R	3		0
294L	3		0
297R	3		0
297L	3		0
3900R	5		0
3900L	5		0
2000R	5		0
2000L	5		0
1991R	5		0
1991L	5		0
1995R	5		0
1995L	5		0
1993R	5		0
1993L	5		0
294R	5		0
294L	5		0
297R	5		0
297L	5		1
3900R	8		1
3900L	8		0
2000R	8		0
2000L	8		0
1991R	8		0
1991L	8		0
1995R	8		0
1995L	8		0
1993R	8		0
1993L	8		0
294R	8		0
294L	8		0
297R	8		0
297L	8		1
3900R	11		1
3900L	11		0
2000R	11		0
2000L	11		0
1991R	11		0
1991L	11		0
1995R	11		0
1995L	11		0
1993R	11		0
1993L	11		1
294R	11		0
294L	11		1
297R	11		0
297L	11		1
3900R	15		1
3900L	15		1
2000R	15		0
2000L	15		0
1991R	15		0
1991L	15		1
1995R	15		1
1995L	15		1
1993R	15		0
1993L	15		1
294R	15		1
294L	15		1
297R	15		0
297L	15		1
3900R	17		1
3900L	17		1
2000R	17		0
2000L	17		0
1991R	17		1
1991L	17		1
1995R	17		1
1995L	17		1
1993R	17		1
1993L	17		1
294R	17		1
294L	17		1
297R	17		0
297L	17		1
3900R	19		1
3900L	19		1
2000R	19		0
2000L	19		1
1991R	19		1
1991L	19		1
1995R	19		1
1995L	19		1
1993R	19		1
1993L	19		1
294R	19		1
294L	19		1
297R	19		0
297L	19		1
293R	1			0
293L	1			0
286R	1			0
286L	1			0
3897R	1			0
3897L	1			0
491R	1			0
491L	1			0
299R	1			0
299L	1			0
3899R	1			0
3899L	1			0
298R	1			0
298L	1			0
293R	3			0
293L	3			0
286R	3			0
286L	3			0
3897R	3			0
3897L	3			0
491R	3			0
491L	3			0
299R	3			0
299L	3			0
3899R	3			0
3899L	3			0
298R	3			0
298L	3			0
293R	5			1
293L	5			0
286R	5			0
286L	5			0
3897R	5			0
3897L	5			0
491R	5			0
491L	5			0
299R	5			0
299L	5			0
3899R	5			0
3899L	5			0
298R	5			0
298L	5			0
293R	8			1
293L	8			0
286R	8			0
286L	8			0
3897R	8			0
3897L	8			0
491R	8			0
491L	8			0
299R	8			0
299L	8			0
3899R	8			0
3899L	8			0
298R	8			0
298L	8			0
293R	11			1
293L	11			0
286R	11			0
286L	11			0
3897R	11			0
3897L	11			0
491R	11			0
491L	11			0
299R	11			0
299L	11			0
3899R	11			0
3899L	11			0
298R	11			0
298L	11			0
293R	15			1
293L	15			0
286R	15			0
286L	15			0
3897R	15			0
3897L	15			0
491R	15			0
491L	15			0
299R	15			1
299L	15			0
3899R	15			0
3899L	15			0
298R	15			0
298L	15			0
293R	17			1
293L	17			0
286R	17			0
286L	17			0
3897R	17			0
3897L	17			0
491R	17			0
491L	17			0
299R	17			1
299L	17			0
3899R	17			0
3899L	17			0
298R	17			0
298L	17			0
293R	19			1
293L	19			0
286R	19			0
286L	19			0
3897R	19			0
3897L	19			0
491R	19			0
491L	19			0
299R	19			1
299L	19			0
3899R	19			0
3899L	19			0
298R	19			0
298L	19			0
293R	22			1
293L	22			0
286R	22			0
286L	22			0
3897R	22			0
3897L	22			0
491R	22			0
491L	22			0
299R	22			1
299L	22			0
3899R	22			0
3899L	22			0
298R	22			0
298L	22			0
293R	26			1
293L	26			0
286R	26			0
286L	26			0
3897R	26			0
3897L	26			0
491R	26			0
491L	26			0
299R	26			1
299L	26			0
3899R	26			0
3899L	26			0
298R	26			0
298L	26			0
293R	30			1
293L	30			0
286R	30			0
286L	30			0
3897R	30			0
3897L	30			1
491R	30			0
491L	30			0
299R	30			1
299L	30			0
3899R	30			1
3899L	30			0
298R	30			0
298L	30			0
293R	33			1
293L	33			0
286R	33			0
286L	33			0
3897R	33			0
3897L	33			1
491R	33			0
491L	33			0
299R	33			1
299L	33			0
3899R	33			1
3899L	33			0
298R	33			0
298L	33			0
293R	37			1
293L	37			0
286R	37			0
286L	37			0
3897R	37			1
3897L	37			1
491R	37			0
491L	37			0
299R	37			1
299L	37			0
3899R	37			1
3899L	37			0
298R	37			0
298L	37			0
293R	40			1
293L	40			0
286R	40			0
286L	40			0
3897R	40			1
3897L	40			1
491R	40			0
491L	40			1
299R	40			1
299L	40			1
3899R	40			1
3899L	40			0
298R	40			0
298L	40			0
293R	44			1
293L	44			0
286R	44			0
286L	44			0
3897R	44			1
3897L	44			1
491R	44			0
491L	44			1
299R	44			1
299L	44			1
3899R	44			1
3899L	44			1
298R	44			0
298L	44			0
293R	47			1
293L	47			0
286R	47			1
286L	47			1
3897R	47			1
3897L	47			1
491R	47			0
491L	47			1
299R	47			1
299L	47			1
3899R	47			1
3899L	47			1
298R	47			0
298L	47			0
293R	51			1
293L	51			0
286R	51			1
286L	51			1
3897R	51			1
3897L	51			1
491R	51			0
491L	51			1
299R	51			1
299L	51			1
3899R	51			1
3899L	51			1
298R	51			0
298L	51			0
293R	54			1
293L	54			0
286R	54			1
286L	54			1
3897R	54			1
3897L	54			1
491R	54			0
491L	54			1
299R	54			1
299L	54			1
3899R	54			1
3899L	54			1
298R	54			0
298L	54			0
293R	58			1
293L	58			0
286R	58			1
286L	58			1
3897R	58			1
3897L	58			1
491R	58			0
491L	58			1
299R	58			1
299L	58			1
3899R	58			1
3899L	58			1
298R	58			0
298L	58			0
293R	61			1
293L	61			1
286R	61			1
286L	61			1
3897R	61			1
3897L	61			1
491R	61			0
491L	61			1
299R	61			1
299L	61			1
3899R	61			1
3899L	61			1
298R	61			0
298L	61			0
847R	1				0
847L	1				0
1994R	1				0
1994L	1				0
1994R	1				0
1994L	1				0
3744R	1				0
3744L	1				0
397R	1				0
397L	1				0
290R	1				0
290L	1				0
3748R	1				0
3748L	1				0
847R	3				0
847L	3				0
1994R	3				0
1994L	3				0
1994R	3				0
1994L	3				0
3744R	3				0
3744L	3				0
397R	3				0
397L	3				0
290R	3				0
290L	3				0
3748R	3				0
3748L	3				0
847R	5				0
847L	5				0
1994R	5				0
1994L	5				0
1994R	5				0
1994L	5				0
3744R	5				0
3744L	5				0
397R	5				0
397L	5				0
290R	5				0
290L	5				0
3748R	5				0
3748L	5				0
847R	8				0
847L	8				0
1994R	8				0
1994L	8				0
1994R	8				0
1994L	8				0
3744R	8				0
3744L	8				0
397R	8				0
397L	8				0
290R	8				0
290L	8				0
3748R	8				0
3748L	8				0
847R	11				0
847L	11				0
1994R	11				0
1994L	11				0
1994R	11				0
1994L	11				0
3744R	11				0
3744L	11				0
397R	11				0
397L	11				0
290R	11				0
290L	11				0
3748R	11				0
3748L	11				0
847R	15				0
847L	15				0
1994R	15				0
1994L	15				0
1994R	15				0
1994L	15				0
3744R	15				0
3744L	15				0
397R	15				0
397L	15				0
290R	15				0
290L	15				0
3748R	15				0
3748L	15				0
847R	17				0
847L	17				0
1994R	17				0
1994L	17				0
1994R	17				0
1994L	17				0
3744R	17				0
3744L	17				0
397R	17				0
397L	17				0
290R	17				0
290L	17				0
3748R	17				0
3748L	17				0
847R	19				0
847L	19				0
1994R	19				0
1994L	19				0
1994R	19				0
1994L	19				0
3744R	19				0
3744L	19				0
397R	19				0
397L	19				0
290R	19				0
290L	19				0
3748R	19				0
3748L	19				0
847R	22				0
847L	22				0
1994R	22				0
1994L	22				0
1994R	22				0
1994L	22				0
3744R	22				0
3744L	22				0
397R	22				0
397L	22				0
290R	22				0
290L	22				0
3748R	22				0
3748L	22				0
847R	26				0
847L	26				0
1994R	26				0
1994L	26				0
1994R	26				0
1994L	26				0
3744R	26				0
3744L	26				0
397R	26				0
397L	26				0
290R	26				0
290L	26				0
3748R	26				0
3748L	26				0
847R	30				0
847L	30				0
1994R	30				0
1994L	30				0
1994R	30				0
1994L	30				0
3744R	30				0
3744L	30				0
397R	30				0
397L	30				0
290R	30				0
290L	30				0
3748R	30				0
3748L	30				0
847R	33				0
847L	33				0
1994R	33				0
1994L	33				0
1994R	33				0
1994L	33				0
3744R	33				0
3744L	33				0
397R	33				0
397L	33				0
290R	33				0
290L	33				0
3748R	33				0
3748L	33				0
847R	37				0
847L	37				0
1994R	37				0
1994L	37				0
1994R	37				0
1994L	37				0
3744R	37				0
3744L	37				0
397R	37				0
397L	37				0
290R	37				0
290L	37				0
3748R	37				0
3748L	37				0
847R	40				0
847L	40				0
1994R	40				0
1994L	40				0
1994R	40				0
1994L	40				0
3744R	40				0
3744L	40				0
397R	40				0
397L	40				0
290R	40				0
290L	40				0
3748R	40				0
3748L	40				0
847R	44				0
847L	44				0
1994R	44				0
1994L	44				0
1994R	44				0
1994L	44				0
3744R	44				0
3744L	44				0
397R	44				0
397L	44				0
290R	44				0
290L	44				0
3748R	44				0
3748L	44				0
847R	47				0
847L	47				0
1994R	47				0
1994L	47				0
1994R	47				0
1994L	47				0
3744R	47				0
3744L	47				0
397R	47				0
397L	47				0
290R	47				0
290L	47				0
3748R	47				0
3748L	47				0
847R	51				0
847L	51				0
1994R	51				0
1994L	51				0
1994R	51				0
1994L	51				0
3744R	51				0
3744L	51				0
397R	51				0
397L	51				0
290R	51				0
290L	51				0
3748R	51				0
3748L	51				0
847R	54				0
847L	54				0
1994R	54				0
1994L	54				0
1994R	54				0
1994L	54				0
3744R	54				0
3744L	54				0
397R	54				0
397L	54				0
290R	54				0
290L	54				0
3748R	54				0
3748L	54				0
847R	58				0
847L	58				0
1994R	58				0
1994L	58				0
1994R	58				0
1994L	58				0
3744R	58				0
3744L	58				0
397R	58				0
397L	58				0
290R	58				0
290L	58				0
3748R	58				0
3748L	58				0
847R	61				0
847L	61				0
1994R	61				0
1994L	61				0
1994R	61				0
1994L	61				0
3744R	61				0
3744L	61				0
397R	61				0
397L	61				0
290R	61				0
290L	61				0
3748R	61				0
3748L	61				0

## Sheet: Fig4i
	Days on treatment	selu	ESK	ESK+selu	Vehicle
NKD276.1a	28	1
NKD265.3a	33	1
NKD276.3a	22	1
NKD276.3b	14	1
NKD279.1c	19	1
NKD271.4b	21	1
NKD285.1c	15	1
NKD284.4c	26	1
NKD381.2d	30		1
NKD376.2c	30		1
NKD363.5b	29		1
NKD380.3f	21		1
NKD378.4c	29		1
NKD394.1a	43		1
NKD381.1b	36			1
NKD365.4d	64			1
NKD379.4k	65			1
NKD371.6a	34			1
NKD377.4d	53			1
NKD394.1i	92			1
NKD359.4a	10				1
NKD370.1a	29				1
NKD366.4b	11				1
NKD379.1e	11				1
NKD371.3i	17				1

## Sheet: Fig4j
	Vehicle					selu								ESK						ESK+selu
0	253.831	307.469	382.986	195.058	123.329	193.892	248.161	401.396	347.251	472.249	120.598	342.103	383.128	157.97	227.8	134.78	282.23	285.94	112.55	172.88	185.55	344.85	260	36.55	218.23
7	841.338	461.931	925.984	601.012	386.055	342.244	252.846	168.039	631.068	314.405	204.708	399.194	320.802	188.25	169.04	415.32	444.21	614.98	176.47	182.23	0	207.32	0	0	49.49
14		405.431	1313	814.345	848.345	425.844	318.562	216.893	1245.82	331.223	233.423	558.701	445.759	242.96	226.1	456.61	1026.64	787.28	232.43	184.4	0	177.21	0	0	37.84
21		468.026			905.869	480.559	504.82	416.247		1606.88	402.808		630.812	266.78	520.65	564.83	1539.64	1069.34	259.41	220.96	35.32	124.54	58.19	0	0
28		639.882				1189.18	685.186						741.088	287.83	562.08	899.47		2352.12	291.91	350.88	4.91	121.1	45.34	0	0
35							770.829												326.12	397.09	127.17	175.51	67.19	0	0
42																			767.05		160.57	78.15		64.61	34.69
49																					100.67	116.45		68.22	41.1
56																					0	141.15			85.4
63																					139.48	494.544			105.903
70
77																									210.885
84																									340.342
