# Supplementary material for: Targeting PIKfyve-driven lipid metabolism in pancreatic cancer
Source: Nature. 2025 Apr 23;642(8068):776–84. doi: 10.1038/s41586-025-08917-z (PMC12176661; doi:10.1038/s41586-025-08917-z)
Supplement: Supplementary file 12 — Source Data Extended Data Fig. 1 [file 41586_2025_8917_MOESM12_ESM.xlsx]

## Sheet: EFig 1b
	IKZF1
PANC1	DMSO	Aza
	1.10994	20.7184
	2.16399	13.2991
	0.416337	37.239
MIA PaCa-2	DMSO	Aza
	0.58442	15.6992
	0.64999	11.8022
	2.6325	7.96059
HPNE	DMSO	Aza
	1.18882	2.59916
	1.45589	2.9662
	0.577772	1.24119

## Sheet: EFig 1c
	PIKFYVE
PANC1	DMSO	Aza
	0.934984	1.23022
	1.09299	1.14682
	0.978538	1.16606
MIA PaCa-2	DMSO	Aza
	0.967233	1.03026
	1.05836	1.03072
	0.976864	1.03787
HPNE	DMSO	Aza
	1.01802	1.86271
	1.02764	1.72194
	0.955882	1.73071

## Sheet: EFig 1d
	PIKFYVE
PANC1	DMSO	thymidine
	0.980659	0.955218
	0.982011	1.02714
	1.0384	1.03003
MIA PaCa-2	DMSO	thymidine
	0.927852	0.98158
	1.0182	1.04151
	1.05849	0.939176
HPNE	DMSO	thymidine
	1.12744	1.49654
	0.892827	1.53432
	0.993434	1.51591
	Pikfyve
7940B	DMSO	thymidine
	1.0246	1.33543
	0.925094	1.42496
	1.05502	1.4023

## Sheet: Efig 1e
	PIKFYVE
HPNE	0.5 million	1 million	2 million
	0.920871	1.33121	1.70668
	1.02249	1.41899	1.80159
	1.06204	1.38695	1.54819
	Pikfyve
7940B	0.1 million	0.2 million	0.4 million
	1.03924	1.64428	2.13328
	1.02568	1.9687	2.6297
	0.938145	2.0228	2.72861

## Sheet: EFig 1f
	PIKFYVE
MIA PaCa-2	complete	1% FBS	delipidated FBS
	1.01489	1.5551	1.56282
	1.01675	1.6149	1.57293
	0.969102	1.60631	1.33298
HPNE	complete	1% FBS	delipidated FBS
	0.958364	2.51577	1.8381
	0.999788	2.42612	2.05686
	1.04367	2.81379	2.00413
	Pikfyve
7940B	complete	1% FBS	delipidated FBS
	0.757894	1.65587	2.10331
	1.12682	1.9283	1.98968
	1.17094	1.92854	2.36067

## Sheet: EFig 1i
PIKfyve+/+ Ptf1a Cre	PIKfyvef/+ Ptf1a Cre	PIKfyvef/f Ptf1a Cre
128.108	21.6445	0
71.8915	12.1598	0
	62.2823	0
	4.4126	0
	13.4656	0
	Densitometry values from immunoblot displayed and Figure 1F

## Sheet: EFig 1j
PIKfyve +/+ Cre	PIKfyve f/+ Cre	PIKfyve f/f Cre
1.14	1.16	1.46
1.27	1.24	1.24
1.36	1.32	1.42
1.41	1.11	1.41
1.63	1.31
1.32	1.14
1.48	1.4
1.17	1.11
1.03	1.44
1.34	0.99
1.88
1.7
