# Supplementary material for: Targeting PIKfyve-driven lipid metabolism in pancreatic cancer
Source: Nature. 2025 Apr 23;642(8068):776–84. doi: 10.1038/s41586-025-08917-z (PMC12176661; doi:10.1038/s41586-025-08917-z)
Supplement: Supplementary file 13 — Source Data Extended Data Fig. 2 [file 41586_2025_8917_MOESM13_ESM.xlsx]

## Sheet: EFig 2b
	Normal					Lesion
KC	53	45	60	27		60	50	56	45
Pikfyve f/+ KC	17	17	22	19	3	26	29	32	27	7
Pikfyve f/f KC	1	3	2			2	5	5

## Sheet: EFig 2c
KC PIKfyve +/+ (g)	KC PIKfyve f/+ (g)	KC PIKfyve f/f (g)	WT
0.9076	0.45111	0.31654	0.35382
0.83578	0.42186	0.33774	0.27328
0.7793	0.34728	0.29251	0.25975
0.92601	0.3463
	0.39761
	0.41795

## Sheet: EFig 2d
KC Pikfyve+/+ (n=12)	KC PIKfyvef/f (n=16)	KC PIKfyvef/+ (n=16)	WT
3.03	1.87183	1.44539	1.25
2.88	1.79515	1.43719	1.18
2.69	1.53664	1.41995	1.31
3.19	1.58853
	1.67063
	1.71291

## Sheet: EFig 2e
KC Pikfyve+/+ (n=12)	KC PIKfyvef/f (n=16)	KC PIKfyvef/+ (n=16)
10	40	45
20	30	40
40	60	50
30	35
	30
	60

## Sheet: EFig 2g
pancreatic weight / body weight (%)					pancreatic weight (g)
KC PIKfyve +/+	KC PIKfyve f/+	KC PIKfyve f/f	WT		KC PIKfyve +/+	KC PIKfyve f/+	KC PIKfyve f/f	WT
2.01	1.74	1.62	0.92		0.62418	0.42365	0.373	0.35175
2.67	1.91	1.29	1.32		0.8424	0.4462	0.29	0.33373
3.82	1.33	1.45	0.85		1.118	0.302	0.34	0.35
1.95	1.76	1.56			0.606	0.409	0.366
2.09		1.55			0.64576		0.388
2.33					0.61692
2.97					0.89216

## Sheet: EFig 2h
KC PIKfyve +/+	KC PIKfyve f/+	KC PIKfyve f/f
15	40	20
5	30	20
5	15	20
7	25	25
10		15
30
20

## Sheet: EFig 2k
KPC normal (same as 1B)	KPC lesion (same as 1B)	KPC Pikfyvef/f normal	KPC Pikfyvef/f lesion
45	70	2	5
35	80	2	8
	95		10
50	110		12
30	100	12	21
	110		19
	90	12	17
60	80	12	22
60	75	12	23
	80	5	10
45	65	3	12
55	55	8	30
	105	21	10
			14
	65	12	19
			12

## Sheet: EFig 2l
Pikfyve WT_Weeks	Pikfyve f/f_Weeks
22	21
25	20
21	18
26	17
17	26
20	10
11	27
20	17
24	18
20	13
19	15
14	18
18	11
25	25
19	19
	21
