# Supplementary material for: Targeting PIKfyve-driven lipid metabolism in pancreatic cancer
Source: Nature. 2025 Apr 23;642(8068):776–84. doi: 10.1038/s41586-025-08917-z (PMC12176661; doi:10.1038/s41586-025-08917-z)
Supplement: Supplementary file 14 — Source Data Extended Data Fig. 3 [file 41586_2025_8917_MOESM14_ESM.xlsx]

## Sheet: EFig 3a
	DMSO		AP		ESK
0.5 hr	0.17	0.16	0.36	0.35	0.3	0.3
4 hr	0.19	0.17	1.06	0.92	0.47	0.48
24 hr	0.17	0.24	1.57	2.03	0.79	0.72

## Sheet: EFig 3b
	DMSO		AP		ESK
0.5 hr	2.88	2.85	3.45	3.1	2.9	2.71
4 hr	2.42	2.94	3.63	4.25	3.11	3.31
24 hr	3.01	2.68	3.51	2.84	3.7	2.96

## Sheet: EFig 3c
	DMSO		AP		ESK
0.5 hr	4.11	4.72	4.32	4.8	4.57	4.97
4 hr	4.73	4.48	4.47	3.82	5.07	5.12
24 hr	4.22	4.82	2.91	3.55	3.74	4.27

## Sheet: EFig 3d
Vehicle	ESK
21	25
15	98
60	70
75	85
80	92
85	85
90	95
5	96
10	65
43	59
25	88

## Sheet: EFig 3g
Days	Veh								ESK
1	100	100	100	100	100	100	100	100	100	100	100	100	100	100	100	100
2	107.1	101.13	96.22	100.52	101.79	99.49	101.65	101.05	97.63	100	96.11	97.31	104.97	102.59	92.05	96.13
3	105.46	99.44	99.46	97.94	99.4	100	103.3	94.24	99.41	98.87	96.11	97.31	103.87	100.52	88.64	96.69
4	104.37	100	98.38	97.94	100	100.51	99.45	99.48	99.41	98.87	96.11	101.61	104.42	98.96	94.32	100.55
5	102.19	101.69	100	97.94	102.38	99.49	97.8	99.48	99.41	99.44	85	98.92	102.21	98.45	98.86	98.34
8	98.91	102.26	97.3	96.91	98.81	101.02	92.31	100.52	102.96	101.13	87.78	101.61	106.08	100	103.41	102.76
9	98.91	101.69	99.46	97.94	101.19	100	92.86	100	105.33	100.56	96.11	102.15	102.76	98.45	103.41	101.66
10	98.36	102.26	101.08	96.39	98.81	100	91.76	99.48	102.37	100	97.78	101.61	103.87	101.04	102.27	100.55
11	101.09	100	97.3	96.39	98.81	98.48	91.21	100	104.73	98.87	97.22	99.46	103.87	102.07	102.27	101.66
12	100.55	101.69	98.92	94.85	100.6	100.51	90.66	98.43	102.96	100.56	97.78	101.08	102.76	98.96	101.7	101.66
15	99.45	103.39	97.84	96.91	100.6	99.49	90.66	101.05	103.55	103.95	98.33	100	104.97	100.52	102.84	103.87
16	99.45	101.69	98.38	95.88	98.21	98.48	90.66	99.48	102.96	103.39	97.78	99.46	103.87	96.89	100.57	101.1
17	99.45	102.82	101.08	97.42	100.6	98.98	90.66	98.43	101.78	101.69	97.78	98.39	103.87	99.48	100.57	101.1
18	100	103.95	101.08	98.45	101.79	98.48	92.86	98.95	101.78	103.95	98.33	99.46	103.31	102.07	102.27	101.1
19	100	101.13	98.92	95.36	101.79	101.52	92.86	98.95	104.73	102.82	98.33	100.54	102.76	99.48	103.98	102.21

## Sheet: EFig 3h
	Pancreas + tumor weight (g)
Veh	ESK	No Tumor
1.409	0.599	0.33
1.5	0.371	0.31
0.661	0.767	0.44
0.747	0.493	0.37
2.512	0.534	0.32
1.358	0.532
0.807	0.525
0.783	0.426
0.763	0.552

## Sheet: EFig 3i
	Vehicle								ESK 30mg/kg
1	70.85	115.52	48.64	77.06	58.7	84.58	70.08	62.01	93.89	52.6	217.15	62.8	61.77	84.43	134.35	52.06
3	68.14	155.24	67.55	83.61	74.73	149.08	88.51	75.95	70.77	60.98	247.55	52.22	62.26	104.46	122.15	50.57
5	71.2	182.39	56.77	86.36	46.67	142.25	94.66	81.61	87.25	46.68	223.97	55.76	39.76	91.9	144.7	77.77
10	74.29	234.9	87.5	164.05	62.73	200.72	103.25	114.73	82.78	82.62	209.85	62.9	68.89	74.47	133.66	84.76
12	94.12	324.03	66.88	153.89	81.71	256.34	120.05	121.19	90.3	91.49	227.74	96.17	54.62	97.73	123.07	90.3
15	133.01	385.74	85.82	183.95	90.85	335.03	140.15	155.48	98.98	108.38	280.89	93.18	63.12	75.33	152.93	81.41
18	174.87	451.56	97.4	207.44	102.33	428.18	135.54	145.63	94.92	94.8	303.33	90.93	66.77	67.58	231.45	107.37
22	220.69	796.2	210.57	362.08	151.88	612.05	207.47	236.02	148.43	156.87	315.12	193.37	67.8	63.49	293.19	134.89
25	274.29	974.02	204.99	407.79	227.04	779.94	186.69	271.58	155.96	132.33	398.08	166.5	55.11	69.39	320.86	133.1
29	534.35	1458.96	325.96	566.78	349.99	1251.47	258.67	365.43	164.2	174.88	568.86	164.81	51.83	127.36	464.33	250.08
32	572.94	1896.38	479.42	767.18	518.4	1407.29	300.66	557.74	255.13	223.41	686.92	301.41	46.17	124.07	400.39	349.88

## Sheet: EFig 3j
Vehicle	ESK 30mg/kg
1.58075	0.3522
0.96196	0.4017
1.51878	0.18803
0.57747	0.26891
0.67427	0.2729
0.45	0.53478
0.4643	0.04005
0.29009	0.49781

## Sheet: EFig 3k
	Vehicle																ESK 30mg/kg
1	96.65	112.42	104.67	107.27	131.03	136.91	112.78	86.29	92.85	103.13	111.29	80.55	81.33	169.61	65.57	85.61	97.52	141.09	131.64	102.87	57.36	127.8	65.61	143.4	82.5	88.89	122.85	136.22	80.67	86.32
2
3
4	110.08	169.15	217.27	218.39	281.13	163.62	195.85	133.29	148.89	180.06	251.3	118.6	145.84	240.14	89.71	145.46	97.82	117.45	126.76	95.5	79.38	141.05	82.49	167.74	96.82	91.14	119.55	136.11	80.24	85.1
5
6
7
8
9
10	202.13	265.12	272.11	378.48	538.93	321.81	364.72	203	272.38	287.31	463.93	164.98	249.71	302.89	132.17	193.19	70.76	86.92	117.83	84.1	79.89	140.59	92.17	120.3	62.1	64.94	102.71	122.41	60.08	76.41
11
12	249.87	259.75	301.36	396.05	567.77	349.38	393.56	239.11	290.06	297.97	479.5	170.32	300.34	311.09	152.93	209.33	69.05	80.79	116.55	84.48	81.88	140.44	85.89	127.63	59.55	64.34	104.99	119.41	70.57	71.41
13
14
15	275.8	340.31	328.19	409.7	619.43	355.24	417.91	291.34	328.52	330.44	562.5	195.68	377.16	320.37	161.03	223.91	62.21	79.89	125.33	82.34	85.54	151.82	92.5	132.8	59.45	70.89	114.87	129.36	81.47	70.78
16
17
18	336.57	384.06	392.61	499.24	718.87	407.39	510.51	316.29	379.23	458.49	703.2	206.3	472.15	528.47	196.85	294.55	51.2	63.09	127.31	76.13	82.28	151.76	74.29	123.22	56.57	71.32	123.14	130.89	75.59	65.25
19
20
21
22	446.13	493.09	547.41	628.96	847.15	638.71	685.68	326.06	504.69	658.77	1058.83	282.85	595.01	734.26	275.73	394.17	49.11	58.12	122.25	67.57	100.71	142.15	78.22	117.7	53.75	63.08	117.75	124.28	74.76	53.99
23
24
25	523.92	607.73	651.5	643.42	1086.46	807.83	745.79	347.91	554.64	699.63	1205.1	298.2	681.84	868.59	324.23	480.65	38.17	52.89	104.77	62.18	97.42	128.39	79.94	111.08	48.18	62.51	118.79	111.93	76.9	47.59
26
27
28
29	667.14	642.35	700.32	858.81	X	X	923.25	474.54	730.69	928.27	1535.09	355.59	826.17	1269.09	409.1	515.12	39.54	54.57	116.27	64.33	106.19	141.99	76.95	126.56	50.05	67.16	131.16	122.3	84.44	56.01
30
31
32	790.47	720.93	779.62	962.22			1185.68	506.95	864.26	1088.78	1643.68	499.6	906.15	1504.42	496.15	611.29	32.64	49.62	101.79	59.81	108.52	137.99	67.4	116.15	47.71	54.87	174.67	118.41	90.49	55.31
33
34
35
36	879.91	870.59	874.69	1030.92			1353.44	600.33	1045.2	1207.1	2308.27	625.62	931.27	1878.22	610.54	671.83	34.48	54.26	104.37	60.86	115.44	149.26	71.74	133.51	54.96	66.35	182.74	132.42	129.4	54.44
37
38
39	984.38	1018.52	933.18	1153.2			1628.24	657.6	1185.49	1268.39	2527.88	692.33	1094.56	1958.61	694.63	754.14	31.66	52.62	98.49	57.6	114.24	144.95	63.16	117.03	48.85	65.63	189.41	126.12	133.16	53.5

## Sheet: EFig 3l
Vehicle	ESK 30mg/kg
2171.36	99.1656
1343.71	65.0617
1245.77	54.1857
1176.81	13.4237
1129.9	-3.73229
1054.8	-7.41025
975.044	-18.3934
959.292	-25.1783
918.488	-26.1663
806.002	-38.0203
791.551	-40.7916
780.857	-44.005
759.526	-62.7053
662.074	-67.5369

[truncated: 5 more sheets: EFig 3m, EFig 3n, EFig 3o, EFig 3r, EFig 3t]
