# Supplementary material for: Targeting PIKfyve-driven lipid metabolism in pancreatic cancer
Source: Nature. 2025 Apr 23;642(8068):776–84. doi: 10.1038/s41586-025-08917-z (PMC12176661; doi:10.1038/s41586-025-08917-z)
Supplement: Supplementary file 15 — Source Data Extended Data Fig. 4 [file 41586_2025_8917_MOESM15_ESM.xlsx]

## Sheet: EFig 4a
	PIKFYVE
MIA PaCa-2	sgNC	sgPIKFYVE-1	sgPIKFYVE-2
	1.05238	0.040339	0.304976
	1.01543	0.052254	0.313642
	0.93579	0.041019	0.294607
PANC-1	sgNC	sgPIKFYVE-1	sgPIKFYVE-2
	1.0106	0.221063	0.372289
	0.952403	0.231716	0.315158
	1.03896	0.218006	0.375865

## Sheet: EFig 4e
7940B					torin-1
	DMSO	AP	ESK	CQ	DMSO	AP	ESK	CQ
	1.03468	0.727002	0.773007	0.6917	1.83143	1.34325	1.37289	1.24017
	0.972027	0.774674	0.723383	0.771914	2.04933	1.21236	1.27067	1.17617
	0.957257	0.705884	0.675171	0.7239	1.79699	1.20844	1.30126	1.24052
	1.0331	0.767777	0.732292	0.704351	1.7166	1.242	1.22556	1.15326

## Sheet: EFig 4f
			torin-1
Panc 04.03	DMSO	DMSO	AP	ESK	CQ
	0.94136	1.71234	1.31142	1.52325	1.08015
	1.01965	1.72753	1.39652	1.59347	1.56138
	1.02079	1.80268	1.40146	1.51652	1.29011
	1.0182	1.82054	1.36216	1.56379	1.21637

## Sheet: EFig 4i
	DMSO		AP		33d
0.5 hr	0.03	0.04	0.01	0.01	0.03	0.04
4 hr	0.04	0.04	0	0	0.01	0.01
24 hr	0.04	0.05	0	0	0	0

## Sheet: EFig 4j
	DMSO		AP		33d
0.5 hr	0.13	0.13	0.05	0.05	0.1	0.12
4 hr	0.12	0.12	0.03	0.02	0.04	0.04
24 hr	0.16	0.15	0.03	0.03	0.04	0.03

## Sheet: EFig 4k
	DMSO		AP		33d
0.5 hr	2.88	2.85	3.45	3.1	2.91	2.92
4 hr	2.42	2.94	3.63	4.25	3.81	3.67
24 hr	3.01	2.68	3.51	2.84	3.5	3.02

## Sheet: EFig 4l
	DMSO		AP		33d
0.5 hr	4.11	4.72	4.32	4.8	4.22	4.56
4 hr	4.73	4.48	4.47	3.82	4.68	4.62
24 hr	4.22	4.82	2.91	3.55	3.16	3.84

## Sheet: EFig 4m
	DMSO		AP		33d
0.5 hr	0.17	0.16	0.36	0.35	0.17	0.18
4 hr	0.19	0.17	1.06	0.92	0.66	0.59
24 hr	0.17	0.24	1.57	2.03	1.4	1.76

## Sheet: EFig 4p
	MIA PaCa-2														PANC-1
Day	sgNC				sgPIKFYVE-1				sgPIKFYVE-2						sgNC				sgPIKFYVE-1				sgPIKFYVE-2
0	6.75268	6.00907	6.09453	5.9369	4.24451	4.43785	4.25957	4.29866	4.22405	4.28682	4.61174	4.39013		0	3.50425	3.02423	2.7288	2.87456	4.46923	4.96704	5.0571	5.17633	4.71674	4.59852	5.31122	4.61788
	7.55533	6.67958	6.7381	6.57266	4.25325	4.57001	4.35178	4.44285	4.50046	4.47376	4.84975	4.60652			3.98126	3.69063	3.18163	3.41059	4.91277	5.5262	5.7457	5.70061	5.3648	4.81459	5.82818	4.92693
	8.21889	7.57579	7.58857	7.50246	4.49441	4.77002	4.62124	4.64386	4.8477	4.74859	5.15274	4.76517			4.12156	3.77012	3.15256	3.56321	5.14625	5.65066	5.86499	6.036	5.69365	5.02942	6.34684	5.22332
	9.34438	8.51781	8.73311	8.12302	4.68622	4.88934	4.86989	4.83912	5.20605	5.01248	5.44117	5.10399			4.14759	4.05079	3.20042	3.57403	5.22018	5.8669	5.95109	6.22293	5.77355	5.31691	6.56204	5.43171
	10.4678	9.29942	9.44126	9.01186	4.72666	4.99832	5.02296	5.03275	5.41181	5.25135	5.7065	5.4007			4.43866	4.31337	3.43623	3.7487	5.24732	5.84656	5.9497	6.11371	5.99727	5.55985	6.63638	5.61329
	11.6655	10.2072	10.4241	10.2791	4.85287	5.23779	5.05286	5.24146	5.67304	5.54177	5.9444	5.69683		1	4.83445	4.73182	3.87051	4.1138	5.17663	5.8463	5.97464	6.23776	6.19691	5.73466	6.92814	5.85996
1	12.9548	11.1718	11.8043	11.3724	5.21609	5.37891	5.23942	5.32165	6.03203	5.56949	6.023	5.77172			5.23659	4.96535	4.29432	4.51883	5.09225	5.76244	5.9384	6.30795	6.24747	5.91443	7.15389	6.02766
	14.2826	12.5665	13.0212	12.271	5.21882	5.55645	5.35907	5.53928	6.13852	5.70093	6.22733	6.06173			5.51923	5.35589	4.57363	4.71609	5.05052	5.88522	5.91689	6.25852	6.52387	6.15024	7.30114	6.19964
	16.6884	14.0707	14.6108	13.8816	5.34559	5.74361	5.69971	5.78472	6.2687	5.91603	6.44467	6.18329			6.06239	5.7527	4.89718	4.98537	4.99825	5.85909	5.97756	6.26881	6.73642	6.23375	7.54808	6.26216
	19.141	15.9013	16.4611	15.4541	5.43137	5.9013	5.66828	5.99873	6.45056	6.19244	6.72397	6.43351			6.73683	6.49335	5.28211	5.67903	5.05779	5.95561	6.07288	6.39022	6.89708	6.54437	7.73644	6.37092
	20.9733	17.1466	18.4001	17.2169	5.60313	6.14812	5.92989	6.14296	6.9764	6.45915	6.84003	6.87299			7.26911	7.10537	5.69232	6.22372	5.17048	6.00973	6.066	6.50737	6.89483	6.83079	7.86347	6.64961
	23.2431	19.5243	20.4232	19.1806	5.87791	6.31762	6.21432	6.48294	7.36593	6.70445	7.15055	7.12716		2	7.84431	7.69067	6.26466	6.97503	5.21113	6.1518	6.04369	6.53641	7.11626	6.97641	8.0458	6.86803
2	25.9095	21.3868	22.4306	21.2702	6.03329	6.41113	6.5187	6.49193	7.83558	6.92819	7.30558	7.31209			8.65747	8.34599	6.71652	7.41868	5.3	6.23137	6.13621	6.50798	7.43398	7.3669	8.30406	7.10794
	28.99	23.7996	25.2233	24.0852	6.31537	6.41301	6.82056	6.97987	8.24477	7.32812	7.675	7.71273			9.61817	9.35155	7.47337	7.84432	5.31637	6.30456	6.13941	6.6265	7.55489	7.40327	8.51265	7.07381
	32.592	26.4574	28.4943	27.1892	6.61633	6.63451	7.16674	7.24772	8.61396	7.67728	8.10123	7.782			10.8339	10.4023	8.0171	8.49641	5.36313	6.31822	6.21504	6.66787	7.65021	7.57282	8.6523	7.35789
	36.265	29.522	32.0942	30.3357	6.89196	6.94642	7.18306	7.41981	9.05958	8.06083	8.54719	8.13367			11.582	11.362	8.97522	9.58982	5.49482	6.38194	6.25106	6.85481	7.81953	7.74528	8.88732	7.61846
	40.7308	33.0955	35.6207	33.3729	7.13168	7.38855	7.38595	7.55865	9.67209	8.48448	8.94792	8.63922			12.8458	12.6888	9.76535	10.6579	5.53417	6.42661	6.26847	6.90865	8.18234	8.09934	9.20867	7.856
	45.468	36.7251	39.9816	37.4353	7.23205	7.31045	7.72154	7.79705	10.1374	8.91445	9.39927	8.91113		3	14.156	14.1272	10.7492	11.7636	5.74018	6.48787	6.14132	7.08579	8.26431	8.50504	9.37314	7.97842
3	51.0521	40.8014	43.8379	41.2126	7.30253	7.37683	7.87814	8.12732	10.7782	9.3265	9.69707	9.49929			15.5897	15.6568	11.6923	12.6537	5.78947	6.55003	6.25574	7.23761	8.58503	8.62702	9.52872	8.13386
	56.2748	45.8847	49.2917	45.2233	7.5062	7.6331	7.85419	8.4686	11.4068	9.85507	9.8977	9.98442			17.0118	17.1273	13.2318	14.0989	5.7966	6.62135	6.20873	7.1881	8.96311	8.20063	10.1449	8.43477
	61.7455	51.9044	54.3291	50.6611	7.78036	7.9463	8.06869	8.79149	11.9036	10.4312	10.5462	10.4289			18.8744	19.233	14.1386	15.6138	5.94083	6.65085	6.27579	7.51084	9.24362	8.41761	10.1353	8.5535
	67.8375	57.691	60.167	55.973	7.9717	8.26826	8.31619	9.11919	12.8671	11.1565	11.2028	10.7736			20.9133	21.2146	15.7245	16.7529	6.01573	6.61364	6.25597	7.35386	9.27162	8.87628	10.5837	8.81007
	74.0081	63.0889	65.4564	62.0156	8.13046	8.56631	8.75157	9.54645	13.5989	11.7399	11.9555	11.5987			23.4515	23.5352	17.588	18.6281	5.83236	6.7316	6.25387	7.51912	9.55773	9.16718	10.7867	9.03457
	80.1942	69.6906	71.623	67.7072	8.55293	8.69799	8.81657	9.83493	14.3714	12.4383	12.7221	12.2923		4	25.9587	26.199	19.4301	20.9501	6.07343	6.82735	6.38407	7.68336	9.96491	9.54051	11.0423	9.30178
4	85.6642	76.1015	76.7902	74.0124	8.93985	8.95687	8.96742	10.0166	15.5348	13.3534	13.5029	13.345			28.6709	28.8865	20.9504	22.5469	5.97184	6.84544	6.48289	7.74903	10.3093	9.72428	11.3856	9.69899
	90.3835	82.6782	82.4338	79.707	9.18406	9.38908	9.24107	10.4439	16.6078	13.934	14.062	14.2307			31.9472	32.2212	23.5068	25.202	5.96378	6.94864	6.50948	7.88568	10.8224	9.93471	11.7783	9.64106
	93.4181	87.3181	86.6918	85.0731	9.51553	9.78136	9.34434	10.6045	17.7787	14.7349	14.8966	15.13			35.7702	36.3691	25.9573	27.857	6.12899	7.03917	6.57627	8.30309	11.1244	10.3484	12.1728	9.95927
	96.2206	91.578	90.4744	89.1947	9.38862	9.86279	9.43986	11.0754	19.0916	15.5821	15.8115	15.9279			39.9339	40.9513	28.3789	30.7592	6.0208	6.85973	6.57698	8.33454	11.3536	10.7127	12.4543	10.2291
	97.7944	94.5436	92.8589	92.2665	10.2218	9.98014	9.33282	11.3856	20.5234	16.8007	16.7548	16.6697			43.6406	44.8706	31.6285	34.0529	6.08517	6.83758	6.57345	8.63266	11.8515	11.2334	13.0468	10.1527
	98.7367	96.3071	95.0011	94.5746	10.2878	10.5814	9.86649	12.2096	22.2821	18.0421	17.8635	17.7749		5	48.5506	49.3445	34.8294	37.6046	6.20916	7.00355	6.54793	8.66277	12.1766	11.7988	13.5741	10.6198
5	99.2681	97.6275	96.567	96.3075	10.6234	10.8229	10.2307	12.4743	23.9314	19.5363	19.0332	18.8553			53.6248	54.2977	38.2995	41.2112	6.44343	7.15085	6.76769	8.88844	12.8249	12.7538	14.2104	11.3308
	99.5721	98.5183	97.5873	97.4636	11.3893	11.3155	10.3425	13.1651	25.4913	20.8387	20.3013	19.7938			59.6456	60.1025	42.6196	45.8081	6.65595	7.20737	6.68548	9.09741	13.3203	12.9763	14.7368	11.8903
	99.7838	99.1098	98.4573	98.2408	11.8366	11.8351	10.7525	13.8288	27.512	22.4408	21.1443	20.8999			64.4821	66.0959	47.073	50.2945	6.65053	7.21158	6.80797	9.06387	13.5511	13.4928	15.3907	12.4916
	99.8798	99.3721	99.0162	98.8624	12.1251	12.1732	11.2032	14.1913	29.8138	23.8023	22.4443	22.7095			70.4465	71.5028	51.8653	55.1113	6.74429	7.61058	6.9767	9.18567	14.2455	13.7206	16.48	12.9145
	99.9559	99.6032	99.3451	99.2548	12.6194	12.5383	11.4354	14.5838	31.8924	25.8784	23.7577	24.1304			75.7407	77.0219	56.6415	60.1569	6.82776	7.55338	6.94624	9.56266	14.6953	14.3659	17.0719	13.3567
	99.9584	99.7846	99.5826	99.4848	13.4341	13.093	11.7873	15.3015	34.3037	27.7158	25.2307	25.9077		6	80.1244	82.0561	62.0698	64.8695	6.98731	7.78719	7.10551	9.47727	15.1782	14.7234	17.9775	13.9786
6	99.9661	99.8184	99.6784	99.6252	13.9928	13.2488	12.2782	15.8325	37.4978	29.8978	27.0674	28.054			84.1624	86.1314	67.5287	69.3162	6.98342	7.86821	6.99155	9.72281	15.7175	15.6558	18.7035	14.5755
															87.5701	89.4658	72.4389	74.1109	6.90424	7.95396	7.28193	9.78854	16.5675	16.0199	20.1883	15.404
															90.405	92.3602	77.7729	78.1999	6.86532	8.08467	7.23849	9.72785	17.4844	16.8136	21.4732	16.5265
															92.6038	94.3845	82.4378	81.8166	6.93328	8.1122	7.33068	9.83775	17.9791	17.3612	22.9359	17.5626
															94.0048	96.0345	87.403	84.5728	6.82252	8.07897	7.70007	9.7798	18.6971	18.2968	23.9093	18.3389
														7	96.4526	97.9402	93.2737	89.3801	7.036	8.30325	7.58835	9.79663	20.576	19.8986	27.7077	21.172

## Sheet: EFig 4q
AP
Log(10) [nM]	7940B						MIA PaCa-2						PANC04.03						PANC-1						SW1990						PANC10.05						HPAF-II
	105.16	113.503	96.0772	95.7668	96.7469	92.7465	96.3505	101.753	102.372	105.611	94.8326	99.0807	93.9715	105.171	118.561	100.322	97.5718	84.4033	93.0105	101.796	105.101	102.321	105.028	92.7442	100.299	103.965	100.763	100.775	94.4968		102.832	105.269	98.2629	97.4006	102.16	94.0751	106.246	97.4267	110.395	92.7639	106.43	86.7381
0.18303	94.3174	97.3591	89.0696	96.1718	103.592	87.412							83.8401	96.0284	89.8878	92.945	92.5851	86.8569	102.716	104.181	108.682	113.893	105.772	98.6125	103.176	111.725	110.418	110.616	100.079		93.0974	87.922	95.8332	98.6297	97.2451	93.5308	99.5474	83.5738	118.524	107.46	105.767	90.6045
0.660151	97.5971	102.372	103.764	101.348	106.735	90.6977	100.504	105.306	109.501	113.469	101.949	101.209	84.0754	87.6119	85.4355	98.5792	90.708	75.5979	100.49	94.949	103.049	111.681	93.0278	100.112	102.068	109.623	109.513	110.941	102.109		88.0602	94.1944	92.3017	97.2186	102.759	76.4043	96.4569	98.285	102.075	101.693	95.7728	86.6269
1.13727	93.5306	97.1596	115.05	98.6604	100.795	103.162	105.723	112.812	115.159	118.079	109.139	101.741	65.897	67.3004	65.14	72.4287	77.5521	57.5605	102.207	103.298	98.9678	109.577	101.381	98.7087	100.583	115.233	115.448	108.584	99.3774		83.8378	93.8559	96.1947	87.9285	84.8224	83.2573	82.1354	92.6957	95.4873	87.0622	102.481	74.3966
1.61439	104.623	116.035	108.389	110.324	122.217	99.0857	100.079	118.267	117.605	120.389	109.879	102.606	32.6666	37.6347	44.4958	44.8067	41.9798	28.5507	80.1978	78.6786	90.3994	85.7043	82.3773	84.2605	86.9264	89.5437	75.8755	87.6965	76.3496		77.2437	78.9414	84.2863	90.2451	85.4379	70.9582	59.7492	70.5849	74.9456	82.3808	75.1515	72.3155
2.09152	82.8591	74.8989	90.2352	101.895	100.775	89.7813	107.873	117.06	118.664	118.722	108.006	104.616	15.5062	15.1647	13.3384	15.6899	15.6209	11.5567	48.5915	43.4471	44.4027	41.2069	42.8688	42.567	52.2819	56.2543	52.0791	47.496	47.5276		56.6577	59.5273	57.7375	63.0122	56.3313	55.9269	36.1026	54.9528	51.8816	53.7186	51.7867	54.911
2.56864	44.9368	36.9706	32.1598	38.0722	36.822	42.1753	101.02	100.646	98.7081	102.522	94.9629	96.4501	7.46905	9.59376	9.97725	7.56317	7.59649	6.88871	30.2074	30.5636	31.6808	33.7836	31.1288	28.4729	35.4114	38.3331	35.5683	38.3885	37.3623		48.3714	47.2904	50.9746	48.1378	46.9233	41.6799	27.9658	35.9061	30.1649	41.3989	34.8321	27.9189
3.04576	38.0012	39.5235	33.1303	42.0617	34.9807	42.4777	66.0141	70.8928	68.2073	66.793	71.6843	69.1339	6.42108	6.77046	7.21087	7.42676	7.4394	5.75395	18.5917	17.0996	22.3687	17.3134	15.4294	18.3489	37.5463	38.0085	34.7518	31.1205	29.892		37.331	41.5947	47.5954	44.4648	39.8794	34.5811	18.9431	21.1772	29.1134	21.2541	20.248	18.0001
3.52288	32.4049	27.5813	24.9428	31.7729	31.312	30.1029	37.1464	38.4839	37.4752	39.6524	36.0997	38.801	4.37927	4.94984	6.56788	4.85348	6.12169	4.26382	3.22581	4.05596	5.10948	5.66388	4.04987	4.03461	37.3599	33.2752	33.4066	29.9218	29.272		26.0891	28.7167	27.755	29.7047	28.17	28.6594	15.7502	17.7158	18.3642	20.18	24.2462	21.2045
4	6.2201	5.1679	5.77731	8.56946	6.24085	5.24145	15.1276	15.5532	12.4348	13.7935	14.4768	16.2501	3.50403	3.7796	4.0802	3.50083	3.80793	3.1131	0.712273	0.685999	0.696908	0.695048	0.56202	0.795013	32.471	27.6642	27.1958	27.5718	23.434		5.50793	5.73279	5.15618	4.86268	4.65713	4.16613	10.9041	11.1544	12.2789	13.3473	12.4085	12.2297
4.47712							0.514091	0.634497	0.678017	0.447694	0.425446	0.325654
ESK
Log(10) [nM]	7940B						MIA PaCa-2						PANC04.03						PANC-1						SW1990						PANC10.05						HPAF-II
	101.607	101.716	96.0776	100.802	101.25	98.5481	97.2423	99.2463	101.909	102.332	108.669	90.6008	90.1756	101.389	114.525	96.4848	112.11	85.3155	98.4518	100.863	107.926	105.883	106.779	80.0974	100.406	103.317	101.632	96.1016	99.9128		84.9919	89.6915	97.6706	106.539	118.371	102.736	98.3807	102.604	99.7919	105.621	95.8714	97.7306
0.18303							10000211	30000175	109.284	106.191	107.907	98.6126	90.0274	98.828	97.3466	113.704	103.466	92.4543	89.6655	87.7124	104.364	93.8136	111.356	81.4324	103.708	107.767	101.605	87.6757	94.2568		88.3359	81.6424	125.808	98.5104	115.422	108.034	105.888	99.1655	97.8251	99.076	90.1088	86.7491
0.660151	108.572	109.402	111.019	103.182	103.541	96.0228	101.212	107.16	104.111	115.677	107.947	96.1718	98.0877	115.202	117.101	117.454	103.089	92.8826	96.9907	87.2205	109.956	88.0619	109.752	79.1117	106.638	105.907	98.6556	89.7331	97.1178		80.5659	86.6939	88.744	90.373	104.519	103.923	94.7552	94.7209	97.7746	104.403	86.9254	95.5952
1.13727	110.335	113.966	120.776	120.831	102.423	108.244	97.1244	109.732	105.242	99.9586	107.927	100.607	90.5689	95.5112	114.114	98.2295	113.103	84.3302	91.5504	91.8207	87.4087	94.7335	91.3017	92.618	102.46	106.924	99.224	87.2015	92.0181		73.5379	68.3031	91.0773	86.4267	99.9299	114.062	89.8397	105.286	96.8492	88.7864	99.3563	97.3075
1.61439	102.031	104.223	106.534	101.772	100.175	100.221	53.9367	45.3727	49.2389	64.9516	51.8416	37.0343	68.8097	83.278	83.9631	85.748	86.2335	68.2245	82.3834	79.4528	65.5957	73.2398	99.7624	80.8025	78.8374	72.5399	73.3328	67.1066	70.653		63.4083	71.8354	83.1912	85.5296	83.23	100.061	69.8071	76.2414	76.0043	82.8464	70.9123	86.5781
2.09152	86.7899	91.3229	95.196	89.8195	91.1657	87.9487	32.5932	16.0766	16.6995	16.5734	16.0055	18.0041	43.7925	47.9259	53.2563	51.6456	54.2266	49.2884	34.0157	40.139	52.5545	44.365	50.8126	43.8941	64.8978	62.1706	64.2268	58.7564	64.7846		17.7155	16.9149	22.0698	22.5755	21.4057	25.2732	25.9836	30.7314	26.174	38.6629	34.5993	32.3948
2.56864	55.2274	54.6225	55.5938	53.0298	52.9361	58.469	31.0202	15.1152	16.7903	22.1919	15.5135	14.6049	21.5914	29.5609	23.1025	25.6012	25.2072	18.7321	23.9907	30.9566	34.9207	35.3884	38.8371	35.2088	68.116	66.5233	63.2068	50.1891	61.6776		7.36139	6.65573	11.5716	10.8462	12.7986	11.8271	30.1672	27.263	20.6698	28.733	29.4314	20.1222
3.04576	3.77693	2.54475	3.54773	3.59559	2.60728	4.59421	22.802	12.9162	16.7519	14.1996	15.2298	14.3309	5.16535	5.35312	5.6419	5.50966	6.38625	5.565	5.57237	6.64492	7.06257	6.54649	8.73213	11.3809	29.4601	31.4267	27.9964	22.5872	26.1976		1.63098	1.12983	2.28769	2.24423	2.12525	3.1494	9.63776	10.9464	13.7011	13.083	17.0188	11.9034
3.52288	0.475272	0.334371	0.538783	0.505909	0.374105	0.868649	9.68695	4.43703	4.24869	4.78087	4.49308	5.05299	1.48747	1.37053	1.78861	1.0739	1.23834	0.997347	1.17671	2.2787	1.26102	0.90184	1.58146	1.57096	10.916	10.2476	11.101	10.5373	12.0184		0.166752	0.187964	0.318513	0.178418	0.471807	0.348729	4.09919	2.03842	3.30001	3.55287	4.20742	3.73356
4	0.180098	0.127458	0.188993	0.13426	0.094337	0.270249	0.855599	0.258474	0.227594	0.466435	0.353565	0.352416	0.3052	0.500232	0.380789	0.540466	0.451382	0.478198	3.47719	5.29079	4.90238	3.84389	4.92164	3.18889	5.08529	4.40871	4.32832	5.06135	5.57277		0.025596	0.081361	0.079711	0.04233	0.187728	0.127462	1.11644	0.771028	1.02276	1.05063	0.812249	1.29368
4.47712	0.006773	0.005915	0.004927	0.004171	0.003546	0.002965
CQ
Log(10) [nM]	7940B						MIA PaCa-2						PANC04.03						PANC-1						SW1990						PANC10.05						HPAF-II
	107.044	94.3094	90.9466	116.137	97.5542	94.0087	97.8464	102.001	105.899	101.028	96.4791	96.7475	116.54	97.3533	106.236	104.606	85.9438	89.3204	89.4551	104.322	88.1019	115.452	109.642	93.0275	98.8442	102.55	107.971	97.6683	92.9667		101.619	106.6	94.8839	99.4505	102.567	94.8797	98.6125	101.505	96.4506	102.069	102.03	99.3331
1.66015	98.4072	86.0182	81.1588	109.324	91.5747	85.3383	101.545	106.183	106.096	105.158	104.55	97.259	109.87	108.984	108.473	121.935	122.749	106.271	113.93	107.666	113.745	117.261	126.736	92.5349	104.804	107.617	109.357	104.914	101.191		94.6736	92.5481	90.3113	106.445	94.6671	91.7999	94.4841	91.34	94.3667	86.8294	88.1275	87.5976
2.13727	80.2618	89.5916	98.9108	94.2309	95.8866	84.7774	96.5145	103.445	99.6244	106.938	104.428	104.195	114.509	118.904	119.385	135.572	113.326	101.089	109.364	111.819	112.996	117.79	113.98	112.585	105.221	101.082	114.564	112.802	100.816		89.869	90.7167	91.0251	94.9132	97.0432	88.4171	88.3141	92.0912	101.283	102.115	91.0848	90.4295
2.61439	104.792	91.1116	91.778	104.241	94.3464	100.006	98.7125	98.7632	112.894	113.736	109.55	98.6771	124.778	116.152	140.656	135.279	120.399	107.313	106.826	127.494	128.268	111.643	119.49	102.918	108.747	116.019	114.23	108.659	105.773		90.1344	89.1519	102.257	86.1622	93.7788	79.2817	100.189	94.8858	83.5741	83.995	85.248	77.0666
3.09152	93.8286	78.572	86.8509	95.656	89.5822	93.1009	104.048	111.742	111.184	112.183	98.7936	101.965	117.012	122.356	132.033	120.088	115.88	96.1498	116.579	108.801	110.861	111.802	116.024	104.212	101.472	116.248	112.671	116.061	103.471		85.8984	90.3322	96.7615	88.8473	81.7344	77.7252	93.3928	88.388	77.6596	80.4293	75.0297	77.813
3.56864	95.5519	93.5379	90.9186	98.1743	94.8988	101.102	100.298	100.278	107.349	108.647	101.509	95.1222	103.631	139.179	112.546	135.82	134.039	101.222	114.51	112.517	122.645	100.087	107.624	91.043	97.918	109.967	105.789	101.306	98.1937		72.7411	72.5994	77.4327	80.1622	73.6903	85.4061	72.7424	61.8951	74.7399	69.7344	63.2802	59.3215
4.04576	61.474	100.42	87.1516	90.5582	90.88	57.1007	80.4141	89.4439	101.469	100.44	99.3052	86.2625	89.0295	102.023	105.627	102.744	92.8396	74.0723	92.9644	88.7707	99.138	87.2386	87.3604	81.2719	55.3414	59.1064	48.898	45.5174	44.2171		27.3494	28.6394	33.8316	32.8368	29.4684	25.2078	7.58597	8.87424	15.4304	10.0461	10.9144	7.6475
4.52288	0.111579	0.131561	0.392684	0.12416	0.062092	0.019267	4.47829	6.18123	9.06464	8.46657	7.25277	4.15851	3.4012	4.29016	6.26803	8.56181	4.29766	2.54426	16.2271	13.4342	12.9026	12.2191	14.6411	10.0536	21.7179	10.3202	10.0228	9.33931	9.52359		1.92451	2.39968	2.8879	2.78391	2.34423	1.95819	0.227326	0.528085	0.404538	0.50932	0.532966	0.248911
5	0.009892	0.009399	0.009399	0.010139	0.008906	0.007179	0.06208	0.093498	0.098416	0.106605	0.098058	0.036806	0.082952	0.126086	0.116366	0.104358	0.094844	0.077348	0.707756	0.937391	0.772473	0.725073	0.615905	0.296789	0.0313923	0.0251941	0.0189428	0.0112734	0.0112734		0.023479	0.474973	0.025336	0.028184	0.043787	0.023974	0.019877	0.02869	0.071807	0.039537	0.028283	0.02408
5.47712	0.009029	0.008166	0.007425	0.006685	0.007549	0.005699	0.012218	0.011758	0.009968	0.009099	0.007617	0.007259	0.027239	0.037759	0.034672	0.039589	0.0341	0.03227	0.01684	0.016158	0.015391	0.012919	0.009766	0.012493	0.0442728	0.0245111	0.0134798	0.0100127	0.0103276		0.021374	0.149961	0.022612	0.022983	0.024593	0.01382	0.024216	0.022724	0.023945	0.02408	0.020013	0.028283

[truncated: 5 more sheets: EFig 4s, EFig 4u, EFig 4v, EFig 4w, EFig 4y]
