# Supplementary material for: Targeting PIKfyve-driven lipid metabolism in pancreatic cancer
Source: Nature. 2025 Apr 23;642(8068):776–84. doi: 10.1038/s41586-025-08917-z (PMC12176661; doi:10.1038/s41586-025-08917-z)
Supplement: Supplementary file 16 — Source Data Extended Data Fig. 5 [file 41586_2025_8917_MOESM16_ESM.xlsx]

## Sheet: EFig 5d
	FASN
sgNC	1.13322
	0.755897
	1.16741
sgFASN#1	0.107258
	0.102218
	0.154281
sgFASN#2	0.261071
	0.358768
	0.367237

## Sheet: EFig 5f
Days	sgNC DMSO				sgNC AP				sgFASN#1				sgFASN#1 AP				sgFASN#2				sgFASN#2 AP
0	6.3513	5.99361	7.22749	5.69186	6.12709	5.86918	6.06376	5.91995	5.74492	5.37217	5.5836	5.31067	5.9806	5.15329	5.82272	5.35642	4.78748	4.2	4.97065	5.24846	4.81142	4.87363	5.25634	5.11681
	7.11713	6.8846	8.06906	6.29345	6.64196	6.57348	6.74008	6.62837	6.47096	6.02937	6.12053	5.8653	6.47207	5.5961	6.26442	5.77712	5.20142	4.5292	5.33467	5.76527	5.163	5.31261	5.83305	5.51945
	7.96282	7.62652	8.84008	6.86848	7.16674	7.01149	7.14856	7.06837	6.99585	6.56422	6.43656	6.39934	6.78417	5.93202	6.51856	6.33896	5.65431	4.80948	5.77842	6.10021	5.39879	5.6231	6.22894	5.8799
	8.62971	8.15451	9.61553	7.55913	7.60341	7.40129	7.59682	7.34159	7.39138	7.13406	6.94653	6.92362	6.96928	6.14173	6.98003	6.61584	6.25606	5.04779	6.083	6.93963	5.71783	5.95849	6.54655	6.21277
	9.17693	8.7709	10.3169	8.17127	7.77681	8.02905	7.98946	8.04268	7.76332	7.68127	7.38473	7.53555	7.15751	6.42713	7.26177	7.05335	6.79458	5.40613	6.55888	7.26314	6.1219	6.25945	6.81219	6.40773
	9.97832	9.62137	11.2324	8.86659	8.26688	8.29035	8.48305	8.4777	8.43608	8.22562	8.07737	8.02702	7.52296	6.74309	7.65029	7.37635	7.15611	5.76289	6.99029	7.81597	6.31291	6.49019	7.3612	6.70486
1	10.6402	10.4478	12.1976	9.36181	8.84177	8.81667	9.11575	9.06843	8.86178	8.60852	8.64133	8.68368	7.84529	6.91901	7.89142	7.63569	7.61839	6.2752	7.39826	8.42765	6.67637	6.82079	7.46626	7.04758
	12.0409	11.5186	13.373	10.1342	9.39773	9.36489	9.77219	9.43189	9.49336	9.26366	8.81096	9.27923	7.97845	7.06492	8.0942	7.71671	8.30887	6.82401	7.93806	9.11793	6.85537	7.20989	7.76215	7.2955
	13.0327	12.3392	14.5951	10.9456	9.85421	10.0049	10.2597	9.96219	10.0063	9.78503	9.7166	9.75234	8.2729	7.38769	8.46095	8.10127	8.77442	7.32321	8.5539	10.1195	7.32393	7.55459	7.98898	7.61465
	14.0841	13.1036	15.7941	11.8551	10.3237	10.2715	10.7469	10.3684	10.6412	10.4767	10.5176	10.3438	8.34603	7.49626	8.90677	8.35645	9.44434	7.68941	9.2238	10.6605	7.49967	7.87956	8.17992	7.82904
	15.2571	14.2882	17.3595	12.9625	10.9058	10.7323	11.0437	10.4677	11.6007	11.0573	11.2831	10.9729	8.5313	7.93585	8.99309	8.49828	10.4564	8.20867	9.92783	11.5882	7.69717	7.9634	8.5793	8.10062
	16.5504	15.7213	18.6145	13.9714	11.2903	11.0862	11.3426	10.9901	12.356	11.7564	12.234	11.8541	8.77342	8.10884	9.23976	8.97148	11.3055	9.07673	10.6611	12.2765	7.83728	8.15437	8.82227	8.36166
2	17.9072	17.0067	20.1307	15.0021	11.8369	11.7437	11.9859	11.3025	13.4278	12.597	13.0652	12.6153	9.13793	8.37021	9.48128	9.11376	12.0013	9.72949	11.38	13.109	8.02077	8.4493	9.31582	8.5862
	19.3844	18.592	21.8697	16.1498	12.317	12.1716	12.5232	11.9539	14.0739	13.1198	13.8915	13.2215	9.41704	8.6344	9.73772	9.47424	13.0026	10.1483	12.1831	14.0641	8.4101	8.8753	9.51311	9.05007
	20.775	20.2239	24.0391	17.5386	13.0741	12.8215	13.0818	12.3552	15.1542	14.0288	14.9869	13.9777	9.55821	8.98383	9.87624	9.70694	13.6777	10.8428	13.1547	15.2887	8.60532	9.08911	9.96774	9.33105
	22.6983	21.8728	26.267	18.8978	13.6119	13.3502	13.988	13.081	16.149	15.1849	16.2503	14.9247	9.82063	9.37365	10.1449	9.8322	15.0174	11.8865	14.2217	16.7007	8.934	9.46289	10.1798	9.54642
	24.8693	23.8148	28.3385	20.2269	14.2125	14.0483	14.759	13.7158	17.3456	16.0842	17.2553	15.8802	9.97703	9.51806	10.3295	10.0797	16.1278	12.8066	15.3002	17.7963	9.24863	9.75012	10.4327	10.0004
	27.2242	25.8948	30.6822	21.6785	14.7628	14.8039	15.1838	14.1984	18.4185	17.4014	18.5361	17.1542	10.2262	9.83032	10.5036	10.4841	17.3396	13.9062	16.4614	19.4214	9.4247	10.1604	10.8354	10.4
3	29.7562	28.3024	33.7963	23.6247	15.5821	15.4771	15.9463	15.0486	19.7408	18.7156	19.8769	18.4518	10.5993	10.177	10.7392	10.8861	18.8825	14.5592	17.7493	20.4984	9.78809	10.6439	11.3393	10.9163
	32.0252	30.6609	36.2605	25.4761	16.3555	16.3346	16.5157	15.5588	20.8736	20.0572	21.2717	19.4978	10.7459	10.701	11.1236	11.5486	20.0985	16.1265	19.0155	22.0589	10.2532	10.9314	11.922	11.2422
	34.9954	33.6088	39.887	27.8669	17.4138	16.9826	17.4308	16.3623	22.6657	21.3827	22.766	21.0261	10.8746	10.9885	11.6475	11.6489	22.1967	17.5972	20.9291	24.1579	10.6707	11.3017	12.1835	11.6178
	38.185	36.7768	44.0488	30.0154	17.9224	18.24	18.3738	17.0567	24.3646	23.5237	24.5142	22.4978	11.4922	11.2452	12.166	12.3971	24.1489	18.8919	22.5264	25.8994	11.0983	11.7066	12.9159	12.261
	41.7518	39.4199	47.4652	32.8628	18.798	19.0578	19.4629	17.8702	26.0038	25.0203	26.1109	24.0603	11.7389	11.5642	12.4294	12.6781	26.4063	20.1066	24.3704	28.0404	11.5557	12.2228	13.3684	12.7406
	44.9425	42.7707	51.5188	35.3794	19.9795	20.1215	20.2993	18.8001	27.8891	27.044	28.5102	25.6799	12.0748	11.7915	12.813	13.1275	28.2343	21.8769	26.6508	30.1742	11.9131	12.26	13.7269	13.1486
4	49.1686	46.5243	56.2355	38.6361	21.4704	21.3951	21.5687	19.821	29.8803	29.1043	30.6584	27.6008	12.3333	12.005	13.0174	13.3958	31.0084	23.9554	28.6628	32.4441	12.3205	12.8954	14.0489	13.9145
	53.4453	49.9324	60.8279	42.1358	22.5343	22.6681	22.6017	21.0024	32.3793	31.2815	33.0485	29.695	12.5449	12.3742	13.4874	14.0021	33.9329	26.3599	31.2599	35.1744	12.9201	13.3747	14.662	14.3685
	57.6269	53.963	64.9483	46.4854	23.8856	23.545	23.9218	22.5011	34.9061	33.6141	35.5218	31.6085	13.0955	13.1591	14.0158	14.8126	37.1017	28.3956	33.8254	38.1406	13.3244	13.8562	15.158	15.0017
	62.0223	58.1741	69.6288	51.1086	25.5801	25.0527	25.5738	23.7115	37.4195	36.3089	38.4541	33.7621	13.5344	13.5863	14.5236	15.3885	40.5636	30.5534	36.9417	41.2711	13.7823	14.5323	15.7955	15.5326
	66.5501	61.875	73.6438	55.6847	27.3894	26.569	26.9713	24.8477	39.7739	39.1626	40.5459	36.0948	13.9764	13.844	15.0896	15.8304	44.1536	32.9884	40.4034	44.4197	14.3605	15.071	16.7686	16.3916
	70.8344	66.2091	77.707	60.0446	28.9529	28.1459	28.4616	26.0023	42.668	41.3991	43.5148	38.537	14.23	14.4322	15.5431	16.533	48.0807	35.8273	43.639	47.1454	15.2745	15.6132	17.4281	17.1592
5	75.4082	70.3339	81.6633	64.9003	30.6947	29.9418	30.0643	27.3059	45.765	44.6936	46.7055	40.8716	14.7333	15.16	15.9838	17.0141	52.1808	38.8793	47.241	50.4653	15.7843	16.1752	17.8895	17.9044
	79.4514	75.0573	85.0143	70.1907	32.7225	31.8959	32.0039	29.0762	49.2065	48.5174	49.7979	43.4243	15.1759	15.3264	16.4833	17.5539	55.3932	42.143	50.4998	54.5068	16.5098	16.9623	19.0285	18.6007
	83.648	78.719	87.2873	75.1305	35.0862	33.9972	33.9193	30.7568	52.3804	51.2185	52.1151	46.2828	16.0312	15.816	16.8345	18.6506	60.4601	45.7274	54.6649	57.7785	17.1708	17.907	19.9414	19.4965
	87.4663	82.6417	89.1206	79.6594	37.5433	36.5307	35.8698	32.358	56.4945	54.2355	55.4953	49.1298	16.5216	16.3981	17.5005	18.9451	64.5801	49.705	58.5118	61.3263	18.0699	18.7354	20.5273	20.3769
	90.2556	85.4673	90.8064	83.4423	40.2567	38.2892	38.1786	33.8509	59.7693	58.1514	59.3007	52.981	17.2004	16.8913	17.7752	19.4879	68.3351	53.1942	63.1928	64.7506	19.0346	19.4253	21.3036	21.5688
	92.9246	87.9617	91.6737	86.841	42.2663	40.8008	40.2036	36.426	62.7927	61.2651	62.1498	55.5288	17.9294	17.2996	18.767	20.1608	71.7026	57.6287	67.7487	68.0033	19.6458	20.1627	22.4207	22.5355
6	94.8079	90.0997	92.2478	89.2575	45.0552	43.1117	42.9781	38.9001	66.31	64.4166	65.7862	59.247	18.4118	17.7423	19.351	20.4512	74.8095	61.4206	72.1196	71.6393	20.7212	21.6674	23.3344	23.5366
	96.0682	91.7797	93.1313	91.6614	47.7248	45.4543	45.3177	40.4515	69.2709	68.4862	68.5427	62.9956	19.0196	18.3303	19.4383	20.7484	78.589	65.0727	76.1844	74.6018	21.2258	22.5327	23.9417	24.1766
	97.2602	93.0666	93.8969	93.4735	50.6161	48.1475	48.0316	42.2092	72.3023	70.7971	71.7135	65.6448	19.6075	18.7636	19.7161	21.7598	81.7542	69.4225	79.7679	77.9755	22.404	23.5767	25.0431	25.174
	98.2191	94.1226	94.5248	94.8526	54.233	50.8294	50.5179	45.1452	74.9496	73.4587	73.8461	67.7138	20.2236	19.2228	20.534	22.2734	84.1408	73.8768	83.7255	81.0812	23.5687	24.9334	25.9186	26.9182
	98.6705	95.0197	94.8981	95.5275	57.4263	53.9936	53.6184	47.181	76.44	76.2713	76.0346	70.2927	20.2366	19.4535	20.8388	22.9511	86.3426	77.7939	86.6635	83.936	24.3603	25.6949	27.0231	28.3521
	98.9874	95.555	95.4501	96.0584	61.4103	56.7009	57.0252	50.4274	78.4618	77.5717	78.3005	72.7004	21.2254	20.5837	21.7717	23.7157	88.2797	81.4627	89.8272	86.2396	25.5098	26.8815	28.3291	29.6636
7	99.0957	95.8887	95.8105	96.4882	64.1218	59.7552	59.7955	52.3502	79.9686	78.5926	79.3476	74.54	21.6692	20.8385	21.4737	24.0477	90.1995	84.5455	91.8782	88.1032	26.4875	28.085	29.1586	30.7825
	99.2785	96.578	96.217	97.1095	68.4541	62.7824	63.1711	55.5477	80.3776	79.8084	81.6487	76.1869	22.4084	21.3879	22.1105	24.8795	91.9405	87.014	93.685	90.2239	28.0178	28.9168	30.9931	31.8475
	99.4704	96.8205	96.5251	97.4246	71.6295	66.0917	66.2775	59.6432	81.4175	80.7322	82.7087	77.4963	22.7866	21.9762	22.3038	25.2469	93.5795	89.3053	95.3279	91.9951	29.0482	30.0702	32.2196	33.4873
	99.5916	97.0918	96.7501	97.753	75.1041	69.3598	69.8488	63.0117	81.8359	81.2403	83.2702	77.9436	22.9138	22.4334	22.7121	25.7292	94.9728	91.2961	96.5475	93.2535	30.0134	31.3007	33.2988	34.942
	99.663	97.2133	97.0034	97.9326	78.1059	71.9902	72.6956	65.7867	81.897	81.3657	84.5401	79.1392	23.5673	22.5874	22.9402	26.1906	95.9903	92.6495	97.5718	94.2342	31.1195	32.5896	34.3762	36.2131
	99.6586	97.3153	97.1865	98.0505	81.4017	74.8871	76.448	69.0727	82.2165	82.1413	85.2248	79.8181	24.0134	23.29	23.3792	26.4392	96.625	94.0474	98.6567	95.0791	32.2932	33.9688	36.3348	37.9126
8	99.688	97.413	97.3391	98.0514	84.2063	77.8036	79.1893	72.1512	82.9575	82.6626	85.4193	80.3591	24.0804	23.8761	23.634	27.3244	97.3371	95.1597	99.1393	95.8271	33.2655	34.6466	37.915	39.4593

## Sheet: EFig 5g
Days	sgNC DMSO				sgNC PIK5-33d				sgFASN#1				sgFASN#1 PIK5-33d				sgFASN#2				sgFASN#2 PIK5-33d
0	5.72148	5.50568	5.5311	5.83527	6.18056	5.6934	6.48704	6.27708	5.39908	5.32594	5.29181	5.45312	5.32146	5.30068	5.27803	5.81362	4.06173	4.21725	4.31128	4.15264	4.53285	3.51754	5.13639	3.72704
	6.2333	6.0354	6.1453	6.34782	6.9835	6.35681	7.38078	6.69686	5.97979	5.87566	5.94586	6.09659	5.88473	5.7335	5.81863	6.47471	4.5177	4.50761	4.5413	4.6163	4.96499	3.68913	5.60115	4.16401
	6.8825	6.79561	6.49141	6.92131	7.48039	6.61766	7.90883	7.18525	6.42585	6.1932	6.50351	6.63433	6.27741	6.27632	6.23121	6.81391	5.12485	4.94866	4.89125	5.09109	5.36312	4.00475	5.92794	4.53072
	7.62381	7.40874	7.10843	7.61377	7.8101	7.24396	8.52314	7.68071	6.76918	6.64445	6.95113	7.17157	6.64628	6.59625	6.39334	7.28401	5.49764	5.42192	5.23291	5.46342	5.6722	4.25632	6.13762	4.81372
	8.3937	8.07519	7.66255	8.11004	8.38574	7.67499	9.17131	8.20888	7.21345	6.99697	7.67625	7.81951	7.08641	6.89774	6.62712	7.78999	5.85337	5.71928	5.68889	5.71345	6.12339	4.54479	6.47522	5.0043
	9.18224	8.58994	8.2633	9.02703	8.90879	8.02632	9.84994	8.73279	7.63298	7.55502	8.24967	8.58926	7.43809	7.08336	6.99852	8.20239	6.28329	6.05142	6.05138	6.14874	6.36915	4.72832	6.78296	5.32945
1	9.70678	9.10856	9.2442	9.78685	9.38457	8.81437	10.4278	9.37448	8.00653	8.00752	8.93782	8.90579	7.79607	7.60933	7.38142	8.64218	6.75023	6.48892	6.65297	6.56712	6.88687	5.01553	7.04566	5.55874
	10.5206	10.2253	9.98944	10.525	10.0059	9.32543	11.0974	9.63803	8.61726	8.33262	9.31492	9.54907	8.13035	8.05756	7.79817	9.26606	7.23982	6.77032	7.11605	7.10682	7.24074	5.25866	7.28326	5.71594
	11.4403	11.0733	10.7545	11.2018	10.6775	9.94209	12.1232	10.2973	9.24847	9.01399	9.99762	10.1656	8.46222	8.46218	8.25986	9.7051	7.68103	7.31844	7.71032	7.67578	7.88553	5.61329	7.7078	6.09611
	12.2123	11.7949	11.6885	12.4191	11.4427	10.5881	12.6896	10.8402	9.72215	9.58661	10.639	10.8699	8.5768	8.86066	8.53774	10.2244	8.38198	7.78118	8.0646	8.11928	8.36126	6.04779	8.18878	6.57972
	13.4519	12.8714	12.2583	13.5536	12.0021	11.2148	13.3774	11.5085	10.3543	10.1525	11.2405	11.6052	8.95506	9.12938	8.71002	10.5908	9.05689	8.31373	8.703	8.81083	8.77941	6.47887	8.46147	6.96875
	14.6605	13.7035	13.1781	14.7142	12.8462	11.8342	14.1613	12.2473	10.9007	10.8447	11.7911	12.4142	9.54132	9.50867	9.05989	10.9928	9.65115	8.79492	9.31469	9.37843	9.30373	6.71259	8.95956	7.34096
2	15.6025	14.9134	14.4284	15.824	13.5031	12.5497	14.8898	12.9134	11.5663	11.4071	12.6729	12.7819	9.87541	9.84241	9.50253	11.5641	10.3842	9.69781	9.84973	10.2211	9.86653	6.84305	9.28852	7.57509
	16.8703	16.2971	15.9296	17.2248	14.4746	13.2601	15.8582	13.4486	12.2542	11.9194	13.3594	13.4053	10.2021	10.3123	9.88912	12.2138	11.347	10.2073	10.6698	10.7627	10.3256	7.31362	9.72939	7.9486
	18.5785	17.6636	17.304	18.6468	15.252	14.0492	17.0946	14.2471	12.8852	13.0125	14.5933	14.4706	10.6312	10.9198	10.3048	12.7043	12.163	11.1915	11.5964	11.6166	10.6554	7.76196	10.0427	8.3224
	20.5475	19.3281	18.8203	19.8814	16.2504	14.9502	18.104	14.861	13.6829	13.7849	15.3	15.6983	10.8065	11.2685	10.8555	13.4665	13.6054	11.9454	12.5307	12.5403	11.2768	8.36514	10.6099	8.62062
	22.2926	20.8202	20.5294	21.9205	17.2408	15.5052	19.3114	15.8228	14.3079	14.8261	16.0677	16.6318	11.5487	11.6013	11.4107	13.9885	14.6695	12.8185	13.2885	13.4721	11.8964	8.68959	10.9676	9.05616
	24.3009	23.0045	22.1548	23.6172	17.8978	16.4857	20.4389	16.8267	15.024	15.4544	17.2249	17.7594	12.0653	12.1477	11.8289	14.7056	15.76	13.7703	14.401	14.391	12.4076	9.15387	11.5012	9.70042
3	26.7312	25.036	24.0922	26.1301	19.1965	17.6832	21.997	17.7379	15.9867	16.6028	19.0018	18.8154	12.4903	12.8542	12.4122	15.2936	17.0932	14.8217	15.6733	15.2997	12.7761	9.5016	12.0134	10.07
	29.3711	27.6626	26.419	28.6854	20.6584	18.9856	23.1993	18.9545	17.2634	17.9142	20.2406	20.188	13.1297	13.4968	12.6435	15.7814	18.3719	16.0635	17.2578	16.7212	13.7059	10.106	12.9351	10.7921
	32.5258	30.3014	28.7623	31.5373	22.1897	20.0771	24.5389	20.2056	18.7289	19.523	21.7453	22.0012	13.4639	14.1545	13.485	16.8653	20.1304	17.4444	18.4265	18.2157	14.3898	10.3704	13.5086	11.5981
	35.3875	33.178	31.4384	34.5637	23.6524	21.5805	26.4502	21.5709	20.1582	20.88	23.3174	23.6272	14.5724	14.7563	14.3062	17.5003	21.7126	19.0185	20.0477	19.6807	14.9771	11.2734	14.1968	12.0982
	38.6641	36.4864	34.0981	37.7083	24.8541	23.1621	28.7071	22.573	21.5608	22.7512	24.8489	25.4385	15.4172	15.2232	14.8446	18.4816	23.4375	20.5311	21.6756	20.9514	15.8643	11.893	14.8673	12.5269
	42.736	40.5443	37.2743	41.0501	26.6687	24.6035	30.7085	24.1227	22.8459	24.2604	26.7007	27.2166	16.0074	16.0934	15.6133	19.2218	25.4883	22.3713	23.6921	23.1285	16.2216	12.8433	15.8157	13.1414
4	46.8861	44.4845	40.8674	45.0307	28.4695	26.4728	32.8	25.4878	24.4665	26.3726	28.5391	29.2514	16.5436	16.9433	16.245	20.238	27.8731	24.3148	25.7195	25.162	17.2206	13.5541	16.7387	13.9981
	51.612	48.4708	45.0393	48.5045	30.5894	28.8879	35.5579	27.2196	26.32	28.7514	30.3779	31.7764	17.1011	17.871	17.1991	21.2556	29.8341	26.5621	27.5483	27.9207	18.0719	14.4347	17.6769	14.9128
	56.2864	53.4739	48.9439	53.5663	32.6363	30.6777	38.1105	29.546	28.4272	30.9839	32.3946	34.7661	17.9961	18.7115	18.2038	22.3237	32.9011	29.2263	29.7691	30.3776	18.9592	15.3243	18.4198	16.0247
	61.6742	58.8203	53.4083	59.0153	35.2965	33.2282	40.7809	31.4569	30.7948	33.1949	35.0687	37.0024	18.765	19.4853	18.7903	23.5779	36.1653	32.0274	32.3892	32.5719	19.8677	16.6328	19.4949	16.8861
	66.3429	63.9162	57.9787	64.0708	37.8399	35.5757	44.0562	33.4394	33.0191	35.3045	37.1315	39.6928	19.631	20.3002	19.8377	24.5808	38.943	34.6783	34.8335	35.4562	21.0197	17.3892	20.4546	18.1855
	71.1297	69.1212	63.0867	69.365	40.5071	38.0034	47.5581	35.6548	34.8528	38.5273	39.9267	42.3065	20.5921	21.3167	20.7301	25.6128	42.4857	38.0163	38.309	38.8721	22.6531	18.6994	21.5297	19.2919
5	75.716	74.6406	67.4414	73.5174	43.2651	40.5705	51.4445	38.3597	37.2891	40.6716	42.3142	45.519	21.6365	22.4482	21.7261	27.1877	45.5924	41.4544	40.892	42.3716	23.617	20.0419	22.5167	20.2955
	80.3681	79.597	72.2694	79.0698	46.4373	43.5915	54.3327	41.4324	39.8598	43.773	45.2936	48.2169	22.5501	23.1391	22.8366	28.0015	49.6405	44.3675	44.4272	45.6765	24.6685	21.1594	23.7447	21.6846
	84.7126	84.5085	76.6219	83.1575	49.7892	47.1125	59.3072	44.569	43.0759	46.9637	48.811	51.744	23.5467	23.9968	23.9899	28.8098	53.8396	48.4061	47.7431	49.5838	26.275	22.565	25.1615	23.0169
	88.2233	88.3858	81.294	87.8434	52.8157	50.4715	63.3327	47.5821	45.9119	50.4919	51.6834	54.3191	24.1159	25.1413	24.3787	29.8352	57.8906	52.6708	52.0132	53.9244	27.3211	24.1421	26.3512	24.816
	90.9063	91.7995	85.1287	91.2661	56.8873	54.2858	67.8711	50.4196	48.4639	53.3036	54.9427	58.2291	25.3116	26.1379	25.2064	30.8939	62.1078	56.8327	55.0925	58.7548	28.7319	25.6953	27.3468	26.2405
	93.2966	94.3902	88.39	93.9668	60.4375	57.4154	72.0873	54.3837	52.1794	57.0568	58.8423	60.7968	25.9025	27.1546	26.239	32.0799	66.4246	61.3846	58.8612	63.1274	30.6241	27.5997	28.8887	27.89
6	95.0452	96.0752	90.679	95.8715	64.5152	60.9676	76.5027	57.9778	55.4515	61.156	62.4702	64.6431	26.857	28.0968	27.3233	33.0283	70.8623	65.9449	62.1097	67.5219	32.4926	28.9771	30.5702	28.9695
	96.3858	97.4559	92.6068	97.4139	68.2015	64.9825	80.5964	62.1568	58.4416	65.5336	65.2377	67.4124	27.6336	28.99	28.3946	34.3293	75.1679	70.6018	65.7918	71.759	34.0745	31.0313	32.0961	30.9693
	97.3749	98.4594	93.8621	98.2396	71.7004	68.9304	84.3522	67.2368	61.7851	68.2992	69.0427	69.8591	28.7467	30.2699	28.9668	35.4945	79.2189	75.8399	69.0456	75.7405	35.5699	32.5669	34.1104	33.2633
	97.9206	99.1688	94.9247	98.8606	75.1087	73.0781	86.948	70.7644	64.552	70.6032	71.5603	73.0513	29.2259	31.1403	29.9197	36.2681	82.9219	80.0816	72.3815	80.0142	37.9362	34.8553	36.4194	35.5587
	98.6233	99.5473	95.8723	99.2217	79.2471	76.3273	89.7619	75.2712	67.4666	73.5493	75.0874	74.8924	30.173	31.9243	31.0297	36.8771	85.9744	83.4985	75.0072	83.2323	39.7626	36.7648	37.9852	37.5985
	98.9588	99.8074	96.3454	99.5035	82.9447	79.7318	91.8106	79.2809	69.1373	75.9712	78.3562	76.4994	31.0435	32.6824	32.6972	38.2751	88.8479	86.1768	77.4587	86.3272	42.338	39.0611	40.0107	39.3386
7	99.1829	99.8603	96.7851	99.7197	85.3234	82.3449	92.944	82.5619	70.9357	77.9821	80.931	77.5758	31.4224	33.2984	33.1642	38.2817	91.3968	88.8881	79.6379	88.6585	44.6605	40.9008	41.7599	41.1831
	99.5101	99.9473	97.2713	99.8056	88.365	84.8481	94.2006	86.5878	73.5857	79.3456	83.3183	78.5956	32.7637	34.1888	34.2818	39.1605	93.5416	90.9298	82.1597	90.515	47.3102	43.6164	44.2435	43.2388
	99.5854	99.9561	97.8388	99.8248	90.4481	87.521	95.1696	89.597	75.1251	80.3365	84.8729	80.0373	33.9411	34.7337	34.5027	39.7268	95.6265	92.7463	84.4374	92.3357	49.4564	46.0935	46.8516	45.7218
	99.727	99.968	98.0841	99.8804	92.3752	89.7093	96.0322	92.0963	76.4534	81.3244	86.3973	80.6253	34.6274	35.2791	35.5318	39.8702	96.8287	94.5	86.2129	93.7844	51.5381	48.5825	48.6629	47.5004
	99.7008	99.9679	98.274	99.9146	93.8943	91.3994	96.5289	93.8422	78.0322	81.9479	87.4493	80.9605	35.4865	36.218	36.2422	40.6772	97.773	95.6342	88.0337	95.0289	54.3132	50.8545	51.0781	49.4867
	99.8243	99.9746	98.3575	99.9542	94.6911	93.0315	96.913	95.3617	79.4611	82.6782	88.519	81.7789	35.7168	36.7508	37.2184	40.7137	98.4967	96.7603	89.6773	95.9148	56.3649	52.9323	53.7498	51.2279
8	99.9038	99.9883	98.5267	99.9718	95.4122	94.0132	96.9578	96.5925	80.5289	83.3064	89.4931	82.0779	36.0985	37.4799	37.5798	41.8879	99.034	97.6617	91.3912	96.8198	59.0175	55.8064	56.0225	54.2384

## Sheet: EFig 5i
	MIA PaCa-2																										PANC1																		7940B
Days	DMSO						ND646						AP						ND646+AP							Days	DMSO				ND646				AP				ND646 + AP					Days	DMSO				ND646
0	7.69733	7.50195	7.83144	7.06593	8.57956	7.93327	8.34282	8.63512	8.85981	7.46428	8.55601	8.14453	7.11825	7.80742	7.63773	6.68403	7.72528	7.46994	8.27755	8.55622	7.96245	7.94216	8.7761	8.34827		0	4.4083	5.11391	5.03563	4.95267	6.14384	6.84346	5.98722	5.72886	6.25583	5.21913	6.18757	5.65726	5.94825	6.31702	5.22462	6.44653		0	7.94022	7.93093	8.03419	8.56011	7.49083
	8.85852	8.69661	8.92693	8.00057	9.62918	9.05182	9.60737	9.80812	9.87671	8.6896	9.72373	9.30167	8.22119	8.63447	8.69638	7.53925	8.47092	8.34848	9.28395	9.53285	9.23892	9.0442	9.98914	9.47201			4.5837	5.34863	5.3721	5.45285	6.41972	7.23769	6.376	6.19415	6.16737	5.35827	6.36111	5.7694	6.08545	6.46913	5.45605	6.71719			9.69826	9.46939	9.74409	10.1455	9.78533
	9.78419	9.68638	10.0586	9.06486	10.8008	10.1208	10.7367	10.6669	10.6797	9.50117	10.711	10.4635	9.25874	9.59083	9.26811	8.33881	9.31257	9.04602	10.3205	10.4888	9.92836	9.80232	10.9444	10.452			4.95312	5.6316	5.85442	5.86526	6.80013	7.23958	6.70168	6.75568	6.0541	5.7177	6.77917	6.08939	6.09894	6.73152	5.64269	7.02353			11.5443	10.89	11.378	11.9835	11.5002
	10.8716	10.5849	11.2381	9.83409	12.2291	11.4776	11.9905	12.1445	11.7143	10.7467	12.2342	11.5432	10.2359	10.8082	10.2712	9.11679	10.2678	10.1821	11.4663	11.9847	11.0742	10.9337	12.2946	11.5824			5.15663	5.97246	6.08755	6.11898	7.01184	7.91006	7.1629	7.00337	6.43336	5.96701	7.36552	6.48271	6.47787	7.09049	6.01075	7.33872			14.2524	13.2997	14.0239	14.6881	14.1671
	12.1208	12.2393	12.6229	10.8933	13.8525	12.7309	13.4747	13.8824	13.4916	12.1989	13.5591	13.0534	11.4832	12.0235	11.589	10.3627	11.5817	11.5819	12.7267	13.2964	12.258	12.3312	13.6709	12.6064			5.50422	6.42069	6.53219	6.56774	7.55835	8.37265	7.5065	7.39942	6.82352	6.34688	7.89032	6.76847	6.79391	7.49198	6.51614	7.74925			18.1014	16.4979	17.322	18.6017	18.3382
	13.8407	14.0999	14.1558	12.1142	15.4431	14.0653	14.9654	15.4276	15.2575	13.5302	15.158	14.2238	12.5947	13.6238	13.0947	11.3256	12.9442	12.8411	14.0746	14.8547	13.7402	13.5225	15.0547	14.187			5.94182	6.79981	7.22524	6.9043	8.20043	9.15665	7.92525	7.99111	7.51061	6.90632	8.74189	7.24758	7.10891	8.18816	7.12314	8.47673			22.5814	20.7613	22.0745	23.2405	22.8426
1	15.6217	15.7221	16.2111	13.6616	17.5128	16.4169	16.9652	17.0436	17.008	15.263	16.9003	16.0485	13.7695	15.0537	14.2322	12.4205	14.0333	14.0344	15.3164	16.3323	15.288	14.6709	16.1737	15.4811		1	6.66432	7.31907	7.80807	7.58762	8.84234	9.78391	8.75585	8.70149	8.2385	7.58261	9.51034	8.02027	7.92671	8.95351	7.9226	9.24037		1	27.9838	25.4844	27.1627	28.2897	28.4165
	17.2345	18.1313	18.3709	15.196	19.6008	18.2787	19.1932	19.4426	18.9706	17.3497	19.0768	17.965	15.0022	16.8541	15.5872	13.4839	15.3203	15.4553	16.8739	18.0611	16.468	16.1371	17.8146	16.4778			7.13806	8.08215	8.55924	8.09259	9.88176	10.6816	9.32897	9.68142	8.93661	8.41858	10.5743	8.93393	8.70767	9.86041	8.49383	10.047			35.1066	32.1102	33.5433	35.0783	34.6867
	19.3691	20.3346	20.9952	17.3136	22.3756	20.4223	21.8074	21.7818	21.5247	19.4845	21.2369	20.3942	16.5312	18.5119	17.2284	15.2057	16.9088	17.3686	18.3174	19.7023	17.7524	17.6438	19.3972	18.4805			7.82451	8.76718	8.99471	8.94483	10.8743	11.2505	10.5361	10.5371	9.8125	9.41054	11.5152	9.8143	9.5742	10.5728	9.17442	10.8			42.8852	40.3034	40.8431	42.1354	42.2096
	21.8252	22.918	23.5542	19.4079	25.49	23.4131	24.7206	24.4751	24.3176	22.1431	24.2692	23.0331	18.09	20.3941	18.7677	16.5392	18.6576	19.0287	19.8307	21.5019	19.405	19.0222	21.2625	20.2454			8.48166	9.65427	9.78475	9.51975	11.7929	12.0349	11.0314	11.5253	10.6397	10.0567	12.3897	10.7743	10.2948	11.1288	9.92828	11.4829			51.5628	49.3328	49.5964	49.9806	50.8545
	24.6485	25.9542	26.5558	21.9132	28.4819	26.2572	27.5727	27.329	27.1251	25.2319	26.9763	25.3819	19.8361	22.6172	20.7717	18.1339	20.7951	20.9838	21.597	23.4805	21.0263	20.6318	23.0357	21.8687			9.13436	10.5744	10.6561	10.5756	12.6496	13.2836	11.417	12.2097	11.6577	10.7396	13.427	11.607	10.9555	12.0374	10.7755	12.3655			61.684	59.5603	59.3535	57.6619	57.8895
	27.3645	29.3272	29.3467	24.701	32.3214	29.5327	30.8761	30.442	30.1574	28.519	29.6649	28.3521	21.6429	25.21	22.674	20.1225	22.8198	23.1158	23.6241	25.1565	23.0233	22.268	24.6206	23.6228			9.67032	11.5736	11.6611	11.5113	13.8352	14.2726	12.4176	13.7324	12.47	11.7148	14.4741	12.4277	11.7426	12.582	11.5579	13.1496			71.0671	69.4527	68.3062	65.1393	65.0238
2	31.509	33.2108	33.6128	28.0722	36.9183	33.8652	34.4904	34.5894	33.8818	32.1373	33.0833	31.6705	24.1651	28.1321	25.216	22.377	25.4911	25.9512	25.7448	27.3265	24.4518	24.2292	26.6878	25.6506		2	10.6257	12.5922	13.012	12.6362	15.363	15.6447	13.5172	14.8665	13.1929	12.4543	15.6862	13.7166	12.5413	13.7294	12.4211	14.0776		2	79.0704	79.1456	76.2622	72.8167	71.1847
	35.2222	37.1577	37.8756	32.8856	41.4476	38.2138	38.9719	38.5493	37.9111	35.6095	37.6144	36.1077	26.471	31.1435	27.9635	24.8177	28.4986	28.7191	27.6067	29.3889	26.1179	25.9133	28.5776	27.924			11.7583	13.5185	14.067	13.9718	16.8895	17.1475	14.4073	16.1356	14.3701	13.3095	16.5764	14.8384	13.4444	14.5251	13.6394	15.1437			85.4992	87.134	83.3474	79.4122	75.7731
	39.6718	41.647	42.5406	36.3648	46.3057	42.9415	43.6202	42.8003	42.1786	39.3663	41.6915	39.8388	29.029	34.356	30.8945	27.4129	31.0755	31.3155	29.8908	31.4538	27.977	27.7528	30.3306	29.9549			12.6364	14.6748	15.2395	15.3637	18.0924	18.3951	16.2009	17.8667	15.201	14.2812	18.3074	15.5446	14.468	15.9936	14.6023	16.2797			89.8816	92.6429	88.5921	84.821	79.223
	43.9061	47.2058	47.4965	40.9828	52.325	48.211	48.341	47.8606	46.4682	43.6391	46.1191	44.325	32.1238	38.0511	33.3038	30.3104	34.4589	34.4078	31.8652	33.6388	30.1415	30.1181	32.5006	31.5636			13.8547	16.0088	16.6473	16.7784	19.2736	20.0655	17.8041	19.3276	16.53	15.2629	20.0921	16.6024	15.5929	16.9203	15.6234	17.4647			93.2935	96.8449	92.4231	89.7903	81.7939
	49.0674	52.9573	53.2797	46.0237	58.6812	54.309	53.2005	52.7498	51.0828	48.4717	50.3065	49.1466	35.204	42.0178	36.8036	33.3207	38.0037	38.2173	33.8757	35.0226	32.3339	32.4419	34.3634	34.059			15.2021	17.8623	18.2276	18.1101	21.3753	21.9531	18.5512	20.7106	17.8475	16.0128	21.8758	17.8872	16.8094	18.2977	16.7083	18.6749			95.6376	98.9794	95.5524	93.1523	83.7346
	54.9744	59.3961	59.9232	51.5834	65.0015	60.6628	58.4639	57.8331	56.0842	53.7658	54.7242	53.7962	38.3362	46.8269	40.263	37.309	41.3761	41.7027	35.5697	37.1166	34.2557	34.4322	36.414	35.9485			16.8529	19.881	20.5039	19.7554	23.55	24.3726	20.0896	23.0746	19.3761	17.2302	23.5555	19.4871	18.0034	19.708	18.2821	20.0202			97.621	99.9497	98.0972	95.6612	85.0196
3	60.7493	66.0182	66.4859	58.042	71.7238	67.6139	63.8377	63.6701	61.5732	58.2991	59.8364	59.1151	42.1177	51.2532	44.4848	40.7177	45.352	45.6523	37.8797	38.8789	35.9087	36.0839	38.559	38.218		3	18.5759	22.1424	22.2826	21.8338	26.3302	26.917	22.2196	25.565	20.8094	18.7297	25.1485	21.1787	19.7295	21.2281	19.9078	21.7709		3	98.9008	100	99.4075	97.7091	86.1357
	66.8576	72.5178	73.3074	63.6617	77.9351	74.6078	69.4176	68.4659	66.7426	63.1852	64.8934	64.9075	46.3131	56.1517	48.5415	44.6181	48.9724	49.9956	39.8927	40.5136	38.4042	38.5126	40.4577	40.0777			20.9183	23.8085	24.2594	24.1729	28.3442	29.4971	24.6214	28.2971	22.5831	20.5478	27.5719	22.9108	21.3307	22.8264	21.7511	23.6715			99.6467	99.9997	99.9082	99.0272	86.7773
	73.1765	78.9701	79.3341	70.6551	84.7981	80.3634	73.2983	72.559	71.4059	68.3083	69.054	69.5278	50.3591	61.0753	52.0162	48.6217	53.1668	54.099	41.394	42.0205	39.6833	40.5261	41.7822	41.3937			23.1974	26.025	25.9452	26.6881	30.7255	32.1961	27.3051	30.7751	24.5856	22.2248	30.0737	24.6777	23.0708	24.6124	23.4881	25.5334			99.9176	100	99.9993	99.8314	87.2508
	78.6841	84.6956	84.7793	77.7297	90.1252	85.8775	77.6662	75.8465	75.9119	71.8645	73.6253	74.7705	54.5083	65.8649	56.7078	53.3613	57.7411	58.9644	42.1302	43.2374	41.2099	42.2146	43.3498	42.7064			25.2372	28.4231	28.8108	28.992	33.8975	35.1423	29.7035	33.1791	26.3384	23.7368	32.6607	26.5262	25.6067	26.8214	25.6097	27.5694			100	100	99.9999	100	87.8953
	84.814	89.4512	89.0579	83.5162	93.9845	90.9499	81.0736	78.7133	80.066	75.5305	77.3714	78.8346	58.7266	71.1487	61.6705	58.6867	62.2359	63.6858	43.5384	44.2836	41.9653	44.2149	44.7041	44.2515			27.2849	31.4549	31.1113	31.0824	36.9168	38.6772	32.6991	36.2602	28.2699	25.666	35.3105	28.4343	28.2629	29.46	27.7058	29.9846			100	100	99.9998	99.9999	88.449
	89.5502	93.4285	92.9103	88.3517	96.9704	94.4758	83.601	80.4748	83.8057	78.4235	80.2166	81.7931	63.7014	76.0246	66.2319	63.7675	66.6322	68.444	43.8273	44.6812	42.7431	44.8506	45.4784	45.2993			30.0377	34.3959	34.066	33.873	39.8662	42.1344	36.0746	39.4961	30.7788	27.864	37.8609	31.162	30.5156	32.0947	30.2434	32.4964			100	100	99.9997	99.9999	89.0662
4	93.8287	96.1235	95.2518	92.5015	98.5199	96.8444	85.4317	82.2457	86.0535	79.6232	82.2046	84.3612	67.7294	81.3512	71.1417	68.4245	71.5434	73.4239	43.9203	45.009	43.45	45.7946	45.6716	45.8082		4	32.1149	37.362	36.8918	37.4433	43.0673	45.7741	39.4887	43.2456	32.571	30.1809	40.1417	33.8771	33.2677	34.5461	32.3152	35.2802		4	100	100	100	100	89.3531
	96.6373	97.8967	96.7446	95.4213	99.2863	98.4183	86.4091	82.7311	87.4952	80.93	84.4779	86.4136	72.381	86.1801	75.1045	73.8037	76.3144	78.342	44.1724	45.0742	43.5836	46.7541	45.9481	45.9458			35.154	40.4624	40.0178	40.8331	46.882	49.666	43.597	47.3167	35.1672	32.9038	42.9616	36.8543	35.9426	37.3934	34.9591	37.7679
	98.189	98.941	97.9159	97.4884	99.7194	99.1111	87.3987	83.5158	88.6826	81.7201	85.2882	87.9672	76.8872	89.8179	80.0228	78.849	80.5487	82.0742	44.2172	44.8246	43.455	47.0607	45.8127	46.2507			38.5408	43.7407	43.558	44.5695	50.444	53.6227	47.1677	50.9282	38.1028	35.7088	46.3991	39.3762	38.5531	39.85	36.9842	40.3963
	99.0535	99.4858	98.5343	98.773	99.9024	99.7106	87.8253	84.1939	89.763	82.6183	85.951	88.4982	81.4559	92.8504	83.9651	83.7239	84.829	86.0594	44.227	45.1718	43.4354	47.5027	45.3143	46.179			41.4924	47.1824	47.6018	48.249	53.9427	56.9433	50.8713	54.6949	40.5401	38.4844	49.9089	42.2059	40.9293	42.8894	39.7972	42.638
	99.6273	99.8166	98.8704	99.4085	99.9689	99.8764	88.3414	84.4201	90.0948	83.012	86.5116	88.9932	85.7105	95.1261	87.7139	88.1032	88.698	89.3819	43.1178	45.0592	42.6401	47.1062	45.2806	46.1877			45.152	51.0172	50.9983	52.1364	57.5244	60.8891	54.8703	57.8674	43.2861	41.2906	53.367	45.4292	43.3986	45.986	42.6369	44.8206
	99.8464	99.9317	99.2156	99.7591	99.9841	99.9552	88.8817	84.6223	90.3782	83.5772	86.8918	89.1649	89.0344	96.6925	91.0951	91.1949	91.3675	92.4765	43.1093	44.9682	42.7901	47.2928	44.9482	46.3295			48.5345	55.3659	54.5871	56.0823	61.0394	64.2167	57.8571	61.5832	46.0953	44.4926	57.5417	48.5353	45.3074	47.824	45.0102	46.5808
5	99.9781	99.9746	99.4196	99.9209	99.997	99.9904	89.3615	84.7252	90.5418	84.3285	87.5048	89.7197	92.001	97.8268	93.1074	94.0919	93.9081	94.2622	42.6581	44.7114	43.0294	47.0233	44.4272	46.3417		5	51.8278	59.4421	58.6209	59.6477	64.0302	67.1098	60.4269	65.0572	49.438	46.8275	61.1629	51.7745	46.7919	49.7213	46.7241	47.8762
	99.9904	99.9834	99.6863	99.9849	99.9927	99.9972	89.294	85.1361	90.874	84.5591	87.4606	89.7809	93.9993	98.6523	95.0045	96.2527	95.5703	96.049	42.751	45.3316	43.0384	47.1622	44.5943	46.9576			55.7304	63.7475	63.2045	63.7445	66.5279	70.2219	62.9633	67.7312	52.8259	49.7198	64.9594	54.8044	48.077	51.2371	48.7121	49.4535
	99.9993	99.9864	99.7771	99.9916	99.9952	99.998	90.0628	85.9872	91.6665	84.8369	87.9152	89.9383	95.6774	99.125	96.0982	97.7592	96.8619	97.2995	42.5835	45.4859	43.7751	47.0682	44.5195	47.1134			60.4216	68.0229	67.6327	67.5901	68.6312	72.4051	65.496	69.8776	56.5612	53.3535	68.7146	57.7451	48.785	52.2693	49.9675	50.5395
	99.9999	99.9887	99.8199	99.9982	100	99.9998	90.6904	86.1555	91.8233	85.4478	88.4386	90.7904	97.2156	99.374	97.2563	98.5708	97.5794	98.0487	42.692	46.007	44.0309	47.2559	44.6534	47.2077			65.0466	71.9074	71.7237	71.3136	70.7087	74.5233	67.4435	71.5266	59.7923	56.6125	72.3368	60.9732	49.2242	53.1783	50.1525	51.5714
	99.9999	99.9952	99.8704	99.9967	100	99.9995	91.4736	87.2691	92.2544	86.2385	89.3323	91.7625	97.954	99.5475	97.8001	99.1125	98.1239	98.549	43.2703	45.7053	44.6018	47.234	45.1135	47.6041			69.4296	75.8458	75.7486	75.206	72.4546	76.3161	69.44	72.9187	63.1501	59.3706	75.4938	64.4596	49.8966	52.9988	50.7716	51.9765
	100	99.9972	99.8713	100	100	99.9992	91.8165	88.0373	92.4476	86.3371	89.6402	91.8565	98.1498	99.5313	98.2892	99.4744	98.2376	98.8058	43.6654	45.5892	44.742	48.0558	44.9502	47.6494			73.5793	79.8722	80.2324	79.1202	73.5832	77.8791	71.2714	74.0613	66.6345	62.8477	78.335	67.5075	50.3368	52.8425	51.3862	52.1596
6	99.9991	99.9998	99.9196	100	99.9997	99.9997	92.6943	87.7049	92.95	87.2179	90.4954	92.4911	98.1281	99.5289	98.3957	99.5164	98.1171	98.7747	43.8704	45.2149	45.5502	47.6373	45.2974	47.7955		6	77.2771	83.2202	83.7121	82.2846	75.052	79.1985	72.7084	75.3986	70.0898	66.6291	81.0692	70.7371	50.0478	52.8392	51.1506	52.0433
	99.9999	99.9963	99.9196	100	99.9975	99.9991	93.0278	88.2746	93.3853	87.686	90.6632	92.8657	98.0509	99.4594	98.2572	99.5456	97.8515	98.6646	43.4428	45.8536	45.9839	47.1869	45.6539	48.1781			80.318	86.9322	86.7196	85.0248	75.7532	80.1143	73.8526	76.3722	73.8475	70.1397	83.7862	74.1345	50.0298	52.7159	50.9733	51.5797
	99.9998	99.9993	99.9748	100	99.9996	99.9996	93.5258	88.8486	93.5296	88.7561	91.076	93.268	97.8393	99.5725	98.0302	99.2433	97.6408	98.2708	43.6911	45.1955	45.8085	47.0464	46.1807	48.7195			83.4374	89.7498	89.671	87.8981	76.6512	80.7274	74.7254	77.0523	77.5045	73.7297	86.2277	77.7114	49.7435	52.3872	51.0267	51.0543
	99.9996	100	99.9776	99.9987	99.9992	99.9961	93.318	89.6443	93.9743	88.745	91.6773	93.4838	97.7118	99.4869	97.7862	99.056	97.3234	98.2101	44.4548	45.4621	45.9468	47.6126	46.7453	48.4673			86.945	92.5403	92.2086	90.2503	77.098	81.3739	75.7106	77.4822	80.9449	77.2964	88.1633	80.6343	49.086	51.7636	50.7144	50.6692
	99.9996	99.9997	99.9851	99.9993	99.9991	99.9993	94.1094	89.5911	94.1376	89.455	91.8086	93.7626	97.2968	99.3791	97.6727	98.9963	97.2108	98.0056	44.8691	45.9387	46.5422	48.677	46.6243	48.7882			90.0541	94.8519	94.1157	92.4023	77.5451	82.5263	76.4202	77.3742	84.0123	80.7715	90.217	83.345	48.8043	50.994	49.8873	50.2193
	100	99.9999	99.9907	99.999	99.997	99.994	94.1888	89.6674	94.4103	90.1481	91.9172	94.0822	97.2445	99.4508	97.5931	99.0062	96.9976	97.8784	45.1228	46.1626	46.7645	48.3817	47.2883	48.898			92.3117	96.4371	95.4223	94.6177	77.3443	83.0327	76.8451	77.808	86.8956	84.32	92.3259	85.6937	47.8763	50.7379	49.3902	50.1698
7	100	99.9992	99.9817	99.9985	99.9997	99.9989	94.2409	89.9421	94.8004	90.0422	92.0436	93.9934	97.33	99.5029	97.7016	98.8667	97.2041	97.9324	45.037	45.8021	47.2015	48.6746	47.7653	49.7315		7	94.3861	97.8626	96.8398	95.9866	78.316	83.6405	77.4082	78.3725	89.5218	87.5625	94.2822	87.9404	48.023	50.8122	49.8264	50.6471
	99.9996	99.9985	99.9842	99.9994	99.9934	99.9986	94.2373	90.3222	94.9952	90.0884	91.7593	93.7922	97.1194	99.5732	97.7262	98.9463	97.0855	98.1728	45.3496	46.0921	47.4408	48.9115	47.4915	50.132			96.0853	98.7015	97.8099	97.2653	79.0757	84.0549	78.2094	78.5672	91.9176	90.6736	95.687	89.6331	47.5057	50.7352	49.0587	49.8469
	100	99.9992	99.987	99.9965	99.9986	99.9986	94.7305	90.5785	94.9603	90.0179	91.4867	93.863	97.1874	99.5775	97.7585	98.9998	97.1506	98.0391	45.9107	46.6838	48.1917	49.0762	48.32	50.307			97.4751	99.3585	98.5656	98.0481	78.8953	84.7268	78.123	79.013	93.8259	93.2806	96.8353	91.4766	46.8348	49.8005	48.5375	49.0468
	99.9972	100	99.9976	99.9965	99.9984	99.9967	94.3796	90.9236	95.1626	90.351	91.009	94.2675	97.4456	99.5534	98.0388	98.8305	97.1821	98.0562	45.4607	46.9353	48.2138	48.3717	49.0911	50.8185			98.6602	99.6463	99.153	98.8698	78.7628	84.1902	78.38	80.0079	95.4823	95.0712	97.6927	93.0318	45.6134	49.0316	47.9756	48.4591
	99.9995	100	99.9905	99.9978	99.9968	99.998	94.5977	90.8692	95.0823	90.0708	91.4127	94.3572	97.6454	99.5642	97.9922	98.9862	97.2361	98.2296	46.0145	47.1107	48.4167	49.228	49.233	51.2355			99.1387	99.8483	99.3585	99.3075	78.5683	84.1717	78.3582	80.1758	96.8451	96.4926	98.3927	94.4187	45.4608	48.7729	47.4559	47.4942
	99.9991	99.9998	99.9937	99.998	99.9954	99.9993	94.4735	90.1266	95.2002	90.5071	91.1409	94.0608	97.7355	99.6907	98.2035	99.0334	97.2565	98.4854	45.6524	46.7776	49.4404	49.7139	49.7272	51.9981			99.6326	99.9825	99.5654	99.6419	78.929	83.4387	78.4934	79.6961	98.0414	97.691	99.0957	95.5617	44.7554	47.7627	46.8281	47.1375
8	99.9999	99.9999	99.997	99.9959	99.9986	99.9993	93.9945	90.7005	94.6335	90.5483	91.1575	93.8807	97.822	99.7297	98.1897	99.1549	97.4849	98.6607	46.9577	47.2775	49.2709	49.2552	49.8038	51.6882		8	99.8718	99.9678	99.7524	99.8622	78.3487	83.1331	78.538	80.0783	98.7568	98.4102	99.5586	96.6749	44.2012	47.4123	46.7489	47.0945
		99.9988	99.9995	99.9973	99.9935	99.9982	99.9995																				99.9771	99.9949	99.9162	99.9754	78.7666	82.6035	78.861	79.9541	99.3768	98.9421	99.6945	97.4291	43.7272	46.5677	46.6647	46.879
																											99.998	100	99.9765	99.9958	78.9743	82.59	78.302	79.1162	99.6813	99.4394	99.8406	98.3145	43.5972	46.2238	46.1825	46.6309
																											99.9988	100	99.9993	99.988	79.2856	82.4201	78.3547	79.7482	99.8371	99.7618	99.8492	98.9817	43.3606	46.0166	46.216	46.4223
																											99.9975	100	99.9969	99.9926	79.2586	82.3683	78.0131	79.9224	99.8385	99.8588	99.8949	99.2648	43.1271	45.9785	45.8348	45.7567
																											99.9994	99.9999	99.9999	99.9972	79.0981	81.8301	78.1824	79.5433	99.9197	99.8863	99.9088	99.4408	42.8479	45.9369	45.4097	45.7017
																										9	99.9997	99.9999	99.9994	99.9952	78.7232	81.7294	78.0444	79.8449	99.9176	99.9306	99.887	99.6409	42.3751	46.0426	45.2138	45.5534
			These are confluence measurements from IncuCyte proliferation assays
[truncated: 11 more columns]

## Sheet: EFig 5j
	MIA PaCa-2																										PANC-1																			7940B
Days	DMSO						ND646						ESK						ND646+ESK							Days	DMSO				ND646				ESK				ND646+ESK						Days	DMSO
0	7.69733	7.50195	7.83144	7.06593	8.57956	7.93327	8.34282	8.63512	8.85981	7.46428	8.55601	8.14453	7.93835	7.0492	7.76842	7.68034	7.14961	8.37219	7.6108	8.85291	9.02331	8.10552	7.97537	7.98297		0	4.4083	5.11391	5.03563	4.95267	6.14384	6.84346	5.98722	5.72886	5.08758	4.87809	5.64752	4.72099	5.71917	5.90524	5.96046	6.10578			0	7.94022	7.93093	8.03419	8.56011
	8.85852	8.69661	8.92693	8.00057	9.62918	9.05182	9.60737	9.80812	9.87671	8.6896	9.72373	9.30167	9.14486	7.97043	8.71736	8.59659	8.11032	9.31821	8.53839	9.96129	10.3995	9.10895	8.76004	9.01547			4.5837	5.34863	5.3721	5.45285	6.41972	7.23769	6.376	6.19415	5.33064	4.90437	5.82806	4.8442	5.69419	5.91346	5.99273	6.32777				9.69826	9.46939	9.74409	10.1455
	9.78419	9.68638	10.0586	9.06486	10.8008	10.1208	10.7367	10.6669	10.6797	9.50117	10.711	10.4635	10.0476	8.78914	9.8008	9.55284	8.75761	10.2433	9.31531	11.0416	11.6679	10.0146	9.83053	10.2753			4.95312	5.6316	5.85442	5.86526	6.80013	7.23958	6.70168	6.75568	5.56219	5.15562	6.22338	5.19744	5.92036	6.09174	6.37163	6.55898				11.5443	10.89	11.378	11.9835
	10.8716	10.5849	11.2381	9.83409	12.2291	11.4776	11.9905	12.1445	11.7143	10.7467	12.2342	11.5432	11.4193	9.52637	11.2332	10.5103	9.86784	11.4583	10.4203	12.0774	12.8308	11.0225	10.9576	11.0178			5.15663	5.97246	6.08755	6.11898	7.01184	7.91006	7.1629	7.00337	5.92278	5.50683	6.48612	5.485	6.39554	6.22339	6.43954	6.97559				14.2524	13.2997	14.0239	14.6881
	12.1208	12.2393	12.6229	10.8933	13.8525	12.7309	13.4747	13.8824	13.4916	12.1989	13.5591	13.0534	12.578	10.4515	12.6	12.0114	11.1544	13.0688	11.6638	13.6672	14.2598	12.5761	12.0103	12.4842			5.50422	6.42069	6.53219	6.56774	7.55835	8.37265	7.5065	7.39942	6.31777	5.95786	6.84985	5.86104	6.78445	6.61161	6.72865	7.21085				18.1014	16.4979	17.322	18.6017
	13.8407	14.0999	14.1558	12.1142	15.4431	14.0653	14.9654	15.4276	15.2575	13.5302	15.158	14.2238	14.0243	11.7415	13.9692	13.2689	12.804	14.7163	13.0785	15.3424	15.9793	14.2012	13.3349	13.7893			5.94182	6.79981	7.22524	6.9043	8.20043	9.15665	7.92525	7.99111	6.68303	6.16847	7.50429	6.19151	7.06325	7.34476	7.1601	7.8016				22.5814	20.7613	22.0745	23.2405
1	15.6217	15.7221	16.2111	13.6616	17.5128	16.4169	16.9652	17.0436	17.008	15.263	16.9003	16.0485	15.7918	13.3983	15.4771	14.8408	14.0652	16.3364	14.8522	17.057	17.9865	15.7411	14.7131	15.4288		1	6.66432	7.31907	7.80807	7.58762	8.84234	9.78391	8.75585	8.70149	7.30697	6.78528	8.18164	6.90116	7.73552	7.92786	8.25243	8.5103			1	27.9838	25.4844	27.1627	28.2897
	17.2345	18.1313	18.3709	15.196	19.6008	18.2787	19.1932	19.4426	18.9706	17.3497	19.0768	17.965	17.8561	14.6598	17.5727	16.4296	16.0879	18.2897	16.7067	19.2585	19.7418	17.4011	16.6936	17.4841			7.13806	8.08215	8.55924	8.09259	9.88176	10.6816	9.32897	9.68142	8.32205	7.48733	8.71566	7.68235	8.40906	8.55131	9.10446	9.62499				35.1066	32.1102	33.5433	35.0783
	19.3691	20.3346	20.9952	17.3136	22.3756	20.4223	21.8074	21.7818	21.5247	19.4845	21.2369	20.3942	20.2214	16.6101	19.8177	18.7081	18.16	20.7302	18.7947	21.711	22.2488	19.8303	18.724	19.3585			7.82451	8.76718	8.99471	8.94483	10.8743	11.2505	10.5361	10.5371	9.19975	8.05728	9.58534	8.24085	9.22644	9.45897	9.94957	10.5028				42.8852	40.3034	40.8431	42.1354
	21.8252	22.918	23.5542	19.4079	25.49	23.4131	24.7206	24.4751	24.3176	22.1431	24.2692	23.0331	22.7346	18.6092	22.2451	21.1539	20.6773	23.1393	21.0797	24.5915	24.9035	22.3833	20.9392	21.854			8.48166	9.65427	9.78475	9.51975	11.7929	12.0349	11.0314	11.5253	10.0295	8.69478	10.3845	8.75399	10.0051	10.2994	10.8852	11.4709				51.5628	49.3328	49.5964	49.9806
	24.6485	25.9542	26.5558	21.9132	28.4819	26.2572	27.5727	27.329	27.1251	25.2319	26.9763	25.3819	25.3536	21.0199	24.7793	23.9023	23.3681	26.2474	23.7616	27.4975	27.6322	25.0704	23.3773	24.298			9.13436	10.5744	10.6561	10.5756	12.6496	13.2836	11.417	12.2097	10.7848	9.75537	11.0644	9.48347	10.858	11.3935	11.6346	12.3815				61.684	59.5603	59.3535	57.6619
	27.3645	29.3272	29.3467	24.701	32.3214	29.5327	30.8761	30.442	30.1574	28.519	29.6649	28.3521	28.2342	23.4677	27.5336	26.3229	25.856	29.4702	26.0803	30.4744	31.121	28.0018	26.1621	26.8443			9.67032	11.5736	11.6611	11.5113	13.8352	14.2726	12.4176	13.7324	11.8026	10.8247	12.241	10.4438	11.5326	12.3917	12.7099	13.6369				71.0671	69.4527	68.3062	65.1393
2	31.509	33.2108	33.6128	28.0722	36.9183	33.8652	34.4904	34.5894	33.8818	32.1373	33.0833	31.6705	31.7407	26.5694	31.3117	30.169	29.1089	33.5544	29.8333	34.5938	34.9172	31.5893	29.3832	29.7435		2	10.6257	12.5922	13.012	12.6362	15.363	15.6447	13.5172	14.8665	12.7688	12.1929	13.5665	11.39	12.8395	13.108	14.1174	14.5365			2	79.0704	79.1456	76.2622	72.8167
	35.2222	37.1577	37.8756	32.8856	41.4476	38.2138	38.9719	38.5493	37.9111	35.6095	37.6144	36.1077	35.9779	30.2041	35.0484	34.1325	33.0597	37.6093	33.1902	37.8103	38.6353	35.2792	32.7023	33.5246			11.7583	13.5185	14.067	13.9718	16.8895	17.1475	14.4073	16.1356	13.9833	13.3924	14.9037	12.3531	14.1075	14.2938	15.3051	15.9807				85.4992	87.134	83.3474	79.4122
	39.6718	41.647	42.5406	36.3648	46.3057	42.9415	43.6202	42.8003	42.1786	39.3663	41.6915	39.8388	39.8078	34.1631	39.2663	38.116	37.0271	41.9386	36.9605	42.7958	42.7212	38.8878	36.0672	36.4093			12.6364	14.6748	15.2395	15.3637	18.0924	18.3951	16.2009	17.8667	15.2217	14.4412	16.5913	13.5668	15.5243	15.6616	16.5543	17.2633				89.8816	92.6429	88.5921	84.821
	43.9061	47.2058	47.4965	40.9828	52.325	48.211	48.341	47.8606	46.4682	43.6391	46.1191	44.325	44.1797	38.0201	43.9843	42.2616	41.0951	47.0278	41.0167	46.6587	46.5028	42.7514	40.1405	40.6598			13.8547	16.0088	16.6473	16.7784	19.2736	20.0655	17.8041	19.3276	16.7189	15.2106	18.1507	14.9062	16.9023	17.2276	17.906	18.7735				93.2935	96.8449	92.4231	89.7903
	49.0674	52.9573	53.2797	46.0237	58.6812	54.309	53.2005	52.7498	51.0828	48.4717	50.3065	49.1466	49.3628	42.5579	48.8741	47.3928	45.9374	52.2358	45.0557	51.3348	50.5477	47.5593	43.9415	44.9009			15.2021	17.8623	18.2276	18.1101	21.3753	21.9531	18.5512	20.7106	18.6548	16.3438	20.0077	16.5005	18.6596	18.5452	19.5946	20.3662				95.6376	98.9794	95.5524	93.1523
	54.9744	59.3961	59.9232	51.5834	65.0015	60.6628	58.4639	57.8331	56.0842	53.7658	54.7242	53.7962	54.3501	47.2077	54.2578	53.199	50.5768	57.825	49.5158	56.1389	54.8903	51.7931	48.0209	48.7724			16.8529	19.881	20.5039	19.7554	23.55	24.3726	20.0896	23.0746	20.4688	17.9992	21.7514	18.1413	20.4419	20.3746	21.5529	22.5524				97.621	99.9497	98.0972	95.6612
3	60.7493	66.0182	66.4859	58.042	71.7238	67.6139	63.8377	63.6701	61.5732	58.2991	59.8364	59.1151	60.3929	52.6186	59.8752	59.106	56.2572	63.0261	53.8139	60.9299	59.5711	56.4832	52.562	53.3752		3	18.5759	22.1424	22.2826	21.8338	26.3302	26.917	22.2196	25.565	22.3791	20.0509	23.4642	19.8413	22.4622	22.6906	24.2305	25.0997			3	98.9008	100	99.4075	97.7091
	66.8576	72.5178	73.3074	63.6617	77.9351	74.6078	69.4176	68.4659	66.7426	63.1852	64.8934	64.9075	65.8525	57.9552	65.7083	64.707	61.9644	68.8106	58.2501	65.4527	64.1045	61.5068	56.9631	58.2101			20.9183	23.8085	24.2594	24.1729	28.3442	29.4971	24.6214	28.2971	24.0736	21.5252	25.3677	21.6621	24.4968	24.7983	26.2458	27.7213				99.6467	99.9997	99.9082	99.0272
	73.1765	78.9701	79.3341	70.6551	84.7981	80.3634	73.2983	72.559	71.4059	68.3083	69.054	69.5278	71.9225	63.0973	71.052	70.3446	67.6098	73.9435	61.8332	69.8354	67.6374	65.8203	61.1338	62.3414			23.1974	26.025	25.9452	26.6881	30.7255	32.1961	27.3051	30.7751	25.951	23.1717	27.5015	23.2805	27.0578	26.985	28.7377	30.121				99.9176	100	99.9993	99.8314
	78.6841	84.6956	84.7793	77.7297	90.1252	85.8775	77.6662	75.8465	75.9119	71.8645	73.6253	74.7705	76.8162	69.0117	77.2904	76.0536	73.404	79.5342	65.1949	73.3769	70.5546	69.4777	65.3794	65.8698			25.2372	28.4231	28.8108	28.992	33.8975	35.1423	29.7035	33.1791	28.1302	24.7772	29.0463	25.3072	29.5473	29.5458	31.3044	32.2879				100	100	99.9999	100
	84.814	89.4512	89.0579	83.5162	93.9845	90.9499	81.0736	78.7133	80.066	75.5305	77.3714	78.8346	81.9129	74.5869	82.4213	81.6861	78.829	84.1472	68.4288	76.0705	73.609	73.0122	68.7877	69.0323			27.2849	31.4549	31.1113	31.0824	36.9168	38.6772	32.6991	36.2602	30.1637	26.5066	31.0454	27.5271	32.2875	31.8619	34.0807	35.2966				100	100	99.9998	99.9999
	89.5502	93.4285	92.9103	88.3517	96.9704	94.4758	83.601	80.4748	83.8057	78.4235	80.2166	81.7931	86.0512	80.5569	86.8805	87.13	82.9184	88.1491	70.34	78.4916	75.6143	76.3177	71.4882	71.8982			30.0377	34.3959	34.066	33.873	39.8662	42.1344	36.0746	39.4961	32.0796	28.8197	33.0754	29.7638	34.686	34.6733	36.7578	37.6825				100	100	99.9997	99.9999
4	93.8287	96.1235	95.2518	92.5015	98.5199	96.8444	85.4317	82.2457	86.0535	79.6232	82.2046	84.3612	89.2119	85.0456	90.3018	91.2132	86.6798	91.2841	71.414	79.5724	76.9024	77.9419	73.1975	74.0166		4	32.1149	37.362	36.8918	37.4433	43.0673	45.7741	39.4887	43.2456	33.9504	31.1838	35.2122	32.9494	36.8766	36.9324	39.9275	40.7564			4	100	100	100	100
	96.6373	97.8967	96.7446	95.4213	99.2863	98.4183	86.4091	82.7311	87.4952	80.93	84.4779	86.4136	92.0606	89.1316	93.4014	94.1065	90.3609	93.6713	72.007	80.3267	78.5175	79.1087	74.2392	75.8523			35.154	40.4624	40.0178	40.8331	46.882	49.666	43.597	47.3167	36.5955	33.1293	38.2955	34.9404	39.6946	39.8331	42.9061	43.7968				100	100	99.9998	100
	98.189	98.941	97.9159	97.4884	99.7194	99.1111	87.3987	83.5158	88.6826	81.7201	85.2882	87.9672	94.5328	92.3838	95.373	96.4315	92.736	95.684	73.0086	81.0567	79.1815	80.0402	75.2873	77.5383			38.5408	43.7407	43.558	44.5695	50.444	53.6227	47.1677	50.9282	39.5331	35.4185	41.0386	36.7325	42.7799	42.515	46.2405	46.6533				99.9993	99.9998	100	99.9997
	99.0535	99.4858	98.5343	98.773	99.9024	99.7106	87.8253	84.1939	89.763	82.6183	85.951	88.4982	96.4318	94.7935	96.9726	97.912	94.7628	97.2209	73.9534	81.3583	78.9335	80.3527	76.0319	78.5734			41.4924	47.1824	47.6018	48.249	53.9427	56.9433	50.8713	54.6949	42.5351	37.1123	43.258	38.4324	46.3651	45.6556	48.6864	49.7145				99.9972	99.9999	99.9997	100
	99.6273	99.8166	98.8704	99.4085	99.9689	99.8764	88.3414	84.4201	90.0948	83.012	86.5116	88.9932	97.5791	96.5924	98.1574	98.7106	96.1323	98.1945	73.1491	81.1905	79.3232	80.6506	76.5699	78.9034			45.152	51.0172	50.9983	52.1364	57.5244	60.8891	54.8703	57.8674	44.6553	39.3195	45.7268	40.82	49.122	49.021	51.9335	52.7235				99.9947	100	100	99.9999
	99.8464	99.9317	99.2156	99.7591	99.9841	99.9552	88.8817	84.6223	90.3782	83.5772	86.8918	89.1649	98.3087	97.7841	98.9319	99.2873	97.3021	98.8674	73.7377	81.8061	79.7065	80.8254	77.0429	79.7329			48.5345	55.3659	54.5871	56.0823	61.0394	64.2167	57.8571	61.5832	47.0632	41.9511	49.1561	43.8598	51.4154	51.4583	54.7076	55.1941				99.9999	100	99.999	99.9996
5	99.9781	99.9746	99.4196	99.9209	99.997	99.9904	89.3615	84.7252	90.5418	84.3285	87.5048	89.7197	98.8909	98.4981	99.4545	99.55	98.2424	99.4021	74.4862	82.3954	79.5866	81.661	77.1466	79.7352		5	51.8278	59.4421	58.6209	59.6477	64.0302	67.1098	60.4269	65.0572	49.1688	43.6001	52.6515	46.9062	54.0963	54.0177	57.7629	57.0725			5	99.9981	100	99.9998	99.9999
	99.9904	99.9834	99.6863	99.9849	99.9927	99.9972	89.294	85.1361	90.874	84.5591	87.4606	89.7809	99.25	99.0163	99.7558	99.7545	98.9199	99.6337	74.5514	82.5384	79.4104	81.353	77.7144	80.2275			55.7304	63.7475	63.2045	63.7445	66.5279	70.2219	62.9633	67.7312	51.7119	45.7571	55.8402	50.1875	56.2062	56.4126	60.4347	59.0186				99.9999	99.9995	99.9995	99.9992
	99.9993	99.9864	99.7771	99.9916	99.9952	99.998	90.0628	85.9872	91.6665	84.8369	87.9152	89.9383	99.6291	99.3644	99.8955	99.8474	99.2819	99.77	75.1341	83.1332	79.5811	82.3556	77.2954	80.6658			60.4216	68.0229	67.6327	67.5901	68.6312	72.4051	65.496	69.8776	54.5948	47.7322	58.6815	52.4213	57.4146	58.6837	62.5052	60.8374				99.9992	99.9995	99.9998	99.9993
	99.9999	99.9887	99.8199	99.9982	100	99.9998	90.6904	86.1555	91.8233	85.4478	88.4386	90.7904	99.7496	99.5409	99.9396	99.9624	99.5395	99.8555	75.654	83.6505	80.4562	82.3402	77.8446	81.9607			65.0466	71.9074	71.7237	71.3136	70.7087	74.5233	67.4435	71.5266	57.9276	50.5502	61.3888	54.8098	59.0582	60.7138	64.5498	62.0976				99.9991	99.9992	99.999	99.9996
	99.9999	99.9952	99.8704	99.9967	100	99.9995	91.4736	87.2691	92.2544	86.2385	89.3323	91.7625	99.8536	99.7186	99.9838	99.99	99.7754	99.9477	75.7366	84.0059	80.5211	83.2019	78.6232	82.567			69.4296	75.8458	75.7486	75.206	72.4546	76.3161	69.44	72.9187	60.7432	53.6422	64.6	57.6028	60.2313	62.3043	66.1492	62.8362				99.9955	99.9997	99.999	99.9991
	100	99.9972	99.8713	100	100	99.9992	91.8165	88.0373	92.4476	86.3371	89.6402	91.8565	99.901	99.7887	99.9846	99.9991	99.8332	99.9436	75.9592	84.4342	80.3795	83.6129	79.6012	82.727			73.5793	79.8722	80.2324	79.1202	73.5832	77.8791	71.2714	74.0613	63.2676	55.7418	67.2714	60.4151	61.2352	63.4565	67.2732	63.4756				99.9975	99.998	99.9994	99.998
6	99.9991	99.9998	99.9196	100	99.9997	99.9997	92.6943	87.7049	92.95	87.2179	90.4954	92.4911	99.9288	99.7984	99.9993	99.9996	99.9184	99.9509	76.0273	84.3458	81.0228	85.0243	79.7293	83.2968		6	77.2771	83.2202	83.7121	82.2846	75.052	79.1985	72.7084	75.3986	66.0618	58.4214	70.5033	62.8096	62.2881	64.3679	68.3015	63.924			6	99.9993	99.9979	99.9983	99.9981
	99.9999	99.9963	99.9196	100	99.9975	99.9991	93.0278	88.2746	93.3853	87.686	90.6632	92.8657	99.944	99.8383	99.9925	99.9984	99.9227	99.9861	76.366	84.605	81.4368	84.2513	80.5826	84.1488			80.318	86.9322	86.7196	85.0248	75.7532	80.1143	73.8526	76.3722	68.6511	62.0884	73.3535	65.3382	62.129	64.9362	69.7022	64.2032
	99.9998	99.9993	99.9748	100	99.9996	99.9996	93.5258	88.8486	93.5296	88.7561	91.076	93.268	99.9525	99.8366	99.9872	100	99.9176	99.9902	76.4295	85.6444	80.9302	84.679	81.2265	84.5083			83.4374	89.7498	89.671	87.8981	76.6512	80.7274	74.7254	77.0523	71.1381	64.9987	75.7587	67.7041	62.461	65.3854	70.4224	64.8842
	99.9996	100	99.9776	99.9987	99.9992	99.9961	93.318	89.6443	93.9743	88.745	91.6773	93.4838	99.9563	99.8401	99.9831	99.9998	99.9282	99.9944	76.5865	85.7257	81.3603	85.0431	81.114	84.8254			86.945	92.5403	92.2086	90.2503	77.098	81.3739	75.7106	77.4822	73.6812	66.936	78.9683	70.0104	63.0662	65.6005	70.5184	64.9478
	99.9996	99.9997	99.9851	99.9993	99.9991	99.9993	94.1094	89.5911	94.1376	89.455	91.8086	93.7626	99.9709	99.8782	99.987	99.9999	99.9147	99.9972	77.1166	85.7522	81.9177	85.1069	81.6143	84.8414			90.0541	94.8519	94.1157	92.4023	77.5451	82.5263	76.4202	77.3742	76.3371	69.1855	81.1762	73.0134	62.6756	65.5546	70.8432	65.0133
	100	99.9999	99.9907	99.999	99.997	99.994	94.1888	89.6674	94.4103	90.1481	91.9172	94.0822	99.9615	99.888	99.9896	99.9993	99.9323	99.9994	77.4309	86.1604	81.8377	85.8485	82.0325	85.3978			92.3117	96.4371	95.4223	94.6177	77.3443	83.0327	76.8451	77.808	78.5767	71.7965	82.9967	75.2686	62.207	66.286	70.8788	64.3683
7	100	99.9992	99.9817	99.9985	99.9997	99.9989	94.2409	89.9421	94.8004	90.0422	92.0436	93.9934	99.9596	99.8966	99.9837	99.9987	99.9286	99.9961	77.5942	86.3002	82.4157	85.778	81.7482	86.1201		7	94.3861	97.8626	96.8398	95.9866	78.316	83.6405	77.4082	78.3725	81.2105	73.2081	84.8085	76.5589	62.045	66.2143	71.2829	64.9989
	99.9996	99.9985	99.9842	99.9994	99.9934	99.9986	94.2373	90.3222	94.9952	90.0884	91.7593	93.7922	99.9608	99.9477	99.985	100	99.9417	99.9992	77.4822	86.7962	82.406	85.2109	81.8475	86.189			96.0853	98.7015	97.8099	97.2653	79.0757	84.0549	78.2094	78.5672	83.4979	75.969	87.2455	78.8231	61.9915	65.6068	71.4245	64.5538
	100	99.9992	99.987	99.9965	99.9986	99.9986	94.7305	90.5785	94.9603	90.0179	91.4867	93.863	99.9494	99.945	99.9892	100	99.9489	99.9998	78.124	87.0863	82.4289	85.897	82.1342	86.2007			97.4751	99.3585	98.5656	98.0481	78.8953	84.7268	78.123	79.013	85.7122	78.8032	89.2274	80.6259	60.9686	64.7836	70.4917	64.0802
	99.9972	100	99.9976	99.9965	99.9984	99.9967	94.3796	90.9236	95.1626	90.351	91.009	94.2675	99.9669	99.9442	99.997	99.9984	99.9465	99.9994	78.8352	87.6459	82.3539	85.6032	82.4588	86.704			98.6602	99.6463	99.153	98.8698	78.7628	84.1902	78.38	80.0079	87.7384	80.499	91.2954	82.6369	60.8852	64.739	70.3034	63.6881
	99.9995	100	99.9905	99.9978	99.9968	99.998	94.5977	90.8692	95.0823	90.0708	91.4127	94.3572	99.9922	99.9663	99.9929	99.9989	99.9436	99.9989	78.7408	87.4977	81.692	85.6249	82.7714	86.3677			99.1387	99.8483	99.3585	99.3075	78.5683	84.1717	78.3582	80.1758	89.6082	82.1905	92.5538	84.5927	60.5935	63.7931	69.959	62.404
	99.9991	99.9998	99.9937	99.998	99.9954	99.9993	94.4735	90.1266	95.2002	90.5071	91.1409	94.0608	99.9916	99.9711	99.9952	99.9967	99.9519	99.9965	79.1407	86.5811	82.8566	85.4148	82.6806	86.8599			99.6326	99.9825	99.5654	99.6419	78.929	83.4387	78.4934	79.6961	91.2384	84.7753	94.4684	86.9085	59.3425	62.9703	68.8113	61.9154
8	99.9999	99.9999	99.997	99.9959	99.9986	99.9993	93.9945	90.7005	94.6335	90.5483	91.1575	93.8807	99.9951	99.9754	99.9991	99.9935	99.9475	99.9999	78.6947	86.6629	82.3007	85.3922	82.5015	86.4811		8	99.8718	99.9678	99.7524	99.8622	78.3487	83.1331	78.538	80.0783	92.3899	86.7891	95.8594	88.4493	58.6125	62.3494	68.2065	61.2942
																											99.9771	99.9949	99.9162	99.9754	78.7666	82.6035	78.861	79.9541	93.8003	89.0912	97.4031	90.2738	58.5258	61.8334	67.2346	60.9699
																											99.998	100	99.9765	99.9958	78.9743	82.59	78.302	79.1162	95.3188	90.6125	97.8511	91.6869	58.028	60.8855	67.1154	60.2141
																											99.9988	100	99.9993	99.988	79.2856	82.4201	78.3547	79.7482	96.653	91.8588	99.0172	92.8636	57.5356	60.1402	66.6237	59.8862
																											99.9975	100	99.9969	99.9926	79.2586	82.3683	78.0131	79.9224	97.8086	93.3449	98.9538	93.8036	56.557	59.6082	66.0055	58.9523
																											99.9994	99.9999	99.9999	99.9972	79.0981	81.8301	78.1824	79.5433	98.7373	94.6152	99.483	95.1784	55.7424	59.1146	64.6789	58.8073
																										9	99.9997	99.9999	99.9994	99.9952	78.7232	81.7294	78.0444	79.8449	99.2694	95.9998	99.7081	95.8764	54.9393	59.042	64.1061	57.7274
[truncated: 12 more columns]

## Sheet: EFig 5k
Days	MIA PaCa-2																	PANC1																		7940B
	DMSO				ND646				PIK5-33d				ND646 + PIK5-33d					Days	DMSO				ND646				PIK5-33d				ND646+PIK5-33d					Days	DMSO				ND646				PIK5-33d				ND646 +PIK5-33d
0	8.88277	8.99639	8.63318	8.37055	8.76636	9.13052	9.44881	8.77598	9.6275	9.14389	8.81863	9.36034	10.0463	8.3572	8.87958	8.74178		0	4.4083	5.11391	5.03563	4.95267	6.14384	6.84346	5.98722	5.72886	5.47188	6.2398	5.50369	7.07418	6.85092	6.79429	6.83475	7.88694		0	7.94022	7.93093	8.03419	8.56011	7.49083	7.54764	6.53715	7.05921	6.1194	8.7721	8.31275	6.81691	6.94572
	10.1603	10.3147	9.89703	9.4141	10.3837	10.4003	10.8089	10.0187	10.6467	10.2964	9.80275	10.4478	11.4391	9.51213	10.3797	10.0017			4.5837	5.34863	5.3721	5.45285	6.41972	7.23769	6.376	6.19415	5.53085	6.5753	5.65064	7.3548	7.29093	6.99571	6.96555	8.06212			9.69826	9.46939	9.74409	10.1455	9.78533	9.05622	8.2229	8.48421	6.94587	10.874	9.52752	8.13042	8.30268
	11.3866	11.4118	10.9724	10.841	11.3467	11.662	12.0704	11.2298	11.6344	11.3125	10.8727	11.5413	12.8197	10.5353	11.4976	11.1806			4.95312	5.6316	5.85442	5.86526	6.80013	7.23958	6.70168	6.75568	5.782	6.91297	6.1642	7.92261	7.51183	7.06283	7.3292	8.32382			11.5443	10.89	11.378	11.9835	11.5002	10.7088	10.0346	10.2154	7.21786	11.3351	10.1919	8.28406	8.59752
	12.8747	13.1405	12.235	12.161	12.7317	12.9877	13.5251	12.5861	12.7129	12.5442	12.2611	12.8717	14.0817	11.7544	12.8172	12.2279			5.15663	5.97246	6.08755	6.11898	7.01184	7.91006	7.1629	7.00337	5.97936	7.12429	6.26049	8.5145	7.65712	7.24428	7.55103	8.49783			14.2524	13.2997	14.0239	14.6881	14.1671	13.5692	12.2954	13.0093	7.77123	11.59	10.7968	8.72063	8.67472
	14.5023	14.4946	13.5902	13.6478	14.0171	14.5123	14.764	14.2139	14.5564	14.0967	13.9755	14.4689	15.8439	13.1856	14.118	13.337			5.50422	6.42069	6.53219	6.56774	7.55835	8.37265	7.5065	7.39942	6.26748	7.52495	6.65885	8.88638	8.22688	7.63436	7.86888	8.8075			18.1014	16.4979	17.322	18.6017	18.3382	16.7554	15.5703	16.5217	8.71315	12.9279	11.7947	9.46374	9.01752
	16.4607	16.1816	15.2711	15.321	15.7052	16.3349	16.6676	15.729	16.2146	15.9081	15.8136	15.7926	17.5855	14.6621	15.7919	14.8992			5.94182	6.79981	7.22524	6.9043	8.20043	9.15665	7.92525	7.99111	6.61243	7.8168	7.15756	9.36153	8.54737	8.13321	8.21518	9.31205			22.5814	20.7613	22.0745	23.2405	22.8426	20.8864	19.3151	20.537	9.53811	14.6554	13.3198	10.9403	9.34995
1	18.4115	18.2773	17.5782	17.3449	17.6936	18.448	18.6516	17.4935	17.8098	17.6432	17.4027	17.8098	19.0941	15.8642	17.1341	16.3132		1	6.66432	7.31907	7.80807	7.58762	8.84234	9.78391	8.75585	8.70149	7.24941	8.46321	7.795	9.43001	9.29779	8.67245	8.97313	10.1498		1	27.9838	25.4844	27.1627	28.2897	28.4165	26.1137	24.1963	25.6286	11.4822	17.1274	15.6423	12.809	9.98515
	20.6128	20.532	19.562	19.7834	20.1271	20.519	21.0399	19.8352	19.2866	19.3616	19.1073	19.8683	20.4784	17.2795	18.4657	17.7888			7.13806	8.08215	8.55924	8.09259	9.88176	10.6816	9.32897	9.68142	7.87836	9.18082	8.53554	10.3595	10.1674	9.3586	9.75052	11.0877			35.1066	32.1102	33.5433	35.0783	34.6867	31.8437	30.2348	32.082	14.4921	21.7173	18.7813	15.8712	10.5618
	23.6769	23.1789	22.0381	22.3386	22.347	23.2159	23.2286	22.193	21.4437	21.1105	20.7993	21.4623	22.2899	18.9583	19.8009	19.0791			7.82451	8.76718	8.99471	8.94483	10.8743	11.2505	10.5361	10.5371	8.67629	10.1439	9.42192	11.3912	10.8586	9.9966	10.3542	12.0854			42.8852	40.3034	40.8431	42.1354	42.2096	38.5289	36.7597	38.7747	17.8905	26.3283	22.5984	19.9695	11.2637
	26.4366	26.3909	24.5301	24.8103	25.0176	26.155	25.7647	25.1562	22.9187	23.0584	22.7487	23.4812	23.9736	20.6076	21.5297	20.7783			8.48166	9.65427	9.78475	9.51975	11.7929	12.0349	11.0314	11.5253	9.29969	11.0865	10.2789	12.3944	11.6826	10.6852	11.1812	13.1911			51.5628	49.3328	49.5964	49.9806	50.8545	45.7007	44.1722	46.8848	22.1733	31.2129	27.8804	24.6985	12.018
	29.6821	29.4443	28.2055	28.3565	28.5328	29.4325	29.2294	28.1517	24.9088	25.1343	24.9383	25.5557	25.925	22.1025	23.0946	22.3286			9.13436	10.5744	10.6561	10.5756	12.6496	13.2836	11.417	12.2097	10.2177	12.0031	11.0323	13.3549	12.4562	11.1311	11.7364	13.9946			61.684	59.5603	59.3535	57.6619	57.8895	53.0441	51.2058	55.0341	26.4343	37.3524	33.1261	29.947	12.1968
	33.0113	32.8405	31.3397	31.8006	31.735	32.2113	32.593	31.293	26.8298	27.2567	27.2207	27.4412	27.2373	23.4218	24.6448	23.3421			9.67032	11.5736	11.6611	11.5113	13.8352	14.2726	12.4176	13.7324	11.0108	12.7956	12.0811	13.9896	13.3818	11.7396	12.6036	14.9843			71.0671	69.4527	68.3062	65.1393	65.0238	59.6379	58.0936	62.6607	30.7508	43.4584	38.6829	35.0676	12.533
2	37.1852	37.4207	35.0742	35.8058	35.2819	35.918	36.9216	35.266	29.595	29.8186	30.0356	30.387	28.7986	24.9055	26.2595	24.7784		2	10.6257	12.5922	13.012	12.6362	15.363	15.6447	13.5172	14.8665	11.815	13.8773	12.9085	14.5595	13.9737	12.2619	13.5701	15.9385		2	79.0704	79.1456	76.2622	72.8167	71.1847	65.3449	64.2153	69.096	35.794	49.0523	44.7917	40.6467	12.4404
	42.7126	42.286	39.1799	40.1117	39.0234	40.0588	40.4268	39.0891	31.9351	32.0256	32.7131	32.7382	30.9332	26.0433	27.5582	26.1671			11.7583	13.5185	14.067	13.9718	16.8895	17.1475	14.4073	16.1356	12.4199	14.9425	13.7998	15.4609	14.9849	13.2713	14.6305	16.8037			85.4992	87.134	83.3474	79.4122	75.7731	70.3838	69.4023	74.3079	41.2179	55.5969	50.569	46.5886	12.5174
	47.1739	47.2337	44.0599	44.9437	43.1192	43.9217	44.6531	43.4798	34.6731	34.7172	35.6466	35.0093	32.5039	27.3061	28.8133	27.3264			12.6364	14.6748	15.2395	15.3637	18.0924	18.3951	16.2009	17.8667	13.4075	16.2408	14.657	16.6107	15.9893	14.1137	15.6055	17.724			89.8816	92.6429	88.5921	84.821	79.223	73.9725	73.3382	78.2864	46.6567	62.1542	56.1557	52.592	12.7198
	53.1514	52.649	48.7717	50.1457	47.0444	48.5978	48.216	48.0517	37.3203	37.2637	38.7021	38.3871	34.3623	28.646	30.4118	28.7977			13.8547	16.0088	16.6473	16.7784	19.2736	20.0655	17.8041	19.3276	14.4503	17.3179	15.668	17.9808	16.9376	14.9869	16.3461	18.7657			93.2935	96.8449	92.4231	89.7903	81.7939	77.3452	76.385	81.958	52.5106	68.1637	62.8366	59.1623	12.6695
	58.4583	58.4394	54.0545	55.8818	51.7756	53.2277	52.4192	52.5246	40.4508	40.269	41.7622	41.2648	36.1338	29.9483	31.863	30.2027			15.2021	17.8623	18.2276	18.1101	21.3753	21.9531	18.5512	20.7106	15.6461	18.4812	16.887	18.8643	17.6787	16.0289	17.4887	19.4841			95.6376	98.9794	95.5524	93.1523	83.7346	80.3079	79.2153	84.895	59.0389	73.8684	69.4435	65.8979	12.8432
	64.5711	63.9383	59.364	61.6536	57.0425	57.8822	57.0317	56.5896	43.6579	43.6127	45.0667	44.5932	37.6701	30.9103	33.1557	30.9197			16.8529	19.881	20.5039	19.7554	23.55	24.3726	20.0896	23.0746	16.8545	19.8852	18.1516	20.8344	18.8329	17.0766	18.5207	20.7737			97.621	99.9497	98.0972	95.6612	85.0196	82.3003	81.5795	86.9905	65.0066	80.0656	75.9764	72.798	12.769
3	71.5995	70.3653	65.4844	68.557	61.8486	62.4806	62.5135	61.6973	47.2081	46.6217	48.819	48.0911	38.7322	32.2203	34.3383	32.2227		3	18.5759	22.1424	22.2826	21.8338	26.3302	26.917	22.2196	25.565	18.2027	21.3128	19.6725	22.0474	20.0431	18.2303	19.7774	22.1229		3	98.9008	100	99.4075	97.7091	86.1357	83.4733	82.94	88.3437	70.7905	85.5783	81.0953	79.424	12.8469
	77.8888	76.5146	71.1172	75.0479	66.2275	67.1264	67.3985	67.1604	50.2569	50.4092	52.1447	51.7337	40.4264	33.6707	35.7556	33.3651			20.9183	23.8085	24.2594	24.1729	28.3442	29.4971	24.6214	28.2971	19.9631	22.8703	21.1397	23.9084	21.4057	19.3748	21.1349	23.8215			99.6467	99.9997	99.9082	99.0272	86.7773	84.497	83.8199	89.562	76.2002	89.6442	86.0375	85.4627	12.8705
	83.3609	81.9889	76.3182	80.5812	71.295	71.4806	71.4782	71.52	54.419	54.2557	55.6599	55.2595	41.7197	34.6691	36.8819	35.0361			23.1974	26.025	25.9452	26.6881	30.7255	32.1961	27.3051	30.7751	21.0963	24.9787	22.6413	25.775	22.9949	20.5953	22.6526	25.3992			99.9176	100	99.9993	99.8314	87.2508	85.0244	84.5799	90.3765	80.7196	93.0207	90.5671	91.1863	13.0244
	87.8873	86.528	81.723	86.3352	74.6689	75.2637	76.3742	75.8386	57.6752	58.3842	59.9042	59.7578	42.9168	35.4029	37.4959	36.4372			25.2372	28.4231	28.8108	28.992	33.8975	35.1423	29.7035	33.1791	22.9913	27.2247	24.5997	27.8518	24.6168	21.9568	24.5266	27.4021			100	100	99.9999	100	87.8953	85.5876	85.0664	91.0242	85.1441	95.6498	93.8763	95.019	13.05
	91.7372	91.1856	86.6385	90.5768	78.1423	78.0742	79.5471	79.6116	61.9206	62.1826	64.1231	64.0396	43.7416	36.6503	38.6442	37.051			27.2849	31.4549	31.1113	31.0824	36.9168	38.6772	32.6991	36.2602	25.0588	29.4081	26.6779	29.8402	26.2678	23.3805	26.2669	29.3839			100	100	99.9998	99.9999	88.449	85.8983	85.1323	91.7311	89.5256	97.5823	96.7135	97.8878	13.0789
	94.7582	94.308	90.4951	94.0662	80.7089	81.1398	81.9584	82.2705	66.1895	65.7066	68.3049	68.0382	44.302	37.5638	39.6114	38.541			30.0377	34.3959	34.066	33.873	39.8662	42.1344	36.0746	39.4961	27.2534	31.3	28.1912	32.2808	28.0444	25.5626	27.4742	31.6377			100	100	99.9997	99.9999	89.0662	86.3723	85.4753	92.2666	92.8675	98.8524	98.3475	99.3012	12.9233
4	96.8747	96.522	93.4341	96.4761	82.8157	82.7264	83.927	84.2849	70.0047	69.7744	72.421	72.6595	44.5995	38.5883	40.2513	39.2103		4	32.1149	37.362	36.8918	37.4433	43.0673	45.7741	39.4887	43.2456	29.3819	33.2582	30.4433	34.7132	30.5135	27.54	29.6806	33.6619		4	100	100	100	100	89.3531	86.6918	85.8943	92.8086	95.8748	99.632	99.4241	99.7409	12.869
	97.9449	98.1407	95.545	98.2129	84.2406	83.6445	85.7572	85.775	74.3091	73.9074	76.5783	76.3196	44.5075	39.2124	41.2138	39.8419			35.154	40.4624	40.0178	40.8331	46.882	49.666	43.597	47.3167	31.1806	35.7089	32.4804	37.4774	32.425	29.58	31.9261	35.5641			100	100	99.9998	100	89.397	87.2666	86.1387	93.2004	97.4509	99.9265	99.812	99.8977	12.7189
	98.7317	99.1963	97.3833	99.0872	85.3008	84.6006	86.562	86.6925	78.1495	77.3441	80.3377	80.5289	44.4831	39.8184	41.6806	40.3692			38.5408	43.7407	43.558	44.5695	50.444	53.6227	47.1677	50.9282	33.5655	38.0098	35.2119	39.7842	34.537	31.3681	34.5088	37.7079			99.9993	99.9998	100	99.9997	89.6673	87.3332	86.4513	93.7374	98.6752	99.962	99.9352	99.9466	12.8103
	99.2754	99.7424	98.4706	99.5238	86.0076	85.091	87.0947	87.7465	81.7544	81.1128	83.9944	83.7552	44.4123	40.3243	42.0829	40.9818			41.4924	47.1824	47.6018	48.249	53.9427	56.9433	50.8713	54.6949	35.5184	40.3208	37.4819	42.2973	36.094	33.5936	36.6527	39.5789			99.9972	99.9999	99.9997	100	90.336	88.0459	86.7814	93.8043	99.3315	99.9665	99.9758	99.9837	12.8488
	99.525	99.9071	99.1405	99.7953	86.5556	85.6083	87.6267	87.6398	85.0783	84.1133	87.3179	87.1465	44.4074	40.9681	41.8262	42.1311			45.152	51.0172	50.9983	52.1364	57.5244	60.8891	54.8703	57.8674	37.672	43.7291	39.9798	44.9269	38.1334	35.6008	38.8202	41.4542			99.9947	100	100	99.9999	90.7366	88.3117	87.0587	94.0711	99.6331	99.9632	99.9691	99.9872	12.8278
	99.7309	99.9528	99.5367	99.9245	86.9155	85.6486	87.6768	88.1254	88.206	87.5898	89.9655	90.0123	44.4885	41.3091	42.0703	42.5826			48.5345	55.3659	54.5871	56.0823	61.0394	64.2167	57.8571	61.5832	40.9478	46.5098	42.6477	47.3787	39.649	37.1781	40.6441	43.3965			99.9999	100	99.999	99.9996	91.0901	88.8515	87.5079	94.1403	99.7734	99.9588	99.9364	99.9892	12.8189
5	99.8584	99.9869	99.7662	99.9817	87.2292	85.5537	88.2927	88.8169	90.4372	89.9724	92.4849	92.6659	43.9896	42.0513	41.7966	43.1809		5	51.8278	59.4421	58.6209	59.6477	64.0302	67.1098	60.4269	65.0572	44.3404	49.4925	45.4242	50.7436	41.5344	39.038	42.433	45.2107		5	99.9981	100	99.9998	99.9999	91.5199	89.4409	87.7833	94.111	99.8807	99.9562	99.9586	99.987	12.798
	99.9489	99.9938	99.9107	99.9862	87.8009	85.9397	88.5292	88.7844	92.7857	92.0875	94.6049	94.8875	43.9169	42.2393	41.8562	43.9142			55.7304	63.7475	63.2045	63.7445	66.5279	70.2219	62.9633	67.7312	46.8926	52.9815	48.7138	53.7413	43.2601	41.0488	44.0182	46.8797			99.9999	99.9995	99.9995	99.9992	91.5531	90.0258	87.938	94.2434	99.886	99.9446	99.9694	99.9761	12.9562
	99.9738	99.9988	99.9396	99.9958	88.5425	86.4442	89.459	89.112	94.4492	93.6637	96.1814	95.9823	43.7554	43.4124	41.6816	44.6358			60.4216	68.0229	67.6327	67.5901	68.6312	72.4051	65.496	69.8776	50.0448	56.1985	52.2394	57.1415	44.237	42.6596	44.9632	48.3842			99.9992	99.9995	99.9998	99.9993	91.6752	90.0811	88.2189	94.4249	99.8975	99.9332	99.9655	99.9839	12.8033
	99.9783	99.9999	99.9554	100	89.0516	87.0943	90.2176	89.4285	95.9132	95.2665	97.208	97.0161	43.9815	43.5958	42.8015	44.9032			65.0466	71.9074	71.7237	71.3136	70.7087	74.5233	67.4435	71.5266	53.0342	59.5185	56.0272	60.5524	45.3353	44.0004	46.0784	49.3955			99.9991	99.9992	99.999	99.9996	91.7274	90.4775	88.548	94.5015	99.9174	99.9221	99.9627	99.9834	13.0501
	99.9872	100	99.989	100	89.6153	87.6857	90.3385	90.0291	97.0286	96.1872	97.8449	98.2166	43.5965	43.8877	42.2979	44.3817			69.4296	75.8458	75.7486	75.206	72.4546	76.3161	69.44	72.9187	56.3197	62.6906	59.1128	63.8083	45.8771	45.5143	47.3171	50.6122			99.9955	99.9997	99.999	99.9991	91.4664	90.2293	88.4082	94.2129	99.8931	99.9245	99.9671	99.9801	12.9788
	99.9884	99.9998	99.9982	99.9999	90.5762	87.9628	90.4174	90.4324	97.7886	96.7603	98.0486	98.4888	43.2944	43.2066	42.2343	45.2636			73.5793	79.8722	80.2324	79.1202	73.5832	77.8791	71.2714	74.0613	59.7297	65.5273	62.02	66.9357	46.354	45.9173	47.7052	50.8944			99.9975	99.998	99.9994	99.998	91.0814	89.9021	88.3804	94.1144	99.8738	99.9162	99.9628	99.9779	12.9436
6	99.9865	99.9993	100	100	91.0169	88.1556	91.1471	90.8413	97.9061	96.9332	97.885	98.4253	43.3109	43.4538	42.2237	44.7297		6	77.2771	83.2202	83.7121	82.2846	75.052	79.1985	72.7084	75.3986	62.8263	68.6198	64.7883	70.5333	47.2112	46.5593	48.7339	51.1988		6	99.9993	99.9979	99.9983	99.9981	91.0327	89.6096	88.259	93.6879	99.8869	99.8999	99.9668	99.9791	12.8539
	99.9894	100	100	99.9999	91.4929	88.5081	92.138	91.3765	97.7985	96.6521	97.7506	98.3457	42.912	43.2599	42.1711	44.7646			80.318	86.9322	86.7196	85.0248	75.7532	80.1143	73.8526	76.3722	65.9745	71.7051	68.0941	73.646	47.3662	47.0428	48.8439	50.9897
	99.9942	99.9999	99.9998	100	92.0386	89.4464	92.6302	91.5197	97.6228	96.1281	97.4594	98.0178	42.2223	43.476	41.8387	44.5712			83.4374	89.7498	89.671	87.8981	76.6512	80.7274	74.7254	77.0523	69.413	74.4023	71.087	76.442	47.1948	47.3408	48.928	51.1613
	99.9963	99.9962	99.9895	99.9992	92.159	89.4642	92.8702	91.872	96.9621	95.4583	96.9544	97.7853	42.0744	43.6558	41.5492	44.657			86.945	92.5403	92.2086	90.2503	77.098	81.3739	75.7106	77.4822	73.0199	77.5476	74.5644	79.484	46.8355	47.4033	48.7941	50.9464
	99.9983	99.998	99.9925	99.9991	92.622	89.7005	93.5394	92.329	96.6013	95.2676	96.7207	97.4763	41.5472	42.9084	41.2978	44.1887			90.0541	94.8519	94.1157	92.4023	77.5451	82.5263	76.4202	77.3742	76.3213	80.2739	77.3818	82.6773	46.5087	47.2579	48.8673	50.8889
	99.9992	99.9999	99.9989	99.9995	93.0328	90.2938	93.6149	92.5798	96.2328	95.0978	96.6049	97.3153	41.5148	42.8975	41.0264	43.7593			92.3117	96.4371	95.4223	94.6177	77.3443	83.0327	76.8451	77.808	79.8414	82.8329	80.3258	85.2472	46.0132	46.6784	48.3813	50.9576
7	99.9996	99.9979	99.9973	99.9987	93.1918	89.8387	93.5426	92.573	96.095	95.3467	96.6943	97.6128	41.4838	42.4459	40.8284	43.4838		7	94.3861	97.8626	96.8398	95.9866	78.316	83.6405	77.4082	78.3725	83.0485	85.6959	82.9181	88.1601	46.4768	46.6497	48.6369	51.1148
	99.9999	100	99.9994	99.997	93.574	90.6243	93.921	92.8639	95.9987	95.4279	96.8678	97.2908	41.0474	42.3857	40.7284	43.6302			96.0853	98.7015	97.8099	97.2653	79.0757	84.0549	78.2094	78.5672	86.1797	88.1485	85.0408	91.0386	46.0042	46.4827	48.6459	50.8374
	99.9958	99.9997	99.9994	99.9989	93.3861	90.5006	93.8212	93.0637	96.0997	95.7402	96.9395	97.2255	41.0736	42.243	41.1183	43.4584			97.4751	99.3585	98.5656	98.0481	78.8953	84.7268	78.123	79.013	88.8822	90.0253	86.9836	93.3724	45.5187	45.8311	48.1227	50.312
	99.9995	99.9985	99.9993	99.9987	93.3184	91.0032	94.3015	92.892	95.9744	95.7226	97.1902	97.3378	40.7358	41.9935	40.5075	43.5782			98.6602	99.6463	99.153	98.8698	78.7628	84.1902	78.38	80.0079	91.1907	91.9164	89.4481	95.0879	44.7135	45.2805	47.6275	50.3011
	99.9994	99.9976	99.9991	99.9969	93.2838	91.172	93.786	92.507	96.2417	96.0494	97.5201	97.7424	40.4377	42.0465	40.1025	43.545			99.1387	99.8483	99.3585	99.3075	78.5683	84.1717	78.3582	80.1758	93.1736	93.7026	91.0538	96.7186	43.8995	45.0186	47.0882	49.916
	99.9959	100	99.9968	99.9978	93.4435	91.0251	93.6441	92.9188	96.377	95.8776	97.5592	97.6438	40.0125	42.2706	39.6196	43.3925			99.6326	99.9825	99.5654	99.6419	78.929	83.4387	78.4934	79.6961	94.7512	95.5582	92.0697	97.6739	43.1162	44.662	46.6802	49.0772
8	99.9998	99.9994	99.9995	99.9981	93.1557	90.5018	93.6558	92.3961	96.2794	96.2432	97.9023	97.7857	39.8758	41.5206	39.3296	43.2968		8	99.8718	99.9678	99.7524	99.8622	78.3487	83.1331	78.538	80.0783	96.0583	96.7145	93.3516	98.44	42.4821	44.1891	46.4605	48.567
																			99.9771	99.9949	99.9162	99.9754	78.7666	82.6035	78.861	79.9541	97.1977	97.6271	94.5829	99.0256	42.6857	43.2844	45.6825	48.3117
																			99.998	100	99.9765	99.9958	78.9743	82.59	78.302	79.1162	97.6807	98.5354	95.6222	99.1766	41.6297	42.6902	45.4061	47.9492
																			99.9988	100	99.9993	99.988	79.2856	82.4201	78.3547	79.7482	98.04	98.9622	96.6525	99.4649	41.0929	42.2976	44.4779	47.1946
																			99.9975	100	99.9969	99.9926	79.2586	82.3683	78.0131	79.9224	98.394	99.2896	97.4226	99.5121	40.5609	42.0206	44.0022	46.9003
																			99.9994	99.9999	99.9999	99.9972	79.0981	81.8301	78.1824	79.5433	98.4394	99.2892	97.9688	99.5617	40.5016	41.6193	43.5078	45.935
																		9	99.9997	99.9999	99.9994	99.9952	78.7232	81.7294	78.0444	79.8449	98.5054	99.4559	98.1238	99.508	39.846	41.4344	43.0288	45.0042
[truncated: 3 more columns]

## Sheet: EFig 5l
	SPTLC1				SPTLC1
MIA PaCa-2	sgNC	sgSPTLC1	sgSPTLC2		sgNC	sgSPTLC1	sgSPTLC2
	1.06369	0.00544	1.02452		0.969345	1.05393	0.125484
	1.02437	0.006413	0.971719		1.03776	1.15133	0.145016
	0.917764	0.00403316	0.956492		0.994086	1.30991	0.148873
PANC1	sgNC	sgSPTLC1	sgSPTLC2		sgNC	sgSPTLC1	sgSPTLC2
	1.04913	0.006068	1.09194		0.940444	1.12279	0.114742
	0.87573	0.004644	0.864153		1.00713	1.30451	0.138444
	1.08842	0.00500672	1.0339		1.0558	1.31451	0.174865

## Sheet: EFig 5n
MIA PaCa-2
days	sgNC-DMSO				sgSPTLC1-DMSO				sgSPTLC2-DMSO				sgNC-AP				sgSPTLC1-AP				sgSPTLC2-AP
0	438868	474406	434558	474193	392193	382644	370768	357820	413657	426538	396885	435877	419944	462986	434929	449375	394718	357867	413726	375131	410144	357358	413679	406858
1	1066089	1085091	1042201	1072240	1056824	989694	952686	1009608	997872	1023468	919870	973359	972148	1036211	1066084	1144121	963015	840085	951677	905223	906429	873285	781786	823904
2	1542485	1798285	1647957	1756418	1535926	1685111	1718198	1798354	1623094	1739142	1623939	1690386	1271774	1320004	1281181	1356248	1089290	1167902	1033594	1019162	1081605	1211639	1073916	1139970
3	3898050	4211339	3493071	3914725	3852422	3921196	3339266	3645868	4325833	4264248	3803343	4186038	2148815	2103481	2393823	2602342	1357991	1576244	1387931	1408983	1465106	1633824	1424681	1556238
4	6143106	5955405	6951794	6451425	6702946	6927792	6817916	6678784	6868897	6712846	7419269	7338659	2818332	2578971	2565236	3123896	1332719	1351206	1376174	1299956	1251246	1547880	1517020	1388585
5	9602018	9179871	8690032	8485750	9425633	9454644	8686990	8725471	9353512	9094474	10017641	10272264	2739384	2975140	3328775	3283358	1250460	1344023	1359117	1435792	1217370	1429229	1262288	1531274
6	10544215	11114410	10826872	11277278	10954920	11038430	10975820	11009174	11797233	11916720	11430106	11882015	2800797	2786926	2715061	2896194	1094959	1278472	792983	977717	770927	935695	159568	101673
	PANC1
days	sgNC-DMSO				sgSPTLC1-DMSO				sgSPTLC2-DMSO				sgNC-AP				sgSPTLC1-AP				sgSPTLC2-AP
0	501287	463016	428484	465682	408683	425969	423831	467449	380947	430772	367188	402643	488210	487254	467230	490842	458878	442509	435361	446967	417800	365717	359454	360918
1	1016098	1094177	1045039	1042189	998807	1115567	1006531	1122989	852287	977737	820492	881521	1076155	1009477	1025190	991232	967705	957545	944804	922219	901151	816096	806582	769745
2	1499337	1594702	1659412	1651998	1610795	1819347	1753581	1750569	1503716	1467754	1478272	1443014	1272519	1215144	1347039	1245918	1130057	968816	1105696	925322	924215	714606	811604	732709
3	2997075	3445862	3312668	3434465	3754386	4238704	3497488	3263157	3165753	3285012	3095817	3131650	1693857	1358713	1819890	1445631	1198524	908359	1105176	945328	1106338	806629	941546	688372
4	6995265	6804218	6550295	6359931	6838449	7031213	7489262	7156596	7536190	6818562	6919914	7026185	2420996	1692416	2743180	1858276	1213388	638718	1096848	675705	853231	552217	784441	509246
5	9071480	9867495	9246396	9838825	9731127	10077195	9454843	10158806	9298234	9216918	9190330	10108616	1972413	2043808	2065722	1811718	702021	735377	773302	611215	546195	443721	443779	486461
6	10864812	11132088	11656524	11458515	12430890	12334656	13065605	12516057	11531295	11555548	12006329	11904626	1099121	1138137	1512049	1221805	353676	319494	357342	281347	256611	199238	260432	211334
		These are luminecense values from CellTiter-Glo Assays

## Sheet: EFig 5o
	MIA PaCa-2														PANC1														7940B
Days	DMSO			YM-53601			AP			NB598 + YM-53601				Days	DMSO			YM-53601			AP			YM-53601 + AP				Days	DMSO			YM-53601			AP			YM-53601 + AP
0	4.04466	3.46483	4.2764	3.61526	3.9897	3.04681	4.55838	3.85665	4.16629	4.23709	3.94861	3.50634		0	5.31742	5.65382	5.15205	3.68924	3.27536	4.35991	4.66498	6.65608	5.39612	4.7577	5.00738	4.89958		0	7.57872	10.0297	8.76458	8.81471	7.92412	7.79985	7.18152	7.45464	9.1163	5.99529	5.79431	7.25388
	4.79173	4.14073	5.28759	4.4779	4.64182	3.56288	5.14399	4.30466	4.7006	4.72245	4.44157	3.96665			5.58626	6.26932	5.40423	3.99486	3.76864	4.53806	4.8578	6.69416	5.62577	5.16941	5.47271	5.2653			8.43076	10.9911	9.28887	9.33146	8.9652	8.79782	6.35071	6.73184	7.66298	5.46573	5.42194	6.3943
	5.77476	4.53989	5.86315	5.03997	5.32034	4.04855	5.78895	4.85104	5.25355	5.25623	5.00166	4.34086			5.89528	6.66999	5.85635	4.70691	4.1695	5.25778	5.15721	7.15624	5.93115	5.53337	5.72498	5.57409			9.77887	12.898	10.9244	10.4831	9.83544	10.2166	6.07775	6.58126	7.82269	5.29422	5.33509	6.35426
	6.54128	5.23166	6.52151	5.61063	5.87225	4.60241	6.44794	5.55835	5.8395	5.71574	5.41533	4.57344			6.51799	7.23277	6.5911	4.97224	4.3959	5.70731	5.63304	7.80439	6.61872	5.94906	6.10804	5.93443			11.0705	15.3388	13.2151	12.7856	11.3048	12.0769	6.62661	7.23945	8.22629	5.73676	5.59615	6.65111
	7.36268	6.09976	7.25007	6.34959	6.72418	5.17491	7.10226	5.97339	6.50771	6.23045	5.81167	5.02962			7.34576	7.96757	7.40892	5.61182	5.10833	6.0215	6.09225	8.50668	7.28214	6.30706	6.53793	6.47546			13.2619	18.5112	15.381	15.1313	13.6829	13.7694	7.02492	7.6484	8.79907	6.12503	6.04788	7.01961
	8.16124	6.79669	8.17314	7.3853	7.66035	5.94372	7.95756	6.71136	7.23599	6.48886	6.13059	5.27409			7.7356	8.54606	7.72886	6.06312	5.62483	6.79254	6.68498	9.28221	7.84349	6.81646	6.94947	6.84478			16.6934	21.7853	18.7905	18.4273	15.9795	16.3441	7.51009	8.29755	9.81706	6.58594	6.4629	7.37769
1	9.3199	7.60928	9.62246	8.38058	8.56121	6.8499	8.69926	7.30115	7.98632	6.89735	6.57346	5.49272		1	8.43342	9.47399	8.35403	6.6416	5.81489	7.39983	7.40009	10.1964	8.61753	7.26986	7.27826	7.19692		1	20.4397	27.049	23.4618	22.8633	19.3199	20.3624	8.738	9.6474	11.702	6.80678	6.8163	7.70827
	10.4819	8.31285	10.564	9.2987	9.4264	7.39097	9.2488	7.93539	8.877	7.21912	6.79432	5.77854			8.70782	10.3481	8.95892	6.99425	6.37907	7.80068	8.22356	11.2505	9.3729	7.87218	7.78291	7.732			25.3959	32.7301	28.3039	27.8504	23.2133	24.4379	10.6809	11.6802	14.191	7.02606	7.09235	8.01748
	11.7057	9.50926	11.8125	10.0886	10.6858	8.31543	9.97982	8.35731	9.48536	7.43058	6.98939	5.9284			9.53927	10.8204	9.83661	7.96117	6.80213	8.71123	9.04905	12.2179	10.3905	8.31521	8.35115	8.3333			31.1262	39.3998	34.3031	33.7903	28.499	30.6964	13.5166	14.5457	17.6241	7.26866	7.4476	8.27427
	13.5843	10.7401	13.5799	11.2092	11.6911	9.11769	10.6623	9.10112	10.135	7.53836	7.29002	6.30958			10.3663	12.1339	11.1612	8.48034	7.51263	9.50294	9.87071	13.3511	11.2064	9.00662	8.85068	8.90119			37.7808	47.309	41.7169	40.5684	34.5733	37.4809	16.5004	17.556	21.8945	7.32586	7.50268	8.26954
	15.1301	12.4296	15.5267	12.5869	13.177	10.161	11.5972	9.8408	10.7779	7.86541	7.49049	6.46495			11.1892	13.2442	11.9092	9.3926	7.96356	10.5711	10.7333	14.3254	12.3527	9.44142	9.43937	9.57025			45.4447	56.0682	49.7783	48.7679	41.0145	44.0185	19.9875	20.8634	26.6835	7.42058	7.5336	8.3723
	16.8757	13.8889	17.1985	14.1845	15.098	11.3596	12.6275	10.4836	11.308	8.14644	7.68606	6.53927			11.9708	14.1804	12.4509	10.0074	8.70542	11.3602	11.6616	15.6141	13.1997	10.1052	9.96408	10.1053			53.8576	64.4044	57.9143	54.977	48.5553	52.9435	23.9524	25.1242	31.4808	7.54883	7.65359	8.56517
2	19.2669	16.1839	19.7292	15.7065	16.3556	13.0396	13.172	11.2353	12.2646	8.2285	7.77456	6.72167		2	13.3568	15.4743	14.0617	10.5624	9.37508	12.2136	12.6489	16.7626	14.1027	10.4555	10.3691	10.5604		2	62.4018	72.154	67.2397	62.7116	55.7803	61.6956	28.7397	29.7982	37.1585	7.76675	7.85208	8.69646
	21.5983	18.2078	22.3404	17.4043	18.3965	14.5004	14.1814	12.1223	13.0137	8.29262	7.83	7.00098			14.0496	16.9492	15.2572	11.3309	9.87101	13.0412	13.4622	18.0166	15.0241	10.8719	10.7034	10.935			70.3068	79.274	76.0052	70.0795	63.0195	68.6481	33.5955	34.8577	42.7476	7.89616	7.85561	8.82807
	24.6424	20.8384	25.4135	19.4697	20.2926	16.0587	15.1121	12.9718	13.8587	8.44789	7.92452	7.05848			15.3004	18.3808	16.3418	12.2967	10.5425	14.2163	14.4525	19.3839	16.0895	11.3737	11.033	11.2816			77.6156	85.8178	83.8249	76.4926	69.8134	75.8582	38.6137	41.506	49.2703	8.21019	7.85349	8.88119
	27.327	23.1893	29.0048	21.8169	22.8017	17.6783	16.1995	14.0649	14.8317	8.51344	8.03426	7.29231			17.4247	20.4341	17.9423	13.4653	11.6707	15.1684	15.6898	20.4907	17.0421	11.6073	11.1884	11.5975			84.6046	91.1385	90.1866	82.7892	76.7281	81.4835	45.0764	48.4737	56.0748	8.25192	7.85556	8.7761
	31.4575	26.4821	32.9952	24.086	24.8777	19.9923	17.7051	14.9871	16.2081	8.55868	8.3	7.56433			18.6999	23.1832	20.2766	14.2577	12.1118	15.8996	16.6092	21.8891	18.4397	11.9501	11.3206	11.9278			90.2941	95.3725	94.7768	88.0455	82.8387	86.4082	51.0198	55.3092	62.2537	8.22757	7.8489	8.75123
	35.1733	30.3855	36.8455	26.9343	27.388	22.1662	19.1416	16.3115	17.3725	8.61403	8.24501	7.57324			20.2273	24.5461	21.5888	15.3254	13.4676	17.3264	18.0458	23.2503	19.7871	12.1192	11.5254	12.0945			94.8125	98.0213	97.585	92.6875	88.3751	90.6457	57.5472	62.5147	66.9842	8.1679	7.79299	8.89963
3	39.2455	34.1749	42.4075	29.6782	30.7819	24.8113	20.4343	17.7694	18.89	8.69487	8.3757	7.56817		3	22.6059	26.8873	23.5845	16.6584	15.009	19.4338	19.7235	25.0184	21.458	12.5164	11.8778	12.5348		3	97.828	99.3253	99.3519	96.281	93.1733	94.1344	63.751	69.2749	72.239	8.35203	7.8049	8.98671
	44.1601	38.3562	47.3913	33.4528	34.0947	27.5288	21.8571	18.8893	20.1528	8.47706	8.4599	7.70098			24.5185	30.254	26.084	18.2594	16.0289	20.4005	21.379	26.6974	22.7992	12.7234	12.0547	12.8032			99.4093	99.9386	99.9293	98.5012	96.2411	97.1536	69.4924	75.5824	76.6142	8.43615	7.68179	9.21342
	49.3706	43.4912	52.3779	37.0487	37.9843	30.9978	23.3862	19.9566	21.6061	8.75508	8.53276	7.83611			26.8482	33.3088	29.1728	19.4475	17.6952	22.1586	22.9639	28.6881	24.3164	12.9373	12.3464	13.1228			99.9272	100	100	99.7892	98.6723	98.5675	75.3851	80.7659	81.2337	8.38135	7.7305	9.30874
	56.6235	49.3035	58.2199	41.4263	42.3762	34.1893	25.2439	21.2442	23.2524	8.86667	8.66081	8.05732			30.0846	36.1626	31.8712	21.2708	19.0782	24.6641	24.3048	30.6288	26.1197	13.264	12.679	13.3245			100	100	100	99.9891	99.8035	99.3414	80.7436	86.1851	84.591	8.3536	7.77585	9.66882
	61.7542	55.2262	64.9437	45.4828	45.8541	38.5202	26.9267	22.9861	24.8757	8.77609	8.71053	8.09702			32.3757	39.8242	34.1263	23.1748	21.0791	26.7447	25.8901	32.2675	28.1298	13.5783	12.9417	13.5483			100	100	100	99.9997	99.9997	99.8609	85.2181	90.9713	88.166	8.535	7.76702	10.0589
	67.6738	60.6959	69.4108	50.3123	51.244	43.2232	29.1177	24.5764	27.131	8.99545	8.89635	8.14523			35.552	43.1258	38.3672	25.1888	23.1781	28.6528	27.8493	34.901	30.2215	13.5776	13.2145	13.6139			100	100	100	99.9992	99.9956	99.9987	89.2288	94.6217	91.0282	8.61058	7.68256	10.5178
4	72.9711	65.4333	74.7948	55.1917	55.4883	47.828	30.8879	26.4208	29.3566	9.04361	8.96776	8.2539		4	39.1441	47.3802	40.6425	26.9624	24.6008	30.7916	29.5952	37.1956	31.9726	13.7634	13.3512	13.9458		4	100	100	99.9996	99.9998	99.9994	99.9993	92.98	97.8343	93.656	8.68506	7.53952	10.9891
	78.1168	69.785	79.0232	60.4609	60.4185	52.5447	33.6047	27.9957	31.1093	9.13939	9.11027	8.24951			43.05	50.9031	44.8548	28.9327	26.6932	33.9648	31.7291	39.4453	33.9984	14.3141	13.6445	14.1638			100	100	99.9999	99.9996	100	99.9841	95.3621	99.2128	96.345	8.53674	7.5869	11.0594
	83.2782	75.8931	83.0087	66.6378	65.7068	58.4172	35.7821	30.3385	33.5434	9.15977	9.21933	8.45588			47.4219	53.6777	47.9639	32.1522	28.9353	37.1151	34.3972	41.8053	36.8599	14.6505	13.9624	14.5001			100	100	100	99.9994	100	99.9974	97.3411	99.7407	97.6972	8.94332	7.60066	11.3783
	86.2137	79.4856	85.209	71.8233	70.6794	64.07	38.4439	32.6368	35.9372	9.26375	9.47425	8.36637			49.9602	57.9508	51.0487	34.8186	30.9956	39.1028	36.4102	44.0739	39.0258	14.6664	13.901	14.8722			99.9997	100	100	99.9992	99.9997	99.9692	98.5627	99.9772	99.0536	8.93913	7.62284	12.0911
	88.1209	82.2687	87.7734	75.8465	75.8999	69.2062	41.1231	35.3042	38.2806	9.17217	9.65843	8.40079			54.8056	61.4335	53.4513	37.2804	34.3206	42.7899	38.4334	46.9578	41.5871	14.9337	14.1261	15.2263			99.9985	99.9999	100	99.9999	99.9982	99.9999	99.4119	99.9984	99.6924	8.98473	7.75107	12.6987
	90.583	85.629	89.4355	79.864	79.998	73.6255	43.8173	37.9874	40.8662	9.44275	9.60825	8.40935			58.3811	64.8039	58.4775	39.1835	37.047	44.7899	40.9061	49.5274	44.3077	15.2903	14.4591	15.2923			99.9984	99.9999	99.9998	99.9988	99.9957	99.9937	99.8812	99.9985	99.9715	9.5066	7.81578	13.5704
5	92.0695	87.2134	91.0795	83.8202	83.5046	77.5413	47.049	40.5634	43.4478	9.41653	9.66983	8.55738		5	63.9537	67.1485	62.9551	42.4005	39.8587	47.4651	43.345	52.6022	47.286	15.6014	14.758	15.4813		5	99.9998	100	99.9994	99.9963	99.9997	99.9997	99.9987	99.9984	99.9836	12.5326	11.3241	17.0576
	93.8446	89.83	93.0234	86.9132	86.6676	81.2664	50.6888	43.7138	46.8812	9.51733	9.86791	8.62533			66.6973	70.8343	66.4374	45.8004	42.5359	50.5012	45.8588	55.537	49.9339	16.1769	15.0607	15.7995			99.9995	99.9992	99.9993	99.9979	99.9995	99.998	99.9974	99.997	99.989	12.3212	11.1791	17.5358
	95.0694	91.639	94.0106	89.1281	88.5742	83.7027	53.8295	46.5589	49.763	9.65179	9.91226	8.66273			71.9064	73.8305	70.0452	48.8105	45.8389	53.6531	48.5734	58.3116	52.9459	16.4743	15.1428	16.0929			99.9978	99.9983	99.9995	99.9936	99.9989	99.9967	99.9967	99.9965	99.9975	11.854	11.1931	18.7614
	95.308	92.9933	94.986	91.0457	90.3265	86.4418	56.9487	49.7755	53.3162	9.70801	10.0988	8.74873			75.6267	76.318	73.1794	51.7573	48.8984	57.9515	51.4283	60.7732	55.896	16.4784	15.6626	16.2685			99.9983	99.9977	99.9981	99.9915	99.9986	99.9988	99.9917	99.9985	99.9899	11.9999	11.141	19.8926
	96.43	92.8527	95.4587	92.7622	92.0143	88.8166	60.7486	53.3407	56.3944	9.84634	10.1687	8.78498			79.3053	79.6149	76.2981	54.5557	53.1754	60.3246	54.4472	63.0145	58.249	16.7684	16.077	16.9345			99.9969	99.997	99.9968	99.9861	99.998	99.9982	99.998	99.9977	99.995	12.1432	11.1162	20.8482
	96.5816	94.8278	95.8457	93.9217	93.1287	90.1903	64.5226	57.0462	59.982	9.78506	10.2882	8.8974			81.6554	82.3374	80.2944	57.1525	55.9384	63.5813	57.1534	65.3909	61.4054	17.1661	16.2387	17.5823			99.9954	99.9973	99.9971	99.9906	99.9967	99.9979	99.9992	99.989	99.9967	12.5695	10.9908	22.3976
6	97.3433	95.2665	96.5877	95.1219	94.5491	91.9418	67.9697	60.1509	63.6093	9.89771	10.4101	9.07629		6	85.6211	84.0793	82.859	61.7472	60.9841	67.3835	60.008	68.0367	64.2661	17.5982	16.8764	17.9331		6	99.9968	99.994	99.9963	99.9865	99.997	99.9945	99.9971	99.997	99.9884	13.0145	10.9304	24.2263
	97.5697	95.8924	97.0204	95.9397	94.7481	92.8763	70.9428	63.82	66.711	9.82418	10.4418	9.15221			88.6989	87.1818	86.6792	65.266	63.7342	70.3781	63.0482	70.9263	66.1986	18.0652	17.1277	18.179			99.9959	99.9962	99.9965	99.9785	99.9958	99.994	99.9981	99.981	99.9991	13.703	10.9387	25.8319
	97.9007	96.5448	97.3502	96.7552	95.4132	93.2737	75.2398	67.6759	70.1467	9.93295	10.4818	9.21159			90.3039	88.168	88.6374	68.1342	67.4222	74.115	65.9044	73.4325	68.3035	18.3619	17.729	18.8988			99.9899	99.997	99.9958	99.9815	99.9923	99.9949	99.995	99.9978	99.9991	14.5443	11.0037	27.7786
	98.2138	97.2289	97.883	97.2575	96.206	94.0109	77.7418	70.783	73.948	9.98176	10.6514	9.41636			92.8576	89.942	90.4235	70.5436	70.275	76.3335	68.5086	75.9444	70.9056	18.8394	17.8025	19.5886			99.9712	99.9884	99.9661	99.9756	99.9851	99.9884	99.9961	99.9971	99.9967	14.8924	10.9337	29.5804
	98.473	97.2884	98.1295	97.2199	96.5164	95.0055	81.1197	74.4558	76.7882	9.93969	10.6159	9.5361			94.1148	91.2601	92.0446	73.8547	74.279	79.4093	70.7172	78.0046	72.9185	19.4711	18.3501	19.9759			99.9712	99.9898	99.9892	99.95	99.9815	99.9922	99.9963	99.9961	99.9978	15.732	11.0856	31.3676
	98.7506	98.047	98.3591	97.8769	97.1238	95.3882	83.9699	77.8531	80.0958	10.0645	10.8464	9.52767			95.195	91.7569	93.0537	77.1444	77.9974	81.6092	73.9143	80.6464	75.6954	19.8325	19.1651	20.7061			99.9582	99.9923	99.9662	99.9384	99.9502	99.973	99.993	99.9952	99.9937	16.355	11.087	33.1672
7	98.8345	98.3117	98.7177	97.8935	97.216	95.7744	84.832	80.8553	82.8426	10.1782	10.9227	9.44037		7	96.2635	93.6766	94.532	79.5055	81.4638	84.3926	76.4485	82.3956	77.6081	20.3519	19.5113	21.4902		7	99.943	99.9956	99.9545	99.9282	99.9653	99.9841	99.9934	99.9936	99.9958	17.6352	11.111	34.9819

## Sheet: EFig 5p
	MIA PaCa-2														PANC1														7940B
Days	DMSO			NB598			AP			NB598 + AP				Days	DMSO			NB598			AP			NB598 + AP				Days	DMSO			NB598			AP			NB598 + AP
0	4.262	4.26536	3.95819	4.44946	5.01815	4.59321	5.15116	4.32901	3.68251	4.89458	4.7952	4.68597		0	6.88068	8.18204	7.90403	6.00128	5.86943	8.1195	7.63942	10.1742	7.0181	5.9642	6.77084	8.09569		0	8.09382	15.2811	10.2738	8.27565	9.40848	11.4186	10.7458	9.3268	11.3954	9.3668	9.27287	6.60412
	4.872	4.79755	4.35675	4.90119	5.72761	5.31242	5.72863	4.97874	4.34338	5.35156	5.19917	5.14788			7.26047	8.47492	8.00245	6.05026	6.12243	8.54091	7.46179	10.0719	6.68138	6.03319	6.79413	8.10234			8.56075	16.374	10.9537	9.04421	10.0682	12.2179	9.37722	8.00334	9.89323	8.06523	8.25489	5.94738
	5.83413	5.53175	5.2451	5.56721	6.26281	5.9578	6.46266	5.65368	4.85567	5.69752	5.75054	5.48385			7.59151	8.93432	8.37578	6.35587	6.48151	8.80769	7.61652	10.5032	6.94365	6.177	7.03226	8.33855			9.75907	19.0941	12.4504	10.1577	11.3563	13.721	9.45473	7.6333	9.51186	7.78535	7.4959	5.96087
	6.78716	6.28997	5.91199	6.16746	6.7235	6.69586	7.40605	6.41103	5.42452	6.22398	6.12966	5.82868			7.95251	9.64618	9.09258	6.70472	6.70651	9.23423	8.31048	11.2981	7.5594	6.68681	7.50847	8.87398			11.5504	22.8988	15.0107	12.1896	14.0154	17.1375	9.96657	8.06962	9.88853	7.95427	7.50417	6.25089
	7.50388	7.22203	6.77332	6.82919	7.53199	7.37397	8.45508	7.11132	5.97929	6.91901	6.80567	6.55046			8.68842	10.7207	10.268	7.38945	7.18473	10.1416	9.04742	12.2881	8.26967	7.30682	8.06516	9.38977			14.3345	26.061	17.4242	15.2897	16.7096	20.7185	10.6603	8.62793	10.8181	8.31393	7.75918	6.62598
	8.43516	8.12471	7.45003	7.74622	8.1755	8.13536	9.36183	7.58289	6.5857	7.65169	7.64017	7.08957			9.53719	11.6168	10.7569	7.74279	7.72929	11.0035	9.92124	13.5071	8.89254	7.90109	8.75963	10.3396			17.2086	31.3354	20.2565	18.3469	21.1472	24.7887	11.8545	9.51711	12.071	8.64574	8.04524	6.76893
1	9.72055	9.17019	8.4363	8.68515	9.15544	8.99723	10.1254	8.28204	7.40591	8.24321	8.11783	7.69557		1	10.5339	12.5334	11.8361	8.37368	8.3445	11.6065	10.8342	14.5912	9.80407	8.70054	9.48404	11.291		1	21.281	37.3634	25.8129	22.2261	25.5271	29.6926	14.3669	11.8111	14.6138	8.93169	8.11892	6.92939
	11.0629	10.338	9.49114	9.59227	10.222	9.86905	10.8105	9.14185	8.1839	8.68865	8.56519	8.15614			11.5589	13.3562	12.7879	8.96877	9.11491	12.5537	11.77	15.6387	10.5817	9.39183	10.3797	12.4903			26.4274	44.0672	30.9536	27.3316	30.8414	35.1141	18.1301	15.4036	18.2665	9.29968	8.26769	7.07274
	12.5079	11.7438	10.604	10.9279	11.1929	10.9652	12.0585	9.98559	8.62016	9.07534	8.92817	8.61386			12.6796	14.6609	13.6928	9.70498	9.91558	13.7437	12.688	17.1108	11.4062	10.3112	11.3045	13.6462			33.139	53.3501	37.6099	32.1925	36.8857	40.32	22.3696	19.7558	22.225	9.48983	8.21011	7.08377
	14.2705	13.2175	11.9763	12.1046	12.1647	12.389	13.0328	10.9115	9.35352	9.5732	9.44891	9.08833			13.5446	16.1371	14.7099	10.804	10.7721	15.1034	13.7997	18.7529	12.2515	11.2911	12.2669	14.6569			39.6523	61.7166	46.5796	37.5939	43.0771	46.3048	27.7141	24.0865	27.1757	9.52912	8.36076	7.12305
	16.4283	14.5046	13.2351	13.3232	14.0591	13.9487	13.844	11.728	10.2018	10.0698	9.84979	9.39568			14.6601	17.5803	16.2558	11.8005	11.7991	16.5573	14.8814	20.2172	13.1748	12.183	13.3972	15.7693			48.1972	69.9966	54.1589	43.5536	48.9931	51.8868	32.4649	28.7597	32.601	9.41162	8.21794	7.12517
	18.2501	17.0195	15.1933	14.8398	15.8415	15.1729	15.0304	12.6734	10.7857	10.6424	10.399	9.89148			16.309	19.1328	17.7777	12.6751	12.5939	18.3877	15.9147	21.7082	14.3626	13.0595	14.381	16.7689			56.7688	77.6813	63.7851	49.3815	55.3224	57.5327	37.4442	34.8317	38.1628	9.39822	8.29117	6.93841
2	20.6685	18.9692	16.9235	16.278	17.2935	17.0623	16.1364	13.5315	11.7853	11.0618	11.1689	10.343		2	17.4353	20.9463	19.6243	13.6278	13.5488	19.7047	17.3224	23.1419	15.3641	14.0447	15.172	17.762		2	64.5376	84.1057	73.1754	54.993	61.6823	63.4801	43.4732	41.5034	44.1277	9.62151	8.56416	7.17638
	23.457	21.5604	19.4567	18.1974	19.2618	19.0286	17.3726	14.3757	12.6991	11.3891	11.4468	10.7265			19.3448	23.1895	21.6331	14.6282	14.5639	21.3029	18.6982	24.7326	16.4109	14.8066	16.0887	19.0145			72.9981	89.1132	80.791	60.5918	66.8352	68.6502	50.3348	47.4246	50.2623	9.64847	8.61714	7.10113
	26.8793	24.5695	22.0632	20.3584	21.3509	21.3855	18.3703	15.2423	13.591	11.7375	11.7456	11.0336			21.0497	25.4811	23.8856	16.0531	16.0694	23.2552	19.873	26.2843	17.6547	15.6039	16.9793	19.9236			79.813	92.7083	86.9779	66.2203	71.9073	74.2058	57.0393	54.6773	56.7436	9.49087	8.68734	7.02893
	30.7156	27.8751	24.4566	22.5858	23.7499	23.9953	19.8844	16.4839	14.6934	12.2544	12.0279	11.3923			22.9948	28.0717	26.1189	17.1658	17.4988	25.1486	20.9705	27.7295	18.8517	16.5338	17.9241	21.0238			86.013	95.6003	91.8153	71.9278	76.9826	78.9279	63.8419	61.0053	63.1659	9.46376	8.52266	6.88055
	34.3935	31.5184	28.0746	24.3833	26.3341	26.144	21.169	18.2921	15.7224	12.4142	12.3143	11.5632			25.1742	30.593	28.473	18.6838	19.1771	27.6581	22.2675	29.7127	20.0563	17.3246	18.6718	22.2018			91.5551	97.6366	95.5605	77.1068	81.4493	83.5977	70.4632	67.0675	68.6734	9.32243	8.37018	6.94688
	39.0694	35.3479	31.8397	26.9295	28.7134	29.1492	22.9337	19.7574	17.2204	13.0743	12.5048	12.0718			28.2261	33.2249	31.2003	20.3558	20.9913	29.9488	23.6942	31.8593	21.5405	17.8595	19.3798	23.0132			95.5643	98.8287	97.6772	81.4251	86.0703	88.5061	76.1949	73.1764	73.6425	9.31431	8.48419	6.9611
3	43.9438	40.3793	36.3053	29.9721	32.0361	32.761	24.6135	21.1697	18.3358	13.2679	13.0395	12.3128		3	30.5185	35.5919	33.6719	22.1191	22.939	31.9739	25.3226	33.6303	22.8316	18.3865	20.2855	23.7108		3	98.3097	99.6825	99.3186	85.4647	90.2766	92.6506	82.2032	79.1729	79.0993	9.18478	8.58072	6.98268
	49.4101	45.2046	41.0991	33.2109	34.6249	35.7435	26.9028	22.5427	19.6724	13.7139	13.244	12.5524			32.5859	38.3693	36.4913	23.8764	24.6473	34.6632	26.9502	35.4078	24.4353	19.0131	21.0313	24.3289			99.5644	99.8826	99.7692	88.7384	93.4888	95.8738	86.8719	84.1211	83.2757	9.30937	8.79009	7.16208
	54.4302	50.6713	46.2278	36.725	37.781	39.6086	28.5614	24.2798	21.5201	13.9965	13.6878	12.8243			35.4592	41.3627	39.1035	26.0998	26.545	37.4118	28.787	37.6455	25.7616	19.6445	21.7495	25.2601			99.8492	100	99.9997	91.8974	95.9026	98.1709	91.3461	88.6294	88.0541	9.44474	8.6848	7.20046
	59.7469	56.2122	51.8686	40.626	41.5626	43.5334	31.0371	26.1743	23.0401	14.4618	14.1566	13.3373			38.5476	45.0046	42.4748	28.0507	28.7066	40.2259	30.4971	39.4474	27.3895	20.218	22.1505	25.8198			99.9911	100	100	94.8396	97.6186	99.5974	94.5892	92.2081	91.9011	9.70165	8.89116	7.2177
	65.0452	61.6266	57.0801	43.9434	45.7585	47.7195	33.4635	28.2386	25.261	14.9786	14.6768	13.6436			41.7754	48.9057	45.8691	30.5829	31.2791	43.4687	32.1754	41.6785	29.3516	20.7747	22.7821	26.4604			100	99.9998	100	97.1055	98.6716	99.8969	97.062	94.7583	95.0043	9.94141	9.17175	7.45954
	70.627	66.6429	63.1933	47.9232	50.0675	52.2941	36.2479	30.1301	26.9636	15.4794	15.0202	13.764			45.4169	52.2807	49.8653	33.4305	33.8584	46.3798	34.3505	44.2139	31.2478	20.9625	23.151	26.976			100	100	99.9999	98.3843	99.2542	99.9828	98.6519	96.7553	97.3448	10.4576	9.33414	7.66364
4	75.886	71.9547	68.9748	52.7038	54.5425	57.8532	39.1045	32.6202	28.7744	15.6943	15.3379	14.2094		4	48.8863	55.7974	54.1757	36.0446	36.3677	50.4322	36.6893	46.5052	33.2287	21.4029	23.3957	27.8078		4	100	100	99.9994	99.2225	99.6363	100	99.5833	97.9922	99.021	10.6916	9.58967	7.74609
	78.6314	75.8392	73.4495	57.1589	59.1058	62.1304	41.9222	34.6417	31.3102	16.0176	15.6166	14.4444			52.8549	59.5034	57.8302	38.5968	39.7538	53.8639	38.7694	48.9015	35.1101	21.9427	23.7459	28.2159			100	99.9908	99.9986	99.7083	99.8083	99.9978	99.9376	98.9247	99.5512	10.9345	10.0031	7.90428
	82.2805	79.5096	78.1645	61.5029	64.2379	66.9506	45.2455	37.322	33.1635	16.5956	16.1347	14.6694			56.959	63.2741	61.3571	41.6345	42.6282	57.1652	41.3966	51.4556	37.4777	22.2263	23.8315	28.4926			100	99.9995	99.991	99.8896	99.8614	99.9971	99.9931	99.673	99.968	11.6516	10.2683	8.08102
	84.7019	82.2483	82.3195	67.2106	69.5536	72.9678	48.7635	40.0178	35.5414	16.8588	16.3016	14.9832			61.2712	67.2251	65.1969	44.5205	45.3314	62.0541	44.2725	53.8025	39.8665	22.5864	24.2296	28.7504			99.9997	100	99.9941	99.9935	99.9444	99.9994	99.999	99.9774	99.9971	12.1866	10.7299	8.3352
	87.5671	84.415	84.3966	72.2271	73.956	77.1278	52.4753	42.9948	38.128	17.0208	16.5844	15.3114			65.4798	71.2676	68.9982	48.3309	48.1928	65.7002	46.6943	55.9037	42.5228	22.7431	24.1764	29.0168			100	99.9991	99.9929	99.9998	99.9355	99.9999	99.9994	99.9971	99.9982	12.2783	11.2242	8.68949
	89.8485	86.825	86.8528	76.6954	78.9291	81.9918	55.6871	45.0832	40.6936	17.7885	17.0066	15.8333			69.7531	75.3147	72.3629	51.9158	51.0284	69.8116	49.6931	58.3819	44.9892	22.9392	24.4207	28.6809			99.9995	99.9997	99.9891	99.9997	99.9228	99.9963	99.9982	99.9988	99.9986	13.1997	11.8316	9.00613
5	91.467	88.5404	89.349	80.9514	82.0249	85.4274	59.923	48.9025	44.2871	18.1809	17.4932	16.0616		5	74.1164	79.0177	76.0208	55.0863	54.161	73.7711	52.5378	61.3727	47.5116	24.1527	25.2167	30.1283		5	99.9998	99.9989	99.9951	99.9996	99.9936	99.9948	99.998	99.9996	99.9981	15.981	14.6079	10.994
	92.6166	90.0517	90.2408	83.5699	85.5317	87.4611	63.6355	52.4009	47.22	18.4503	17.7897	16.3747			78.2917	82.7133	79.1737	59.496	57.8032	77.5073	56.0498	63.7926	50.3678	24.0838	25.2915	30.0301			99.9927	99.999	99.9967	99.9998	99.974	99.9986	99.9994	99.9981	99.9918	16.7198	14.9949	11.7285
	92.8201	90.7638	91.6001	86.4317	87.9192	89.4363	67.445	55.183	50.0422	18.9379	18.1196	16.7281			82.4274	86.0717	81.7109	63.5586	61.6688	81.1274	58.7679	66.0944	53.2771	24.3801	25.3923	30.1383			99.9911	99.9939	99.9657	99.9983	99.97	99.9863	99.9979	99.999	99.9955	17.2275	15.8193	12.4593
	94.3735	92.0325	92.5928	88.9377	89.7872	91.2199	70.9791	58.8062	53.3161	19.2901	18.466	17.1012			86.2626	89.0185	84.2811	67.6723	65.0659	84.5074	62.2363	68.6104	55.9475	24.4512	25.3285	30.0727			99.9959	99.9927	99.9765	99.9976	99.9978	99.9866	99.9949	99.9995	99.9931	18.3036	16.5101	13.1346
	94.5279	92.9438	93.0796	91.387	92.0138	92.891	74.7207	62.1309	56.8017	19.5325	18.8207	17.0785			89.5831	91.6332	86.7476	71.0225	68.7646	87.9472	65.489	71.0704	59.0271	24.4151	25.3134	30.2696			99.987	99.981	99.9784	99.9951	99.9938	99.988	99.9844	99.9969	99.9546	19.1017	17.0371	13.8928
	95.4855	93.8498	93.9838	92.5968	92.6409	93.6599	77.5454	65.7612	60.0687	19.6374	19.0182	17.4853			92.6629	94.1021	89.2128	74.5873	72.2028	90.7403	68.8112	73.1351	61.8015	24.7613	24.9674	30.4528			99.9922	99.9977	99.9836	99.9982	99.9978	99.989	99.9944	99.9992	99.9887	20.6765	17.5286	14.6289
6	96.6208	94.4206	94.531	93.931	94.0287	95.0911	80.7488	68.8919	63.9293	20.0246	19.2617	17.7969		6	95.2612	95.9622	91.3208	78.1196	75.8684	93.5686	71.5453	75.3339	64.4789	25.0097	24.7387	30.7738		6	99.9576	99.9956	99.9928	99.9982	99.9907	99.9956	99.9984	99.9987	99.9908	22.071	18.3148	15.4398
	96.9147	95.4211	94.7986	94.9474	95.2895	94.9031	83.0999	71.8288	67.0014	20.2939	19.6027	17.9188			97.2536	97.2311	93.2547	81.6971	79.3959	95.7045	74.4243	77.4849	67.008	25.1838	24.8899	31.4078			99.9853	99.9716	99.9537	99.9795	99.9903	99.9861	99.9966	99.9978	99.979	23.4532	18.8459	16.4445
	97.2797	95.5856	95.6999	95.3028	95.3515	96.3749	86.4289	75.6454	70.4355	20.6254	19.9085	18.2002			98.6254	98.1368	95.0008	84.6753	83.1196	97.0609	77.4536	79.5303	68.9322	25.3778	25.2751	31.5361			99.988	99.9712	99.946	99.9801	99.9939	99.9578	99.9966	99.999	99.9944	24.6077	19.4203	17.4697
	97.4376	96.0647	96.1052	95.9777	96.3391	96.361	87.9427	78.5394	73.1628	21.091	20.2363	18.5761			99.4857	98.9032	96.3814	87.4239	86.7555	97.9709	79.9304	81.3317	71.3769	25.5547	25.4692	31.8662			99.9909	99.9652	99.9765	99.969	99.9806	99.9585	99.9752	99.9988	99.9905	26.2179	20.1774	18.3059
	98.1784	96.6695	96.8853	96.8962	96.7354	97.0974	88.6518	80.9424	76.6207	21.7672	20.5374	18.9024			99.8347	99.3262	97.2047	89.5087	89.7282	98.8412	82.2698	82.9895	74.1288	25.9198	25.6706	32.1618			99.9755	99.9416	99.9853	99.9441	99.9831	99.9654	99.9634	99.9981	99.9805	27.5978	21.0925	19.4824
	97.9717	96.4669	97.0278	97.0108	96.9855	97.0828	87.9699	81.2462	78.4768	21.8353	21.1767	19.7814			99.9381	99.5667	97.8578	90.6124	92.1377	99.0788	84.4276	84.6381	76.6944	26.1148	25.8069	32.4276			99.9852	99.9321	99.9706	99.9178	99.9869	99.8726	99.9278	99.9947	99.9835	28.8106	22.2166	20.6164
7	98.3701	96.7823	97.3265	97.0491	97.3768	97.6033	87.0045	80.4505	79.34	22.5576	21.2855	20.0016		7	99.99	99.7209	98.5937	91.6931	94.093	99.4225	87.1857	86.0668	78.9808	26.4165	25.8293	33.2099		7	99.982	99.9345	99.9471	99.9098	99.9618	99.8478	99.899	99.9978	99.994	30.8625	23.4012	21.6983
																		92.8726	95.9096	99.7696	89.662	88.1412	81.2359	26.7491	26.3036	33.9707
																		93.6588	96.85	99.9654	91.951	89.7428	83.2407	26.9559	25.905	34.1986
																		94.945	97.8535	99.9262	93.9299	91.3067	85.3542	27.2137	26.2508	34.3065
