# Supplementary material for: Targeting PIKfyve-driven lipid metabolism in pancreatic cancer
Source: Nature. 2025 Apr 23;642(8068):776–84. doi: 10.1038/s41586-025-08917-z (PMC12176661; doi:10.1038/s41586-025-08917-z)
Supplement: Supplementary file 17 — Source Data Extended Data Fig. 6 [file 41586_2025_8917_MOESM17_ESM.xlsx]

## Sheet: EFig 6f
MIA PaCa-2
sgNC	sgPIKFYVE-1	sgPIKFYVE-2
1.06486	1.56824	1.51608
0.984071	1.34867	1.38377
0.954289	1.51023	1.41763
PANC-1
sgNC	sgPIKFYVE-1	sgPIKFYVE-2
0.946105	2.92333	2.01436
0.980869	2.61366	2.45706
1.07758	2.55118	2.06821

## Sheet: EFig 6h
	FASN				ACACA
MIA PaCa-2	DMSO	AP	ESK		DMSO	AP	ESK
	1.01631	3.33397	2.33133		1.00148	1.47666	2.43698
	1.0357	3.18379	1.67431		0.936817	1.36859	2.07597
	0.950038	3.23354	2.20027		1.06587	1.50369	2.264
PANC-1	DMSO	AP	ESK		DMSO	AP	ESK
	0.803048	3.73862	2.71835		0.902759	1.38332	1.33959
	1.1525	3.78185	2.82328		1.04787	1.36595	1.42121
	1.08048	3.58622	2.79505		1.05711	1.25427	1.51449
	Fasn				Acaca
7940B	DMSO	AP	ESK		DMSO	AP	ESK
	0.962589	3.54374	2.4954		0.900836	1.5977	1.64356
	1.06452	3.81077	2.27349		0.932444	1.85315	1.73635
	0.975896	3.78761	2.09305		1.19051	1.69715	1.75425

## Sheet: EFig 6l
	SQLE				FDFT1				HMGCR				LDLR
MIA PaCa-2	DMSO	AP	ESK		DMSO	AP	ESK		DMSO	AP	ESK		DMSO	AP	ESK
	0.950039	2.34335	1.24036		0.975945	3.246	1.57337		1.00998	3.7103	1.87852		0.9922	1.93094	1.31411
	1.05276	2.14393	1.63159		1.05966	2.99973	1.49366		0.988856	3.4494	1.90643		0.982365	1.91355	1.44801
	0.999837	2.09347	1.13252		0.96696	2.44905	1.333		1.00128	3.52751	1.59138		1.02595	2.00071	1.33262
PANC1	DMSO	AP	ESK		DMSO	AP	ESK		DMSO	AP	ESK		DMSO	AP	ESK
	1.07513	4.08408	2.75153		0.807169	3.31028	1.98201		1.09177	4.09449	2.10157		1.01803	2.82539	1.50532
	0.857221	4.02673	2.67714		1.23156	3.58487	2.85737		0.954799	4.06463	2.05617		1.00493	2.7071	1.62563
	1.08504	3.93677	2.6248		1.00596	3.95884	2.04689		0.959302	3.90855	1.90837		0.977468	2.6358	1.73997
	Sqle				Fdft1				Hmgcr				Ldlr
7940B	DMSO	AP	ESK		DMSO	AP	ESK		DMSO	AP	ESK		DMSO	AP	ESK
	0.960171	2.3314	1.84856		1.03365	3.80417	2.34679		1.06738	3.61067	2.62697		1.24268	3.21665	2.99739
	1.12547	3.05957	1.73313		1.05333	3.80444	2.22753		0.937019	3.7781	2.49146		0.745401	2.99376	2.64812
	0.925377	2.82368	1.54717		0.918465	3.99484	2.06653		0.999841	3.81812	2.32357		1.07957	2.83997	2.81842
	All relative mRNA levels from technical triplicates. DMSO condition was normalized to 1 in all cases

## Sheet: EFig 6n
	FASN							ACACA
				Fatostatin 20µM							Fatostatin 20µM
MIA PaCa-2	DMSO	AP	ESK	DMSO	AP	ESK		DMSO	AP	ESK	DMSO	AP	ESK
	0.979941	2.22562	1.54982	1.43497	1.4028	1.28822		1.01544	1.86759	1.59146	1.23542	1.20158	1.04961
	1.01906	2.39897	1.79081	1.42281	1.40447	1.25462		0.997478	1.72229	1.75487	1.12523	1.29906	1.0759
	1.00138	2.55457	1.84835	1.58518	1.30704	1.19233		0.98728	2.05028	1.74504	1.3733	1.41155	1.10851
				Fatostatin 20µM							Fatostatin 20µM
PANC-1	DMSO	AP	ESK	DMSO	AP	ESK		DMSO	AP	ESK	DMSO	AP	ESK
	1.07016	2.91857	2.06065	0.717788	2.21226	1.21299		0.980694	1.25319	1.18694	0.757808	1.06757	0.975174
	0.894213	2.44993	2.24375	0.762043	2.25801	1.32574		0.99639	1.32132	1.14107	0.682831	1.10566	0.946822
	1.04498	2.69987	2.03173	0.698538	2.23055	1.24934		1.02338	1.2779	1.14114	0.794423	1.06026	0.891541
HPNE				Fatostatin 20µM							Fatostatin 20µM
	DMSO	AP	ESK	DMSO	AP	ESK		DMSO	AP	ESK	DMSO	AP	ESK
	0.954302	1.85977	1.41662	0.846452	1.27552	0.864656		1.00565	1.34537	1.07344	0.7795	0.983893	0.595404
	1.01389	1.89092	1.41321	0.805716	1.23347	0.835146		0.981839	1.2604	1.17955	0.801209	0.981863	0.593976
	1.03353	1.87382	1.35917	0.829668	1.11724	0.849253		1.01277	1.28216	1.12037	0.797138	1.12447	0.676416
	Fasn							Acaca
				Fatostatin 20µM							Fatostatin 20µM
7940B	DMSO	AP	ESK	DMSO	AP	ESK		DMSO	AP	ESK	DMSO	AP	ESK
	1.02806	3.18114	2.20321	0.831926	1.20341	1.5283		0.979016	1.66837	1.69619	1.09499	1.1343	1.39477
	0.965467	2.88016	1.98783	0.84227	1.17548	1.26558		1.06392	1.54442	1.61239	0.868015	1.16507	1.30567
	1.0075	2.43393	1.92001	0.736444	0.970474	1.4276		0.960069	1.43667	1.8127	1.08261	1.2671	1.28548

## Sheet: EFig 6o
SREBF1
HPNE	MIA PaCa-2	PANC1
1.06649	2.14222	4.95419
0.999503	2.191	5.05963
0.938122	2.33636	4.78037
FASN
HPNE	MIA PaCa-2	PANC1
0.999869	1.91864	3.69745
0.972377	1.94138	3.62858
1.02854	1.93022	3.79842
ACACA
HPNE	MIA PaCa-2	PANC1
1.15665	1.78018	4.1016
0.977229	1.4056	4.02453
0.88471	1.69705	3.11245
