# Supplementary material for: Targeting PIKfyve-driven lipid metabolism in pancreatic cancer
Source: Nature. 2025 Apr 23;642(8068):776–84. doi: 10.1038/s41586-025-08917-z (PMC12176661; doi:10.1038/s41586-025-08917-z)
Supplement: Supplementary file 18 — Source Data Extended Data Fig. 7 [file 41586_2025_8917_MOESM18_ESM.xlsx]

## Sheet: EFig 7b
3 hours				8 hours
DMSO	AP	ESK		DMSO	AP	ESK
1634533	1077752	1396005		961391	1211805	1634523
1865762	946675	1130281		888749	1271743	1492186
2054409	922604	971764		1590604	1486052	1451102
