# Supplementary material for: Targeting PIKfyve-driven lipid metabolism in pancreatic cancer
Source: Nature. 2025 Apr 23;642(8068):776–84. doi: 10.1038/s41586-025-08917-z (PMC12176661; doi:10.1038/s41586-025-08917-z)
Supplement: Supplementary file 19 — Source Data Extended Data Fig. 8 [file 41586_2025_8917_MOESM19_ESM.xlsx]

## Sheet: EFig 8c
	FASN				ACACA
MIA PaCa-2 sgNC	DMSO	AP	ESK		DMSO	AP	ESK
	0.994272	2.10931	1.52815		1.0338	1.41662	1.26411
	0.987459	1.77573	1.36991		0.934127	1.27655	1.10636
	1.01853	2.05175	1.46906		1.03551	1.41682	1.14302
MIA PaCa-2 sgAMPKa	DMSO	AP	ESK		DMSO	AP	ESK
	1.22942	2.64001	1.49505		1.30763	1.94618	1.61549
	1.34898	2.82495	1.37306		1.2001	1.96156	1.53637
	0.983993	2.47963	1.77137		1.34002	1.95115	1.5158

## Sheet: EFig 8d
	PRKAA1		PRKAA2
siNC	0.961986		0.869976
	0.986069		1.08224
	1.0542		1.06211
siPRKAA1+siPRKAA2	0.115912		0.042829
	0.093518		0.044142
	0.097688		0.051512

## Sheet: EFig 8j
	Fasn				Acaca
sgNC	DMSO	AP	ESK		DMSO	AP	ESK
	1.02906	2.78419	2.28749		1.00285	2.05065	1.8221
	1.1647	2.82051	2.24444		0.993359	1.74592	1.7758
	0.834344	2.68609	2.32051		1.00382	1.77881	1.71029
sgATG5	1.28104	2.47733	2.32404		1.2084	1.68108	1.82266
	1.20394	2.5982	1.99614		1.05395	1.6947	1.79662
	1.22475	2.46611	2.23465		1.13015	1.57719	1.68251
sgATG7	1.23021	2.63644	2.03178		1.16734	1.56365	1.50069
	1.13288	2.67395	1.98174		1.16044	1.55928	1.51654
	1.1837	2.34893	1.68025		1.1151	1.72118	1.47664

## Sheet: EFig 8k
	7940B								PANC1								MIA PaCa-2
AP (nM)	DMSO			ND646				AP (nM)	DMSO			ND646				AP (nM)	DMSO			ND646
0	98.0135	98.3013	103.685	100.817	99.8253	99.3578		0	102.804	99.1069	98.0894	100.302	104.762	94.9356		0	93.4612	103.298	103.241	106.748	100.496	92.7566
1.52416	100.082	106.961	104.429	103.065	100.381	102.269		1.52416	106.65	104.418	108.988	89.0192	85.587	81.5062		1.52416	95.2759	109.056	107.007	99.3378	96.166	91.3812
4.57247	121.14	110.9	121.068	115.856	113.032	107.04		4.57247	104.086	110.139	110.947	76.9923	80.9893	75.3244		4.57247	106.238	117.014	116.933	90.3631	92.2129	88.7165
13.7174	120.722	129.827	121.584	116.097	109.494	105.309		13.7174	103.052	107.832	110.868	72.2966	70.7249	69.9344		13.7174	103.998	114.134	111.78	81.5842	81.8961	82.0216
41.1523	129.487	124.82	118.439	65.2718	45.5327	44.9119		41.1523	103.89	111.517	113.725	62.8071	64.0468	60.9284		41.1523	109.822	117.582	118.809	65.2568	67.1311	68.3958
123.457	106.351	128.097	122.61	20.5659	22.7222	22.3199		123.457	91.2973	99.0015	97.304	54.1978	52.3896	51.6663		123.457	103.451	122.859	124.637	57.6202	63.048	64.445
370.37	27.6896	32.0125	32.0681	18.1565	19.034	18.3937		370.37	54.8432	54.6177	65.6321	38.7702	42.2689	42.2964		370.37	104.415	124.698	125.897	57.9349	62.1315	59.1371
1111.11	21.7559	24.9407	18.8437	16.9247	17.6745	16.4559		1111.11	33.6038	36.1011	39.4248	37.9916	31.8637	33.4439		1111.11	91.8915	96.7434	89.7955	40.4778	42.0829	44.1069
3333.33	15.7323	15.2917	17.7081	14.7704	17.3634	18.2447		3333.33	24.8262	26.1693	29.2497	25.269	28.7622	25.5498		3333.33	49.722	43.4307	43.8282	15.236	11.4085	11.6111
10000	4.46905	5.29102	5.70333	11.27	12.4867	10.9047		10000	12.6988	14.0002	16.8859	11.964	11.8091	10.4989		10000	11.6086	11.2872	10.2105	2.33318	2.12198	2.3134

## Sheet: EFig 8l
	7940B								PANC1								MIA PaCa-2
SBI (nM)	DMSO			ND646				SBI (nM)	DMSO			ND646				SBI (nM)	DMSO			ND646
0	95.1511	108.565	96.2843	105.543	93.4023	101.055		0	98.9619	97.6491	103.389	100.265	99.5144	100.22		0	98.6415	99.0464	102.312	103.675	95.6581	100.667
15.2416	100.376	107.234	104.49	111.819	103.782	104.347		15.2416	104.417	112.06	104.65	104.255	96.1356	102.959		15.2416	102.702	109.397	108.622	105.859	101.487	103.82
45.7247	102.334	107.737	103.83	110.945	101.638	108.223		45.7247	105.195	112.786	114.25	105.246	100.544	101.412		45.7247	105.005	113.103	112.256	109.902	100.662	102.699
137.174	119.352	111.43	102.859	112.636	111.113	105.012		137.174	109.451	109.562	112.452	104.455	101.593	99.1454		137.174	105.564	108.355	114.598	102.894	99.4804	101.583
411.523	114.682	105.201	112.444	117.226	108.096	114.216		411.523	105.789	111.757	114.017	102.83	97.6566	99.3267		411.523	107.708	112.985	108.909	99.1402	94.5928	97.0838
1234.57	115.701	112.701	105.61	115.13	103.622	112.537		1234.57	98.7449	113.375	110.559	95.9868	94.052	92.2599		1234.57	105.882	111.614	113.098	96.0283	94.9179	96.4034
3703.7	109.434	106.764	98.4013	88.6325	78.1887	74.7441		3703.7	77.8889	84.2851	87.8473	71.341	70.7494	66.6625		3703.7	49.8102	52.4596	47.8818	33.0645	32.6657	31.4007
11111.1	62.1826	63.5035	67.9398	51.1394	50.5148	42.5479		11111.1	35.6899	35.2498	34.9908	47.4072	42.677	43.89		11111.1	10.5479	10.7687	10.9253	10.7919	10.6774	10.2156
33333.3	7.45946	8.94291	7.3993	8.3659	7.7458	7.85985		33333.3	21.4421	20.477	24.2983	29.5376	29.294	27.3395		33333.3	3.30855	3.0653	3.71504	3.27916	3.43777	3.35906
100000	0.018213	0.018495	0.012856	0.010019	0.009872	0.012075		100000	0.095133	0.090161	0.085714	0.101522	0.128216	0.055419		100000	0.037817	0.03761	0.043415	0.033981	0.035697	0.02161

## Sheet: EFig 8m
AP
	DMSO	ND646
7940B	333.1	35.01
MIA PaCa-2	5948	885.5
PANC1	419	168.5

## Sheet: EFig 8n
SBI
	DMSO	ND646
7940B	21263	11526
MIA PaCa-2	4411	3164
PANC1	9391	10278

## Sheet: EFig 8o
	AP	SBI
7940B	-3.25012	-0.88345
MIA PaCa-2	-2.74784	-0.47936
PANC1	-1.3142	0.130209

## Sheet: EFig 8p
	sgNC								sgATG5								sgATG7
AP (nM)	DMSO			ND646				AP (nM)	DMSO			ND646				AP (nM)	DMSO			ND646
0	97.867	99.7766	102.356	104.201	97.1071	98.6923		0	102.029	100.041	97.9297	104.937	106.528	88.5354		0	99.2692	94.4285	106.302	101.138	99.5316	99.3304
1.52416	91.7851	111.272	106.985	104.229	104.618	99.8569		1.52416	102.314	122.484	110.342	96.9594	98.6602	92.3498		1.52416	89.2231	108.509	108.173	83.4581	85.6209	80.043
4.57247	102.639	105.861	113.528	107.731	99.73	99.116		4.57247	112.238	113.701	117.385	102.416	93.2979	91.5163		4.57247	99.2985	107.206	104.28	72.6124	73.103	71.0275
13.7174	122.758	116.992	120.246	86.6277	88.2866	92.4069		13.7174	116.752	128.951	125.307	79.8083	79.2479	78.1557		13.7174	103.794	117.851	119.241	68.4184	61.0617	60.3984
41.1523	138.058	149.023	149.018	44.0628	50.5258	52.4829		41.1523	118.902	130.273	124.034	48.7713	49.3656	57.9658		41.1523	99.1659	121.785	114.67	39.2093	40.6193	46.3149
123.457	94.2156	99.5789	119.16	22.7938	28.1425	29.9398		123.457	118.238	139.869	142.863	26.3065	28.8456	34.0141		123.457	107.143	125.556	115.163	32.5359	32.2478	35.5165
370.37	60.2111	64.7865	70.8548	20.7567	25.4809	27.2541		370.37	79.2441	94.1048	107.794	24.6574	26.9547	26.0797		370.37	87.3988	103.986	109.093	31.3008	30.7182	32.8724
1111.11	56.7505	52.6884	51.5803	24.0634	24.8101	27.7209		1111.11	48.109	49.7067	53.309	29.1013	27.5903	30.9532		1111.11	62.4423	63.0187	70.9734	35.7459	32.5782	34.16
3333.33	47.099	42.6451	49.9793	23.708	25.1194	27.4038		3333.33	39.3049	49.0359	48.6755	26.1852	23.9177	24.7287		3333.33	61.8544	62.7452	62.4958	33.0117	33.6358	35.1002
10000	9.17715	7.78264	9.49795	14.4346	14.177	14.7825		10000	18.8903	15.2241	17.0543	24.9005	19.4177	22.1808		10000	41.209	43.8346	40.4123	34.3274	35.1948	34.0689

## Sheet: EFig 8q
	sgNC								sgATG5								sgATG7
SBI (nM)	DMSO			ND646				SBI (nM)	DMSO			ND646				SBI (nM)	DMSO			ND646
0	99.0266	103.508	97.465	96.4862	99.692	103.822		0	91.1493	101.976	106.875	98.3947	101.131	100.475		0	101.643	100.423	97.9342	99.7052	103.353	96.9422
1.52416	100.693	104.941	98.115	96.9004	94.2079	100.321		1.52416	96.4165	112.275	113.86	95.5769	95.5198	97.2982		1.52416	104.504	100.858	102.596	99.4406	95.836	100.109
4.57247	101.854	103.945	100.465	99.4187	97.6512	101.212		4.57247	99.3064	107.637	107.743	90.4948	93.4888	95.2592		4.57247	101.952	100.735	106.931	100.025	92.4771	97.1948
13.7174	109.032	99.5675	100.849	109.277	107.046	105.605		13.7174	102.107	113.493	117.076	94.7423	96.3265	90.7669		13.7174	107.514	99.9336	113.084	90.0854	92.5618	84.1588
41.1523	116.01	118.943	118.588	107.731	105.955	103.923		41.1523	130.347	139.269	129.607	81.8247	86.409	85.299		41.1523	101.279	104.864	114.912	71.285	71.7154	72.1064
123.457	102.988	117.407	114.343	91.8272	94.0684	87.9347		123.457	101.131	128.886	138.411	57.7425	64.8802	58.1877		123.457	87.5288	89.2745	93.8947	60.5587	55.7175	54.3079
370.37	96.8915	106.92	101.72	46.7025	53.3992	52.8674		370.37	58.5859	73.0134	88.0825	10.2462	19.8203	14.9871		370.37	82.7779	86.2385	91.046	23.8661	23.0374	24.9156
1111.11	53.5165	63.6741	55.3387	18.643	15.1244	21.6692		1111.11	4.60288	5.28649	5.94701	0.805015	0.808376	0.388756		1111.11	20.2871	24.5687	28.0237	3.96469	2.10158	3.86963
3333.33	1.31979	2.51068	2.48567	2.36658	3.57433	4.57356		3333.33	0.709645	0.500268	0.529631	0.490515	0.62311	0.361782		3333.33	0.361411	0.392158	0.353517	0.889053	0.437375	0.612917
10000	0.450939	0.528614	0.620163	0.511042	0.765295	0.452986		10000	1.06372	1.1823	1.62215	0.971446	1.13521	0.80682		10000	0.760013	1.0186	0.856551	1.01812	0.951337	1.08172

[truncated: 2 more sheets: EFig 8r, EFig 8s]
