# Supplementary material for: Targeting PIKfyve-driven lipid metabolism in pancreatic cancer
Source: Nature. 2025 Apr 23;642(8068):776–84. doi: 10.1038/s41586-025-08917-z (PMC12176661; doi:10.1038/s41586-025-08917-z)
Supplement: Supplementary file 20 — Source Data Extended Data Fig. 9 [file 41586_2025_8917_MOESM20_ESM.xlsx]

## Sheet: EFig 9b
	FASN						ACACA
MIA PaCa-2	DMSO	AP	ESK	CQ	BF		DMSO	AP	ESK	CQ	BF
	0.975433	2.09722	1.48047	1.78572	2.87876		0.975503	1.6746	1.40901	1.33881	1.67929
	1.06075	2.25287	1.47662	1.89062	2.97125		1.05572	1.33772	1.24409	1.43755	1.7573
	0.966471	2.08221	1.53119	1.92089	2.6919		0.971007	1.39579	1.2387	1.36412	1.71742
PANC1	DMSO	AP	ESK	CQ	BF		DMSO	AP	ESK	CQ	BF
	1.11481	2.21955	2.67174	1.64863	1.64799		1.05566	1.27375	1.75314	1.20351	1.29514
	0.963838	2.24583	2.50896	1.10691	1.64108		1.05303	1.3338	1.6567	1.20357	1.18043
	0.930667	1.76099	2.71857	1.65589	1.5176		0.899568	1.3601	1.49831	1.14597	1.23884
	Fasn						Acaca
7940B	DMSO	AP	ESK	CQ	BAF		DMSO	AP	ESK	CQ	BAF
	0.956053	1.79108	1.7627	1.44619	1.99707		1.04965	1.51245	1.54828	1.4482	1.47505
	1.01488	1.59626	1.75867	1.58295	1.80575		0.949174	1.4546	1.4137	1.31767	1.32285
	1.03063	1.90932	1.84398	1.70201	1.94886		1.00371	1.48971	1.55011	1.26785	1.34119
KPC1361	DMSO	AP	ESK	CQ	BF		DMSO	AP	ESK	CQ	BF
	1.06615	2.3435	1.72946	1.31849	1.7703		1.09728	1.87851	1.75362	1.30197	1.40659
	1.06194	2.37997	1.82479	1.56918	1.71082		0.880623	1.97174	1.89713	1.61036	1.51882
	0.883239	2.01277	1.78881	1.42038	1.70564		1.03489	2.09712	1.89885	1.40983	1.6075

## Sheet: EFig 9d
	FASN
MIA PaCa-2			U18666A
	DMSO	AP	2μg/ml	5μg/ml
	0.995425	2.59207	1.44737	2.35722
	1.0078	2.42525	2.05361	1.96193
	0.996819	2.45673	2.0775	2.07481
PANC1			U18666A
	DMSO	AP	2μg/ml	5μg/ml
	0.915395	2.43217	1.2198	2.48685
	0.996087	2.94152	1.15082	2.02026
	1.09672	3.21707	1.02784	2.01674
	Fasn
7940B			U18666A
	DMSO	AP	2μg/ml	5μg/ml
	1.01099	2.51789	1.59787	1.69659
	0.998913	2.35816	2.12023	1.67343
	0.990205	2.61985	1.7993	1.71719
