# Supplementary material for: Targeting PIKfyve-driven lipid metabolism in pancreatic cancer
Source: Nature. 2025 Apr 23;642(8068):776–84. doi: 10.1038/s41586-025-08917-z (PMC12176661; doi:10.1038/s41586-025-08917-z)
Supplement: Supplementary file 21 — Source Data Extended Data Fig. 10 [file 41586_2025_8917_MOESM21_ESM.xlsx]

## Sheet: EFig 10b
		FASN											LDLR
PANC1		DMSO			AP			ESK					DMSO			AP			ESK
	2 hr	1.00771	1.30089	0.762821	0.990224	1.06592	1.08486	1.42336	1.45388	1.37119		2 hr	0.996488	1.06678	0.940706	0.81931	0.797948	0.74583	1.01983	0.899979	0.899691
	4 hr	1.05898	0.928694	1.0168	1.31953	1.39873	1.26052	1.1085	1.10931	1.11609		4 hr	0.996984	0.977747	1.02585	1.96819	1.85983	1.95992	1.26003	1.13315	1.24906
	8 hr	0.956075	1.05332	0.992997	2.14631	2.15077	1.97424	1.72401	1.82848	1.77665		8 hr	1.01248	0.946118	1.04392	2.31519	2.63435	2.44876	2.38891	2.00988	1.85739
		Fasn											Ldlr
7940B		DMSO			AP			ESK					DMSO			AP			ESK
	1 hr	1.0559	1.02208	0.926608	1.14771	1.1608	1.03645	1.20111	1.2371	1.25529		1 hr	0.993546	1.05361	0.955279	1.11846	1.05	1.06978	1.07681	1.14108	1.10842
	2 hr	0.976389	1.00358	1.02053	0.980355	0.996886	0.988926	1.00999	0.961213	1.10924		2 hr	0.990317	0.975297	1.03535	1.35998	1.26043	1.41076	1.1412	1.02968	1.01881
	4 hr	0.988383	0.967229	1.04603	1.56463	1.39607	1.43088	1.37151	1.44286	1.32343		4 hr	1.04666	0.948892	1.00688	2.09261	2.03608	2.03194	1.99452	2.12581	1.97433
	8 hr	1.10073	0.951166	0.955128	2.09253	2.84367	2.38917	1.49306	1.5425	1.47802		8 hr	0.93319	0.994545	1.07747	2.20191	2.32534	2.20993	1.71245	1.93953	1.61086

## Sheet: EFig 10f
	FASN								LDLR								HMGCR
				Sterol supplementation								Sterol supplementation								Sterol supplementation
PANC1	DMSO	AP	ESK	DMSO	AP	ESK			DMSO	AP	ESK	DMSO	AP	ESK			DMSO	AP	ESK	DMSO	AP	ESK
	0.990123	2.55233	1.72843	0.799843	0.95522	0.772906			1.00729	2.63101	1.27666	0.422432	0.596695	0.422985			1.01233	4.31932	3.36333	0.873937	0.639472	0.580386
	1.01496	2.8617	1.04353	0.809695	0.900389	0.708716			0.954685	2.56963	1.63864	0.448522	0.584105	0.457472			0.926288	4.5561	3.16606	0.807773	0.634081	0.620923
	0.995088	2.62547	1.54426	0.663032	0.996719	0.698203			1.03989	2.61297	1.6052	0.44968	0.516392	0.447218			1.06643	4.85996	3.12222	0.482225	0.694524	0.594002
	Fasn								Ldlr								Hmgcr
				Sterol supplementation								Sterol supplementation								Sterol supplementation
7940B	DMSO	AP	ESK	DMSO	AP	ESK			DMSO	AP	ESK	DMSO	AP	ESK			DMSO	AP	ESK	DMSO	AP	ESK
	0.99579	2.03875	1.70621	0.796285	1.37012	1.05711			0.98404	2.77942	2.72182	0.433923	1.13337	0.871342			1.01596	4.15832	3.08805	0.510786	0.81872	0.867391
	0.99691	1.88849	1.84279	0.843662	1.27015	0.968803			1.02422	2.61503	2.78253	0.43644	1.03503	0.829481			0.982055	4.28	2.95153	0.569541	0.798314	0.852658
	1.00734	1.67256	1.83306	0.846538	1.27699	0.948424			0.992191	2.58163	2.2402	0.43902	1.12688	0.862178			1.00228	4.14941	3.30624	0.495338	0.799636	0.828002
	FASN								LDLR								HMGCR
				Sterol supplementation								Sterol supplementation								Sterol supplementation
MIA PaCa-2	DMSO	AP	ESK	DMSO	AP	ESK			DMSO	AP	ESK	DMSO	AP	ESK			DMSO	AP	ESK	DMSO	AP	ESK
	0.82153	1.60694	2.06903	0.875609	1.25741	0.739296			0.996379	1.30414	1.26347	0.779809	0.858559	0.628467			1.00054	2.03374	1.87276	0.981639	1.19205	1.00715
	1.06613	2.07892	1.67282	0.935662	1.28439	0.646113			0.942671	1.22858	1.36543	0.782666	0.932626	0.632613			0.979633	1.98887	1.7204	0.900442	1.08304	1.04686
	1.14174	2.00411	1.87091	1.01114	1.34367	0.67877			1.06467	1.20681	1.25997	0.740949	0.878393	0.517807			1.02024	2.00103	1.48965	0.84541	1.00172	0.860624
