# Supplementary material for: Targeting PIKfyve-driven lipid metabolism in pancreatic cancer
Source: Nature. 2025 Apr 23;642(8068):776–84. doi: 10.1038/s41586-025-08917-z (PMC12176661; doi:10.1038/s41586-025-08917-z)
Supplement: Supplementary file 23 — Source Data Extended Data Fig. 12 [file 41586_2025_8917_MOESM23_ESM.xlsx]

## Sheet: EFig 12a
Drug1:	Trametinib
Drug2:	Apilimod
ConcUnit:	nM
	0	20	40	60	80	100	120	AP (nM)
0	100	96.0341	105.187	93.6832	77.3551	61.5121	43.3708
2.34	95.4842	82.6838	80.6326	62.7606	50.0096	37.3612	22.6777
3.51	92.2859	75.9807	71.2437	57.9553	45.9553	33.7907	20.082
5.27	86.1131	63.5323	64.2176	52.66	38.1226	26.0547	19.3802
7.9	82.3999	50.625	57.5601	48.8608	33.0383	18.7035	16.1201
11.85	79.0674	46.3142	46.0882	38.0656	25.6152	17.1256	13.8552
17.78	68.5006	30.2892	36.2482	21.3919	16.5673	11.758	10.3884
26.7	58.2386	28.625	28.3665	20.3959	12.5315	10.7975	7.6976
40	42.9724	19.2665	17.2743	14.2683	9.04159	8.26305	6.16421
60	13.4905	11.5487	10.116	8.41426	6.79295	5.35071	3.38568
tram (nM)
Drug1:	Trametinib
Drug2:	ESK981
ConcUnit:	nM
	0	25	50	100	200	400	800	ESK (nM)
0	0	-0.729118	12.5442	20.8237	17.7301	34.3993	60.7306
2.34	10.3673	18.3654	42.8407	43.6287	40.6172	58.1911	77.6113
3.51	19.6791	36.1053	48.4231	51.5273	50.3411	66.6693	79.7391
5.27	14.9328	26.4318	45.8475	47.2756	49.2367	60.0119	79.0134
7.9	17.609	32.8241	46.611	51.6835	51.4813	66.1555	79.9717
11.85	26.1588	39.4895	52.3028	53.1595	57.9044	68.5673	82.4124
17.78	35.6058	51.266	60.2872	62.4085	65.4517	76.9968	86.5065
26.67	50.5255	64.1714	70.0012	71.3522	72.3711	81.6206	90.7811
40	56.9357	69.8041	75.701	82.6827	82.2675	84.97	93.8144
60	70.9145	75.319	79.6973	85.9388	83.3986	86.2925	95.4886
tram (nM)
Drug1:	MRTX1133
Drug2:	Apilimod
ConcUnit:	nM
	0	20	40	60	80	100	120	AP (nM)
0	0	5.06569	-5.676	3.47208	21.8363	46.2134	54.7356
3.90625	-7.26975	-1.76863	8.23988	25.1086	42.9862	62.9755	66.736
7.8125	-7.55298	8.84903	18.9785	33.9775	52.1356	67.997	73.3462
15.625	-10.9377	13.8957	24.0441	37.439	57.7748	70.2015	74.5511
31.25	-3.73135	23.9247	35.4669	49.6749	66.9541	78.892	78.8243
62.5	11.1372	34.2797	41.4412	57.0758	70.1537	79.674	77.8586
125	16.1223	49.4812	48.3616	65.477	79.4132	81.8229	82.5171
250	23.7191	47.0502	55.9621	74.1895	85.3739	84.5785	85.3834
500	24.1282	52.6212	59.2352	78.0487	87.5649	88.2341	89.9222
1000	25.77	54.334	65.158	82.536	89.4322	89.8679	90.8213
MRTX (nM)
Drug1:	MRTX1133
Drug2:	ESK981
ConcUnit:	nM
	0	25	50	100	200	400	600	800	ESK (nM)
0	0	-7.55643	12.028	8.80807	39.759	46.7961	64.8442	69.9252
3.90625	-11.9364	-4.17612	21.3379	29.3464	49.2688	58.5642	79.6361	81.5468
7.8125	-8.69102	-0.0386762	34.4951	35.8058	52.3462	66.7833	81.5926	82.2743
15.625	-5.71788	9.7295	39.2642	37.2255	55.1877	71.6372	81.6872	80.8982
31.25	4.73127	20.4145	39.1655	41.905	56.0264	73.7885	80.0547	80.4638
62.5	14.8258	32.0564	49.6771	47.38	60.776	76.6121	83.3661	82.5882
125	22.6325	38.4436	52.7749	48.4375	62.7533	76.7998	84.9031	84.8375
250	26.8508	44.8277	57.5772	51.667	67.9945	82.4376	87.1012	87.0504
500	31.5555	44.2173	54.594	49.4468	72.1105	81.8132	89.5486	89.1052
1000	28.1331	44.1768	40.7878	53.2209	73.5564	81.4664	89.4432	91.4671
MRTX (nM)

## Sheet: EFig 12b
	DMSO			tram			AP			AP + tram
0	2.4669	0.291989	6	2.28525	0.37709	6	2.26157	0.34466	6	2.3766	0.452668	6
	2.43167	0.258801	6	2.29242	0.369069	6	2.25976	0.349382	6	2.28214	0.436419	6
	2.62926	0.373635	6	2.35552	0.397064	6	2.2298	0.341801	6	2.24928	0.376027	6
	2.76161	0.473089	6	2.51001	0.393739	6	2.19221	0.347156	6	2.26893	0.402138	6
	2.89152	0.481343	6	2.73596	0.520198	6	2.20859	0.347509	6	2.28404	0.455398	6
	3.08286	0.695035	6	3.11776	0.613622	6	2.28059	0.386449	6	2.2982	0.507552	6
1	3.40752	0.714365	6	3.65064	0.688109	6	2.39568	0.392614	6	2.32618	0.523222	6
	3.74671	0.837724	6	4.18938	0.864541	6	2.56324	0.453464	6	2.41834	0.584279	6
	4.12959	0.941142	6	4.89188	1.00938	6	2.73449	0.513909	6	2.60138	0.759391	6
	4.66993	1.02401	6	5.76962	1.26942	6	2.87949	0.575145	6	2.79248	0.923348	6
	5.36679	1.30497	6	6.42744	1.46589	6	3.10153	0.613211	6	2.96545	1.08602	6
	6.17898	1.53217	6	7.47281	1.77611	6	3.3235	0.698643	6	3.14332	1.2383	6
2	7.15363	1.87722	6	8.3392	2.1282	6	3.56835	0.75513	6	3.27324	1.33899	6
	7.94449	2.29512	6	9.32448	2.43502	6	3.78426	0.809852	6	3.4231	1.45869	6
	9.25695	2.93088	6	10.3541	2.44345	6	4.14845	0.900488	6	3.61731	1.50253	6
	10.7283	3.31619	6	11.6165	2.86632	6	4.46776	1.11623	6	3.77546	1.6887	6
	12.2628	3.65424	6	12.5859	3.23909	6	4.83527	1.27617	6	3.90653	1.74975	6
	14.1041	4.51814	6	13.6282	3.63757	6	5.25753	1.50196	6	4.05678	1.81648	6
3	16.1523	5.29908	6	14.8656	4.06653	6	5.65183	1.60335	6	4.16557	1.74091	6
	18.5005	5.90368	6	16.0278	4.2014	6	6.26278	1.8009	6	4.37473	1.90201	6
	21.185	6.61091	6	17.3873	4.86861	6	6.81538	2.01933	6	4.43004	1.95135	6
	24.1212	7.32208	6	18.9796	5.23846	6	7.3909	2.33183	6	4.62114	2.12553	6
	27.2147	8.07033	6	20.3009	5.74305	6	8.03755	2.66451	6	4.71543	2.18291	6
	30.4324	8.89613	6	22.0383	6.07315	6	8.92282	3.1691	6	4.87031	2.31841	6
4	34.0529	9.65104	6	23.5199	6.58111	6	9.75711	3.69182	6	5.04889	2.44487	6
	37.9086	10.2053	6	25.0099	6.98051	6	10.8127	4.25641	6	5.07124	2.55886	6
	41.8701	11.103	6	26.5644	7.6118	6	11.9147	4.74939	6	5.20062	2.59893	6
	45.8022	11.6183	6	28.2059	8.15359	6	13.0881	5.23074	6	5.21811	2.54562	6
	50.0002	12.018	6	30.3141	8.60948	6	14.3301	5.72934	6	5.23946	2.5137	6
	54.1483	12.3862	6	32.3519	9.5333	6	15.6848	6.23928	6	5.35682	2.46843	6
5	58.2339	12.6673	6	34.1197	10.0028	6	17.3738	6.98198	6	5.41051	2.53845	6
	62.4648	12.9138	6	36.346	10.4924	6	19.077	7.64995	6	5.47991	2.6017	6
	66.2694	12.8816	6	38.3226	10.997	6	20.8023	7.98822	6	5.66531	2.5851	6
	70.0109	12.6299	6	40.2797	11.6887	6	22.4396	8.43792	6	5.81681	2.61268	6
	73.4	12.3924	6	42.5518	12.2904	6	24.4648	8.90062	6	5.82466	2.63045	6
	76.7007	11.9817	6	44.8454	12.8046	6	26.6336	9.40608	6	5.84551	2.5922	6
6	79.7123	11.3319	6	47.2211	13.2496	6	28.7573	9.70699	6	6.1126	2.76082	6
	82.212	10.7655	6	49.1598	13.7471	6	30.9137	10.0658	6	6.10683	2.79803	6
	84.3225	10.1539	6	51.6709	14.3188	6	33.2706	10.5973	6	6.2111	2.73849	6
	86.468	9.21669	6	54.0303	14.6017	6	35.6391	11.2406	6	6.22068	2.75389	6
	88.4914	8.30633	6	56.0707	15.0625	6	38.2153	11.6513	6	6.2948	2.78834	6
	89.7624	7.85026	6	57.893	15.1916	6	41.0104	11.9817	6	6.42792	2.80754	6
7	91.6028	6.77723	6	60.5222	15.5232	6	43.3647	12.071	6	6.51614	2.89767	6
	93.0209	5.93003	6	62.379	15.7552	6	46.1385	12.2464	6	6.52483	3.01626	6
	94.2377	5.10373	6	64.7473	15.8438	6	49.065	12.4466	6	6.60457	2.90959	6
	95.2487	4.46788	6	66.7311	16.0111	6	51.866	12.5641	6	6.6504	2.94077	6
	96.2301	3.87322	6	68.6022	16.0253	6	54.8178	12.5193	6	6.78633	3.0083	6
	96.9206	3.49399	6	70.5335	16.0511	6	57.6565	12.6214	6	6.79517	3.18291	6
8	97.4415	3.17918	6	71.7984	16.3176	6	60.502	12.5999	6	6.88029	3.19457	6
	97.809	2.87649	6	73.162	16.1112	6	63.3376	12.4009	6	7.09375	3.34621	6
	98.1356	2.54475	6	74.4249	15.792	6	65.6922	12.1093	6	7.37634	3.63657	6
	98.3452	2.25795	6	75.2628	15.9312	6	68.2888	11.8382	6	7.03242	3.37687	6
	98.5835	1.97617	6	76.3862	15.6518	6	70.987	11.6628	6	7.31368	3.39492	6
	98.7964	1.71476	6	77.3257	15.8075	6	73.4386	11.3731	6	7.23276	3.28058	6
9	99.0157	1.47447	6	78.0668	15.5349	6	75.8412	10.8359	6	7.23551	3.11436	6
	99.2074	1.21765	6	79.1371	15.4325	6	78.1055	10.5486	6	7.22563	3.07582	6
	99.3368	1.05823	6	79.9041	15.047	6	80.3508	10.0955	6	7.22441	3.01258	6
	99.4783	0.897782	6	80.823	15.1399	6	82.5233	9.53557	6	7.21784	3.32311	6
	99.5867	0.735606	6	81.8545	14.6662	6	84.5957	8.94269	6	7.31588	3.38874	6
	99.6679	0.678412	6	82.7846	14.9082	6	86.4578	8.37925	6	7.48512	3.44704	6

## Sheet: EFig 12d
Days on treatment	Vehicle									ESK									tram									ESK + tram
1	100	100	100	100	100	100	100	100	100	100	100	100	100	100	100	100	100	100	100	100	100	100	100	100	100	100	100	100	100	100	100	100	100	100	100
2	101.796	101.124	100	102.717	102.703	103.158	101.685	102.174	100.568	103.615	101.031	102.632	102.174	89.1304	101.042	105.78	104.79	104.444	101.136	102.439	102.094	103.825	100.498	105.814	103.704	104.79	102.21	105.488	102.956	103.297	103.804	102.703	103.297	101.704	98.913
3	102.994	100	100.54	101.63	98.9189	103.158	101.685	101.63	102.841	101.205	101.546	100	101.087	88.0435	99.4792	104.046	104.79	103.333	97.7273	100.976	102.094	102.186	98.01	107.558	102.116	106.587	101.657	100.61	99.5074	103.846	98.913	101.081	100.549	98.2955	97.8261
4	104.192	100	102.162	102.174	102.162	100	103.933	103.804	102.841	103.012	103.093	101.053	102.174	89.6739	102.083	107.514	108.383	104.444	98.8636	101.463	99.4764	102.732	99.005	108.139	103.175	104.192	103.315	100.61	100	102.747	104.348	98.9189	100.549	98.8636	96.1957
5	101.796	97.191	101.081	101.087	100.54	102.105	103.371	102.717	102.273	100	92.268	100.526	100.543	90.2174	104.167	105.78	110.18	105	100	99.5122	101.047	103.825	100	108.139	105.82	104.192	102.762	103.049	99.0148	101.648	104.891	98.3784	101.648	101.136	96.1957
6
7
8	109.581	101.124	105.405	105.435	101.081	108.421	102.247	105.435	105.114	105.422	102.062	105.263	106.522	89.6739	105.729	106.936	109.581	106.667	103.977	95.6098	104.712	106.557	100.498	118.605	106.878	105.389	104.42	107.317	104.926	107.692	109.783	102.162	104.945	105.114	104.348
9	107.784	100.562	105.405	101.087	102.703	105.263	105.056	104.891	105.682	101.205	102.577	104.737	105.435	91.3043	104.688	107.514	108.982	107.222	104.546	99.5122	106.806	104.918	99.5025	109.884	106.349	105.389	104.42	108.537	106.897	109.341	111.413	94.0541	104.945	105.114	105.435
10	107.186	101.685	101.081	100	102.162	102.632	105.618	103.804	105.114	100	104.124	103.158	102.717	91.3043	103.125	108.093	108.383	109.444	101.136	101.951	108.377	104.372	97.5124	108.721	105.82	105.389	103.315	106.707	100.985	105.495	108.152	90.8108	104.945	102.273	103.261
11	106.587	100	101.622	98.913	98.3784	101.579	100	101.63	102.841	101.205	101.546	101.579	101.087	90.2174	94.7917	112.139	106.587	100.556	98.8636	97.561	104.712	101.639	96.5174	105.233	103.175	102.994	102.762	101.219	98.5222	102.747	103.804	88.6487	102.198	99.4318	100.543
12	108.383	102.809	101.081	98.913	100	106.316	101.124	106.522	104.546	105.422	103.093	104.21	102.174	91.3043	86.4583	107.514	108.383	102.778	101.136	100.488	105.236	103.279	99.005	107.558	103.175	105.988	104.42	101.219	98.5222	103.297	104.891	86.4865	101.648	98.8636	101.63
13
14
15	110.778	103.933	103.243	101.63	104.324	104.737	102.247	101.087	106.25	103.012	104.124	103.684	101.087	92.3913	104.688	110.405	112.575	108.889	100.568	102.439	99.4764	107.65	98.5075	108.139	104.233	104.79	106.077	105.488	109.852	109.89	108.696	92.4324	107.143	108.523	108.152
16	110.18	105.056	102.162	101.63	102.703	104.737	105.056	102.717	106.818	103.012	101.546	103.158	100	90.2174	104.167	106.358	109.581	106.111	100.568	101.951	88.4817	107.104	100	108.139	103.704	106.587	106.63	103.659	105.911	108.242	107.609	89.1892	101.648	109.659	107.065
17	110.18	105.618	106.487	102.717	102.703	104.21	102.247	102.717	111.932	103.012	102.062	102.632	98.3696	90.7609	102.083	106.936	107.784	104.444	100.568	100.976	92.6702	106.011	100.498	109.302	103.704	102.395	104.42	100	103.448	104.396	105.978	88.1081	100.549	106.25	104.348
18	111.976	104.494	104.865	102.174	104.865	104.737	102.247	102.174	111.364	103.012	103.608	103.158	101.087	94.5652	104.167	110.405	113.653	108.889	101.704	99.5122	99.4764	108.197	99.005	111.046	104.762	101.796	104.972	104.268	107.882	104.945	107.065	90.8108	102.198	106.25	105.435
19	108.982	103.933	104.324	102.174	103.243	103.684	101.124	100.543	106.818	103.012	101.031	101.053	98.913	89.6739	101.562	105.202	107.784	105.556	100	97.0732	102.618	106.011	99.005	111.046	102.116	104.79	104.42	101.829	102.463	105.495	103.261	86.4865	101.099	103.409	101.63

## Sheet: EFig 12e
Vehicle	tram	ESK	ESK + tram
654.26	410.03	264.5	138.07
482.29	339.37	457.78	224.62
1192.3	345.82	291.6	108.22
797.54	764.44	451.7	212.14
691.66	532.66	447.01	258.93
573.65	294.45	239.65	184.23
545.63	537.63	570.22	204.72
633.89	281.37	291.91	192.45
285.09	378.75	773.51

## Sheet: EFig 12g
Vehicle	tram	ESK	ESK+Tram	No Tumor
40.451	38.6324	41.0868	7.79762	7.50263
76.357	28.6044	32.1041	5.11093	4.06292
80.1246	15.0482	16.0421	5.57058	8.69478
61.7209	60.4186	32.6631	3.87073	8.51064
62.4632	27.2977	49.5218	13.5353	10.8076
11.5424	27.4184	9.60089	2.52961	12.8916
72.993	29.1402	62.5752	11.2818
48.6473	23.8055	4.97693	4.2729
4.87013	35.722	57.779

## Sheet: EFig 12h
	Tumor	Tumor Free
Vehicle	88.89	11.11
tram	100	0
ESK	88.89	11.11
ESK+Tram	12.5	87.5

## Sheet: EFig 12j
Vehicle	tram	ESK	ESK+Tram
467.664	284.528	587.611	33.4188
438.331	273.327	583.313	5.662
418.894	262.866	356.492	-11.3304
398.756	242.298	231.021	-11.7172
386.973	241.786	218.721	-28.1871
385.636	221.277	184.754	-29.8369
377.864	190.866	184.174	-30.0586
358.685	162.644	159.587	-42.4108
329.238	159.636	152.439	-51.8661
326.336	130.183	130.467	-54.2049
266.476	127.434	45.4509	-58.4856
262.55	126.143	-5.85923	-73.9062
250.661	47.8373	-37.9661	-74.195
244.723	47.2996	-86.5716	-87.1083
179.93
107.434

## Sheet: EFig 12l
Vehicle	MRTX	ESK	ESK+MRTX
467.664	432.9	136.782	50.6744
438.331	312.835	46.7218	20.6527
418.894	275.318	45.3982	0.0956
398.756	187.431	44.2344	-4.19057
386.973	168.873	35.4092	-8.18994
385.636	167.03	26.2087	-10.11
377.864	152.634	22.7243	-10.4025
358.685	145.065	17.174	-23.0862
329.238	144.841	11.0469	-23.7005
326.336	127.576	9.6237	-26.7434
266.476	125.586	4.3268	-31.701
262.55	112.218	-6.49517	-46.1654
250.661	108	-10.1114
244.723	71.0664	-46.7578
179.93
107.434

## Sheet: EFig 12m
	Vehicle																MRTX														ESK														ESK+MRTX
1	100	100	100	100	100	100	100	100	100	100	100	100	100	100	100	100	100	100	100	100	100	100	100	100	100	100	100	100	100	100	100	100	100	100	100	100	100	100	100	100	100	100	100	100	100	100	100	100	100
3	99.4067	97.5746	118.319	92.5212	104.381	100.358	123.089	95.1652	113.712	126.589	111.094	208.749	130.941	112.179	130.942	143.037	97.0279	228.787	150.082	87.832	62.078	61.0309	79.8	92.179	41.4117	101.185	155.086	130.315	97.7628	104.961	136.887	118.362	110.283	79.8857	75.9073	114.731	56.5492	90.1526	85.3569	60.1156	71.8714	110.362	102.931	102.48	150.577	119.405	140.711	114.163	95.9374
5	111.134	135.544	152.752	117.358	121.965	130.444	184.957	116.308	127.26	139.482	109.161	261.769	123.702	158.958	131.649	143.627	110.19	277.899	120.499	144.837	57.9442	77.4743	148.118	97.4263	26.9881	94.5516	120.64	135.042	132.842	123.919	219.231	139.716	100.906	76.4995	98.3784	106.626	46.6275	113.523	144.908	75.9328	103.81	108.326	110.846	79.3852	92.5747	114.242	139.311	128.8	105.319
8	185.148	175.797	187.145	172.96	139.475	162.901	212.129	153.57	143.895	127.116	180.616	297.448	155.376	59.0862	88.4605	157.696	150.709	321.204	117.881	195.095	108.667	121.337	205.579	148.404	121.885	135.427	139.264	143.068	129.931	126.685	263.858	154.939	96.125	73.6992	94.7219	82.6479	40.0007	106.506	105.29	89.1676	115.139	116.587	67.705	76.8816	146.406	130.214	98.0147	118.876	89.6201
11	257.032	174.836	240.777	189.186	159.688	197.25	264.611	156.623	246.924	269.512	216.322	343.272	168.153	218.696	135.709	220.612	138.64	310.025	110.812	181.552	109.179	91.7305	157.999	120.943	133.202	127.695	178.016	128.313	166.402	160.466	182.986	124.065	117.816	82.5562	109.638	83.6771	29.2691	122.94	150.385	85.7069	118.027	106.083	80.3212	71.4809	106.207	84.3073	99.3119	82.7824	80.4367
15	300.675	331.22	317.394	182.888	219.678	278.929	365.886	195.028	296.935	242.864	312.553	443.737	238.78	260.47	138.234	302.737	250.482	487.923	150.136	256.98	164.335	123.977	212.472	184.109	171.262	175.111	208.589	215.882	182.069	245.756	137.281	132.34	125.492	113.452	111.493	146.203	52.0412	103.547	222.293	81.4035	111.437	111.288	62.7052	66.2723	135.544	118.875	70.8731	97.777	117.764
17	222.318	362.209	357.428	317.313	545.419	311.554	233.312	291.355	384.137	393.063	335.241	508.289	322.185	291.102	219.391	537.108	240.348	445.354	197.244	241.966	245.704	159.533	256.405	164.724	204.511	202.618	254.773	249.602	233.834	289.951	258.055	120.136	140.742	124.771	149.697	152.568	45.8013	105.745	194.709	117.013	132.095	145.044	84.1253	80.7508	149.059	94.486	89.4148	71.3696	123.462
19	458.685	477.864	486.973	362.55	279.93	344.723	498.756	366.476	426.336	518.894	485.636	567.664	538.331	350.661	207.434	429.238	342.298	262.644	147.3	226.143	290.866	230.183	341.786	259.636	227.434	362.866	384.528	373.327	147.837	321.277	122.724	104.327	145.398	111.047	146.722	126.209	53.2422	117.174	236.782	109.624	144.234	135.409	89.8886	93.5048	150.674	100.096	89.5975	76.9138	120.653
[truncated: 7 more columns]

## Sheet: EFig 12p
Vehicle	selu	ESK	ESK + selu
231.456	81.7325	208.153	5.40841
213.029	76.5127	115.076	-77.3376
208.12	69.7441	57.3893	-100
141.78	16.6883	56.7971	-100
31.8608	1.88789	19.1659	-100
	-16.2677	-25.7942	-100
	-33.4239
	-58.1364

[truncated: 3 more sheets: EFig 12q, EFig 12r, EFig 12s]
